# Supplementary material for: Is There a Key Primer for Amplification of Core Land Plant DNA Barcode Regions ( rbcL and matK )?
Source: Ecol Evol. 2025 Feb 16;15(2):e70961. doi: 10.1002/ece3.70961 (PMC11830564; doi:10.1002/ece3.70961)
Supplement: Supplementary file 1 — Table S1. Land plant barcode studies are available in the Web of Science database. [file ECE3-15-e70961-s009.xlsx]

## Sheet: Sheet1
Authors	Article Title	Journal	Publication Year	DOI	Have the primer information?
Bafeel, SO; Arif, IA; Bakir, MA; Khan, HA; Al Farhan, AH; Al Homaidan, AA; Ahamed, A; Thomas, J	Comparative evaluation of PCR success with universal primers of maturase K (matK) and ribulose-1, 5-bisphosphate carboxylase oxygenase large subunit (rbcL) for barcoding of some arid plants	PLANT OMICS	2011		yes
Eraga, LI; Avwioroko, OJ; Aganbi, E; Anigboro, AA; Obih, C; Ude, GN; Tonukari, NJ	Isolation, identification and in silico analysis of bitter leaves (Vernonia amygdalina) ribulose-1,5-bisphosphate carboxylase/oxygenase gene	GENE REPORTS	2020	10.1016/j.genrep.2020.100720	no
Asahina, H; Shinozaki, J; Masuda, K; Morimitsu, Y; Satake, M	Identification of medicinal Dendrobium species by phylogenetic analyses using matK and rbcL sequences	JOURNAL OF NATURAL MEDICINES	2010	10.1007/s11418-009-0379-8	yes
Moon, BC; Kim, WJ; Ji, Y; Lee, YM; Kang, YM; Choi, G	Molecular identification of the traditional herbal medicines, Arisaematis Rhizoma and Pinelliae Tuber, and common adulterants via universal DNA barcode sequences	GENETICS AND MOLECULAR RESEARCH	2016	10.4238/gmr.15017064	yes
More, RP; Mane, RC; Purohit, HJ	matK-QR classifier: a patterns based approach for plant species identification	BIODATA MINING	2016	10.1186/s13040-016-0120-6	no
Naeem, A; Khan, AA; Cheema, HMN; Khan, IA; Buerkert, A	DNA barcoding for species identification in the Palmae family	GENETICS AND MOLECULAR RESEARCH	2014	10.4238/2014.December.4.29	yes
Galka, MM; Rajagopalan, N; Buhrow, LM; Nelson, KM; Switala, J; Cutler, AJ; Palmer, DRJ; Loewen, PC; Abrams, SR; Loewen, MC	Identification of Interactions between Abscisic Acid and Ribulose-1,5-Bisphosphate Carboxylase/Oxygenase	PLOS ONE	2015	10.1371/journal.pone.0133033	no
Nio, SA; Kolondam, BJ; Tallei, TE	Evaluation of matK and rbcL genes as markers in DNA barcoding of Codiaeum variegatum (L.) Blume	BIOSCIENCE RESEARCH	2018		yes
Algarni, AA	Molecular identification and phylogenetic analysis of Aloe shadensis from Saudi Arabia based on matK, rbcL and ITS DNA barcode sequence	SAUDI JOURNAL OF BIOLOGICAL SCIENCES	2022	10.1016/j.sjbs.2021.09.053	yes
Bao, WH; Li, DW; Li, XW	DNA barcoding of Actinidia (Actinidiaceae) using internal transcribed spacer, matK, rbcL and trnH-psbA, and its taxonomic implication	NEW ZEALAND JOURNAL OF BOTANY	2018	10.1080/0028825X.2018.1491009	yes
Li, Y; Gao, LM; Poudel, RC; Li, DZ; Forrest, A	High universality of matK primers for barcoding gymnosperms	JOURNAL OF SYSTEMATICS AND EVOLUTION	2011	10.1111/j.1759-6831.2011.00128.x	yes
Suriani, C; Prasetya, E; Harsono, T; Manurung, J; Prakasa, H; Handayani, D; Jannah, M; Rachmawati, Y	DNA Barcoding of Andaliman (Zanthoxylum acanthopodium DC) from North Sumatra Province of Indonesia Using Maturase K Gene	TROPICAL LIFE SCIENCES RESEARCH	2021	10.21315/tlsr2021.32.2.2	yes
Munir, U; Perveen, A; Qamarunnisa, S	THE UTILITY OF RBCL AND MATK REGIONS FOR DNA BARCODING ANALYSIS OF THE GENUS SUAEDA (AMARANTHACEAE) SPECIES	PAKISTAN JOURNAL OF BOTANY	2015		yes
Parveen, I; Singh, HK; Malik, S; Raghuvanshi, S; Babbar, SB	Evaluating five different loci (rbcL, rpoB, rpoC1, matK, and ITS) for DNA barcoding of Indian orchids	GENOME	2017	10.1139/gen-2016-0215	no
Poovitha, S; Stalin, N; Balaji, R; Parani, M	Multi-locus DNA barcoding identifies matK as a suitable marker for species identification in Hibiscus L.	GENOME	2016	10.1139/gen-2015-0205	yes
Bafeel, SO; Arif, IA; Bakir, MA; Al Homaidan, AA; Al Farhan, AH; Khan, HA	DNA barcoding of arid wild plants using rbcL gene sequences	GENETICS AND MOLECULAR RESEARCH	2012	10.4238/2012.July.19.12	yes
Abat, JK; Mattoo, AK; Deswal, R	S-nitrosylated proteins of a medicinal CAM plant Kalanchoe pinnata - ribulose-1,5-bisphosphate carboxylase/oxygenase activity targeted for inhibition	FEBS JOURNAL	2008	10.1111/j.1742-4658.2008.06425.x	no
BOVET, L; MULLER, MO; SIEGENTHALER, PA	THE 26-KDA AND 14-KDA PHOSPHOPROTEINS ASSOCIATED WITH SPINACH CHLOROPLAST ENVELOPE MEMBRANES ARE DISTINCT MEMBRANE-BOUND POOLS OF THE LIGHT-HARVESTING COMPLEX OF PHOTOSYSTEM-II AND OF THE SMALL-SUBUNIT OF RIBULOSE-1,5-BISPHOSPHATE CARBOXYLASE-OXYGENASE	PLANTA	1995		no
Ahmed, MZS; El-Demerdash, ES; Ibrahim, SD	Authentication and Phylogenetic Analyses of some Endemic Thymus Species in Egypt Using DNA Barcodes rbcL and matK Gene Sequence	BIOSCIENCE RESEARCH	2020		no
Amandita, FY; Rembold, K; Vornam, B; Rahayu, S; Siregar, IZ; Kreft, H; Finkeldey, R	DNA barcoding of flowering plants in Sumatra, Indonesia	ECOLOGY AND EVOLUTION	2019	10.1002/ece3.4875	yes
Oshingboye, AD; Ogundipe, OT	Exploring the DNA barcoding potential of Nigerian arid-land Mimosoideae using a multigene tiered approach	SOUTH AFRICAN JOURNAL OF BOTANY	2018	10.1016/j.sajb.2018.05.029	yes
Alasmari, A	DNA-Barcoding of Some Medicinal Plant Species in Saudi Arabia Using rbcL and matK Genes	PHYTON-INTERNATIONAL JOURNAL OF EXPERIMENTAL BOTANY	2020	10.32604/phyton.2020.010952	yes
Yu, J; Xue, JH; Zhou, SL	New universal matK primers for DNA barcoding angiosperms	JOURNAL OF SYSTEMATICS AND EVOLUTION	2011	10.1111/j.1759-6831.2011.00134.x	yes
Du, ZY; Qimike, A; Yang, CF; Chen, JM; Wang, QF	Testing four barcoding markers for species identification of Potamogetonaceae	JOURNAL OF SYSTEMATICS AND EVOLUTION	2011	10.1111/j.1759-6831.2011.00131.x	yes
Abat, JK; Deswal, R	Differential modulation of S-nitrosoproteome of Brassica juncea by low temperature: Change in S-nitrosylation of Rubisco is responsible for the inactivation of its carboxylase activity	PROTEOMICS	2009	10.1002/pmic.200800985	no
Cabelin, VLD; Alejandro, GJD	Efficiency of matK, rbcL, trnH-psbA, and trnL-F (cpDNA) to Molecularly Authenticate Philippine Ethnomedicinal Apocynaceae Through DNA Barcoding	PHARMACOGNOSY MAGAZINE	2016	10.4103/0973-1296.185780	yes
Girma, G; Spillane, C; Gedil, M	DNA barcoding of the main cultivated yams and selected wild species in the genus Dioscorea	JOURNAL OF SYSTEMATICS AND EVOLUTION	2016	10.1111/jse.12183	yes
Yamauchi, Y; Ejiri, Y; Tanaka, K	Glycation by ascorbic acid causes loss of activity of ribulose-1,5-bisphosphate carboxylase/oxygenase and its increased susceptibility to proteases	PLANT AND CELL PHYSIOLOGY	2002	10.1093/pcp/pcf162	no
Xiang, XG; Zhang, JB; Lu, AM; Li, RQ	Molecular identification of species in Juglandaceae: A tiered method	JOURNAL OF SYSTEMATICS AND EVOLUTION	2011	10.1111/j.1759-6831.2011.00116.x	yes
Alaklabi, A; Ahamed, A; Al Qthanin, RN; Arif, IA; Panneerselvam, A; Al-Khulaidi, AW	Molecular characterization of endangered endemic plant Aloe pseudorubroviolacea using chloroplast matK and plastid rbcL gene	SAUDI JOURNAL OF BIOLOGICAL SCIENCES	2021	10.1016/j.sjbs.2020.11.042	no
Khan, I; Shinwari, ZK; Zahra, NB; Jan, SA; Shinwari, S; Najeebullah, S	DNA BARCODING AND MOLECULAR SYSTEMATICS OF SELECTED SPECIES OF FAMILY ACANTHACEAE	PAKISTAN JOURNAL OF BOTANY	2020	10.30848/PJB2020-1(27)	yes
Umer, S; Safdar, N; Muhammad, K	THE MOLECULAR IDENTIFICATION OF ZANTHOXYLUM ARNIATUM DC OF PAKISTAN BASED ON DNA BARCODING	BANGLADESH JOURNAL OF PLANT TAXONOMY	2020		no
Skuza, L; Szucko, I; Filip, E; Adamczyk, A	DNA Barcoding in Selected Species and Subspecies of Rye (Secale) Using Three Chloroplast Loci (matK, rbcL, trnH-psbA)	NOTULAE BOTANICAE HORTI AGROBOTANICI CLUJ-NAPOCA	2019	10.15835/nbha47111248	yes
Bell, KL; Loeffler, VM; Brosi, BJ	AN RBCL REFERENCE LIBRARY TO AID IN THE IDENTIFICATION OF PLANT SPECIES MIXTURES BY DN A METABARCODING	APPLICATIONS IN PLANT SCIENCES	2017	10.3732/apps.1600110	yes
Gu, J; Su, JX; Lin, RZ; Li, RQ; Xiao, PG	Testing four proposed barcoding markers for the identification of species within Ligustrum L. (Oleaceae)	JOURNAL OF SYSTEMATICS AND EVOLUTION	2011	10.1111/j.1759-6831.2011.00136.x	yes
Scriver, M; Marinich, A; Wilson, C; Freeland, J	Development of species-specific environmental DNA (eDNA) markers for invasive aquatic plants	AQUATIC BOTANY	2015	10.1016/j.aquabot.2015.01.003	yes
Liu, JX; Mu, WS; Shi, MM; Zhao, Q; Kong, WJ; Xie, HB; Shi, LC	The Species Identification in Traditional Herbal Patent Medicine, Wuhu San, Based on Shotgun Metabarcoding	FRONTIERS IN PHARMACOLOGY	2021	10.3389/fphar.2021.607200	yes
Marimuthu, S; Pratap, GP; Prasad, GP; Prasad, SB; Mangal, AK; Srikanth, N	DNA Barcoding Markers to Identify Intraspecies Genetic Variations in Three Ecotypes of Abrus precatorius L.	PHARMACOGNOSY MAGAZINE	2020	10.4103/pm.pm_23_20	yes
Abdel-Hamid, AME; Elenazy, HH; Abdel-Hameed, UK	DNA barcoding of some taxa of genus Acacia and their phylogenetic relationship	ALL LIFE	2021	10.1080/26895293.2021.1938702	yes
Nguyen, NH; Vu, HT; Le, ND; Nguyen, TD; Duong, HX; Tran, HD	Molecular Identification and Evaluation of the Genetic Diversity of Dendrobium Species Collected in Southern Vietnam	BIOLOGY-BASEL	2020	10.3390/biology9040076	yes
Chen, YZ; Wang, BM; Chen, JJ; Wang, XN; Wang, R; Peng, SF; Chen, LS; Ma, L; Luo, J	Identification of Rubisco rbcL and rbcS in Camellia oleifera and their potential as molecular markers for selection of high tea oil cultivars	FRONTIERS IN PLANT SCIENCE	2015	10.3389/fpls.2015.00189	no
Jeanson, ML; Labat, JN; Little, DP	DNA barcoding: a new tool for palm taxonomists?	ANNALS OF BOTANY	2011	10.1093/aob/mcr158	yes
Sun, XQ; Bai, MM; Yao, H; Guo, JL; Li, MM; Hang, YY	DNA barcoding of populations of Fallopia multiflora, an indigenous herb in China	GENETICS AND MOLECULAR RESEARCH	2013	10.4238/2013.September.27.9	yes
Liang, XH; Wu, YX	Identification of Kalidium species (Chenopodiaceae) by DNA barcoding	SCIENCES IN COLD AND ARID REGIONS	2017	10.3724/SP.J.1226.2017.00089	yes
Chattopadhyay, P; Banerjee, G; Banerjee, N	Distinguishing Orchid Species by DNA Barcoding: Increasing the Resolution of Population Studies in Plant Biology	OMICS-A JOURNAL OF INTEGRATIVE BIOLOGY	2017	10.1089/omi.2017.0131	no
Al-Juhani, WS	Evaluation of the capacity of the DNA barcode ITS2 for identifying and discriminating dryland plants	GENETICS AND MOLECULAR RESEARCH	2019	10.4238/gmr18133	yes
De Mattia, F; Gentili, R; Bruni, I; Galimberti, A; Sgorbati, S; Casiraghi, M; Labra, M	A multi-marker DNA barcoding approach to save time and resources in vegetation surveys	BOTANICAL JOURNAL OF THE LINNEAN SOCIETY	2012	10.1111/j.1095-8339.2012.01251.x	yes
Wang, NA; Jacques, FMB; Milne, RI; Zhang, CQ; Yang, JB	DNA barcoding of Nyssaceae (Cornales) and taxonomic issues	BOTANICAL STUDIES	2012		no
Zahra, NB; Shinwari, ZK; Qaiser, M	DNA BARCODING: A TOOL FOR STANDARDIZATION OF HERBAL MEDICINAL PRODUCTS (HMPS) OF LAMIACEAE FROM PAKISTAN	PAKISTAN JOURNAL OF BOTANY	2016		yes
Wilson, RH; Thieulin-Pardo, G; Hartl, FU; Hayer-Hartl, M	Improved recombinant expression and purification of functional plant Rubisco	FEBS LETTERS	2019	10.1002/1873-3468.13352	no
Heckenhauer, J; Barfuss, MHJ; Samuel, R	UNIVERSAL MULTIPLEXABLE MATK PRIMERS FOR DNA BARCODING OF ANGIOSPERMS	APPLICATIONS IN PLANT SCIENCES	2016	10.3732/apps.1500137	yes
Burgess, KS; Fazekas, AJ; Kesanakurti, PR; Graham, SW; Husband, BC; Newmaster, SG; Percy, DM; Hajibabaei, M; Barrett, SCH	Discriminating plant species in a local temperate flora using the rbcL plus matK DNA barcode	METHODS IN ECOLOGY AND EVOLUTION	2011	10.1111/j.2041-210X.2011.00092.x	yes
Alkaraki, AK; Aldmoor, MA; Lahham, JN; Awad, M	DNA Barcoding of Two Thymelaeaceae Species: Daphne mucronata Royle and Thymelaea hirsuta (L.) Endl	PLANTS-BASEL	2021	10.3390/plants10102199	yes
Worthy, SJ; Bucalo, K; Perry, E; Reynolds, A; Cruse-Sanders, J; Perez, AJ; Burgess, KS	Ability of rbcL and matK DNA barcodes to discriminate between montane forest orchids	PLANT SYSTEMATICS AND EVOLUTION	2022	10.1007/s00606-022-01809-z	yes
Kim, HM; Oh, SH; Bhandari, GS; Kim, CS; Park, CW	DNA barcoding of Orchidaceae in Korea	MOLECULAR ECOLOGY RESOURCES	2014	10.1111/1755-0998.12207	yes
Zhang, DQ; Mo, XC; Xiang, JY; Zhou, N	MOLECULAR IDENTIFICATION OF ORIGINAL PLANTS OF FRITILLARIAE CIRRHOSAE BULBUS, A TRADTIONAL CHINESE MEDICINE (TCM) USING PLANT DNA BARCODING	AFRICAN JOURNAL OF TRADITIONAL COMPLEMENTARY AND ALTERNATIVE MEDICINES	2016	10.21010/ajtcam.v13i6.12	no
Liu, Z; Chen, SL; Song, JY; Zhang, SJ; Chen, KL	Application of deoxyribonucleic acid barcoding in Lauraceae plants	PHARMACOGNOSY MAGAZINE	2012	10.4103/0973-1296.93301	yes
Parveen, I; Singh, HK; Raghuvanshi, S; Pradhan, UC; Babbar, SB	DNA barcoding of endangered Indian Paphiopedilum species	MOLECULAR ECOLOGY RESOURCES	2012	10.1111/j.1755-0998.2011.03071.x	yes
Moura, CCD; Brambach, F; Bado, KJH; Krutovsky, KV; Kreft, H; Tjitrosoedirdjo, SS; Siregar, IZ; Gailing, O	Integrating DNA Barcoding and Traditional Taxonomy for the Identification of Dipterocarps in Remnant Lowland Forests of Sumatra	PLANTS-BASEL	2019	10.3390/plants8110461	yes
Liu, YM; Wang, K; Liu, Z; Luo, K; Chen, SL; Chen, KL	Identification of medical plants of 24 Ardisia species from China using the matK genetic marker	PHARMACOGNOSY MAGAZINE	2013	10.4103/0973-1296.117829	yes
Bieniek, W; Mizianty, M; Szklarczyk, M	Sequence variation at the three chloroplast loci (matK, rbcL, trnH-psbA) in the Triticeae tribe (Poaceae): comments on the relationships and utility in DNA barcoding of selected species	PLANT SYSTEMATICS AND EVOLUTION	2015	10.1007/s00606-014-1138-1	no
Arolla, RG; Cherukupalli, N; Khareedu, VR; Vudem, DR	DNA barcoding and haplotyping in different species of Andrographis	BIOCHEMICAL SYSTEMATICS AND ECOLOGY	2015	10.1016/j.bse.2015.08.001	yes
Su, X; Liu, YP; Chen, Z; Chen, KL	Evaluation of candidate barcoding markers in Orinus (Poaceae)	GENETICS AND MOLECULAR RESEARCH	2016	10.4238/gmr.15027714	yes
von Crautlein, M; Korpelainen, H; Pietilainen, M; Rikkinen, J	DNA barcoding: a tool for improved taxon identification and detection of species diversity	BIODIVERSITY AND CONSERVATION	2011	10.1007/s10531-010-9964-0	yes
Hernandez-Leon, S; Little, DP; Acevedo-Sandoval, O; Gernandt, DS; Rodriguez-Laguna, R; Saucedo-Garcia, M; Arce-Cervantes, O; Razo-Zarate, R; Espitia-Lopez, J	Plant core DNA barcode performance at a local scale: identification of the conifers of the state of Hidalgo, Mexico	SYSTEMATICS AND BIODIVERSITY	2018	10.1080/14772000.2018.1546240	yes
Tosh, J; James, K; Rumsey, F; Crookshank, A; Dyer, R; Hopkins, D	Is DNA barcoding child's play? Science education and the utility of DNA barcoding for the discrimination of UK tree species	BOTANICAL JOURNAL OF THE LINNEAN SOCIETY	2016	10.1111/boj.12449	yes
Kim, WJ; Ji, Y; Choi, G; Kang, YM; Yang, S; Moon, BC	Molecular identification and phylogenetic analysis of important medicinal plant species in genus Paeonia based on rDNA-ITS, matK, and rbcL DNA barcode sequences	GENETICS AND MOLECULAR RESEARCH	2016	10.4238/gmr.15038472	yes
Richardson, RT; Lin, CH; Quijia, JO; Riusech, NS; Goodell, K; Johnson, RM	RANK-BASED CHARACTERIZATION OF POLLEN ASSEMBLAGES COLLECTED BY HONEY BEES USING A MULTI-LOCUS METABARCODING APPROACH	APPLICATIONS IN PLANT SCIENCES	2015	10.3732/apps.1500043	yes
Pham, MP; Ha Tran, V; Vu, DD; Nguyen, QK; Shah, SNM	Phylogenetics of native conifer species in Vietnam based on two chloroplast gene regions rbcL and matK	CZECH JOURNAL OF GENETICS AND PLANT BREEDING	2021	10.17221/88/2020-CJGPB	yes
Aubriot, X; Lowry, PP; Cruaud, C; Couloux, A; Haevermans, T	DNA barcoding in a biodiversity hot spot: potential value for the identification of Malagasy Euphorbia L. listed in CITES Appendices I and II	MOLECULAR ECOLOGY RESOURCES	2013	10.1111/1755-0998.12028	yes
Enan, MR; Ahmed, A	DNA barcoding based on plastid matK and RNA polymerase for assessing the genetic identity of date (Phoenix dactylifera L.) cultivars	GENETICS AND MOLECULAR RESEARCH	2014	10.4238/2014.February.14.2	yes
Zhang, ZL; Song, MF; Guan, YH; Li, HT; Niu, YF; Zhang, LX; Ma, XJ	DNA barcoding in medicinal plants: Testing the potential of a proposed barcoding marker for identification of Uncaria species from China	BIOCHEMICAL SYSTEMATICS AND ECOLOGY	2015	10.1016/j.bse.2015.02.017	yes
Nguyen, XV; Hofler, S; Glasenapp, Y; Thangaradjou, T; Lucas, C; Papenbrock, J	New insights into DNA barcoding of seagrasses	SYSTEMATICS AND BIODIVERSITY	2015	10.1080/14772000.2015.1046408	no
Federici, S; Galimberti, A; Bartolucci, F; Bruni, I; De Mattia, F; Cortis, P; Labra, M	DNA barcoding to analyse taxonomically complex groups in plants: the case of Thymus (Lamiaceae)	BOTANICAL JOURNAL OF THE LINNEAN SOCIETY	2013	10.1111/boj.12034	yes
Xu, SZ; Li, ZY; Jin, XH	DNA barcoding of invasive plants in China: A resource for identifying invasive plants	MOLECULAR ECOLOGY RESOURCES	2018	10.1111/1755-0998.12715	yes
Chen, DW; Zhang, H; Chang, LB; Jia, LY; Sun, K	A molecular identification of medicinal Rheum Species cultivated germplasm from the northwest of China using DNA barcoding	GENETIC RESOURCES AND CROP EVOLUTION	2022	10.1007/s10722-021-01276-4	yes
Mahadani, P; Sharma, GD; Ghosh, SK	Identification of ethnomedicinal plants (Rauvolfioideae: Apocynaceae) through DNA barcoding from northeast India	PHARMACOGNOSY MAGAZINE	2013	10.4103/0973-1296.113284	yes
Fouad, AS; Hafez, RM; Hamdy, R	Authentication of Cordia dentata Poir. Growing in Egypt using ISSR and DNA barcoding	BIOSCIENCE RESEARCH	2019		yes
Kikkawa, HS; Tsuge, K; Sugita, R	Real-Time PCR Quantification of Chloroplast DNA Supports DNA Barcoding of Plant Species	MOLECULAR BIOTECHNOLOGY	2016	10.1007/s12033-016-9918-1	no
Tahir, A; Hussain, F; Ahmed, N; Ghorbani, A; Jamil, A	Assessing universality of DNA barcoding in geographically isolated selected desert medicinal species of Fabaceae and Poaceae	PEERJ	2018	10.7717/peerj.4499	yes
Enan, MR; Palakkott, AR; Ksiksi, TS	DNA barcoding of selected UAE medicinal plant species: a comparative assessment of herbarium and fresh samples	PHYSIOLOGY AND MOLECULAR BIOLOGY OF PLANTS	2017	10.1007/s12298-016-0412-9	yes
Saarela, JM; Sokoloff, PC; Gillespie, LJ; Consaul, LL; Bull, RD	DNA Barcoding the Canadian Arctic Flora: Core Plastid Barcodes (rbcL plus matK) for 490 Vascular Plant Species	PLOS ONE	2013	10.1371/journal.pone.0077982	yes
Purushothaman, N; Newmaster, SG; Ragupathy, S; Stalin, N; Suresh, D; Arunraj, DR; Gnanasekaran, G; Vassou, SL; Narasimhan, D; Parani, M	A tiered barcode authentication tool to differentiate medicinal Cassia species in India	GENETICS AND MOLECULAR RESEARCH	2014	10.4238/2014.April.16.4	yes
Cai, ZM; Zhang, YX; Zhang, LN; Gao, LM; Li, DZ	Testing four candidate barcoding markers in temperate woody bamboos (Poaceae: Bambusoideae)	JOURNAL OF SYSTEMATICS AND EVOLUTION	2012	10.1111/j.1759-6831.2012.00216.x	yes
Maloukh, L; Kumarappan, A; Jarrar, M; Salehi, J; El-Wakil, H; Lakshmi, TVR	Discriminatory power of rbcL barcode locus for authentication of some of United Arab Emirates (UAE) native plants	3 BIOTECH	2017	10.1007/s13205-017-0746-1	yes
Hollingsworth, PM; Forrest, LL; Spouge, JL; Hajibabaei, M; Ratnasingham, S; van der Bank, M; Chase, MW; Cowan, RS; Erickson, DL; Fazekas, AJ; Graham, SW; James, KE; Kim, KJ; Kress, WJ; Schneider, H; van AlphenStahl, J; Barrett, SCH; van den Berg, C; Bogarin, D; Burgess, KS; Cameron, KM; Carine, M; Chacon, J; Clark, A; Clarkson, JJ; Conrad, F; Devey, DS; Ford, CS; Hedderson, TAJ; Hollingsworth, ML…	A DNA barcode for land plants	PROCEEDINGS OF THE NATIONAL ACADEMY OF SCIENCES OF THE UNITED STATES OF AMERICA	2009	10.1073/pnas.0905845106	no
Nevill, PG; Wallace, MJ; Miller, JT; Krauss, SL	DNA barcoding for conservation, seed banking and ecological restoration of Acacia in the Midwest of Western Australia	MOLECULAR ECOLOGY RESOURCES	2013	10.1111/1755-0998.12060	yes
Dunning, LT; Savolainen, V	Broad-scale amplification of matK for DNA barcoding plants, a technical note	BOTANICAL JOURNAL OF THE LINNEAN SOCIETY	2010	10.1111/j.1095-8339.2010.01071.x	yes
Kim, YB; Ramekar, RV; Choi, SJ; Choi, BG; Kim, SW; Moon, YK; Noh, HS; Lee, JK; Hong, JS; Park, NI; Choi, IY; Choi, SK; Park, KC	Molecular identification of Allium ochotense and Allium microdictyon using multiplex-PCR based on single nucleotide polymorphisms	HORTICULTURE ENVIRONMENT AND BIOTECHNOLOGY	2018	10.1007/s13580-018-0069-0	yes
Hosein, FN; Austin, N; Maharaj, S; Johnson, W; Rostant, L; Ramdass, AC; Rampersad, SN	Utility of DNA barcoding to identify rare endemic vascular plant species in Trinidad	ECOLOGY AND EVOLUTION	2017	10.1002/ece3.3220	yes
Serban, AJ; Breen, IL; Bui, HQ; Levitus, M; Wachter, RM	Assembly-disassembly is coupled to the ATPase cycle of tobacco Rubisco activase	JOURNAL OF BIOLOGICAL CHEMISTRY	2018	10.1074/jbc.RA118.005047	no
Ganopoulos, I; Kapazoglou, A; Bosmali, I; Xanthopoulou, A; Nianiou-Obeidat, I; Tsaftaris, A; Madesis, P	Application of the ITS2 Region for Barcoding Plants of the Genus Triticum L. and Aegilops L.	CEREAL RESEARCH COMMUNICATIONS	2017	10.1556/0806.45.2017.031	no
Yang, T; Zhang, TL; Guo, YH; Liu, X	Testing eight barcoding markers for Potamogeton species at intraspecific levels	AQUATIC BOTANY	2017	10.1016/j.aquabot.2016.11.009	yes
Wang, J; Zhao, JQ; Yu, WS; Wang, SY; Bu, SH; Shi, XX; Zhang, XY	Rapid Identification of Common Poisonous Plants in China Using DNA Barcodes	FRONTIERS IN ECOLOGY AND EVOLUTION	2021	10.3389/fevo.2021.698418	yes
Ashfaq, M; Asif, M; Anjum, ZI; Zafar, Y	Evaluating the capacity of plant DNA barcodes to discriminate species of cotton (Gossypium: Malvaceae)	MOLECULAR ECOLOGY RESOURCES	2013	10.1111/1755-0998.12089	yes
Theodoridis, S; Stefanaki, A; Tezcan, M; Aki, C; Kokkini, S; Vlachonasios, KE	DNA barcoding in native plants of the Labiatae (Lamiaceae) family from Chios Island (Greece) and the adjacent Cesme-Karaburun Peninsula (Turkey)	MOLECULAR ECOLOGY RESOURCES	2012	10.1111/j.1755-0998.2012.03129.x	yes
Liu, J; Yan, HF; Newmaster, SG; Pei, NC; Ragupathy, S; Ge, XJ	The use of DNA barcoding as a tool for the conservation biogeography of subtropical forests in China	DIVERSITY AND DISTRIBUTIONS	2015	10.1111/ddi.12276	yes
Kuo, LY; Li, FW; Chiou, WL; Wang, CN	First insights into fern matK phylogeny	MOLECULAR PHYLOGENETICS AND EVOLUTION	2011	10.1016/j.ympev.2011.03.010	yes
Newmaster, SG; Fazekas, AJ; Ragupathy, S	DNA barcoding in land plants: evaluation of rbcL in a multigene tiered approach	CANADIAN JOURNAL OF BOTANY-REVUE CANADIENNE DE BOTANIQUE	2006	10.1139/B06-047	no
Sheth, BP; Thaker, VS	Identification of a Herbal Powder by Deoxyribonucleic Acid Barcoding and Structural Analyses	PHARMACOGNOSY MAGAZINE	2015	10.4103/0973-1296.172963	yes
Biswal, DK; Debnath, M; Kumar, S; Tandon, P	Phylogenetic reconstruction in the Order Nymphaeales: ITS2 secondary structure analysis and in silico testing of maturase k (matK) as a potential marker for DNA bar coding	BMC BIOINFORMATICS	2012	10.1186/1471-2105-13-S17-S26	no
Feiz, L; Williams-Carrier, R; Wostrikoff, K; Belcher, S; Barkan, A; Stern, DB	Ribulose-1,5-Bis-Phosphate Carboxylase/Oxygenase Accumulation Factor1 Is Required for Holoenzyme Assembly in Maize	PLANT CELL	2012	10.1105/tpc.112.102012	no
Ngo, TKA; Nguyen, MP; Tran, TAT; Tran, TMT; Ho, VT	Comparison on the Effectiveness of matK and rbcL Barcode Loci to Authenticate Jackfruit Artocarpus heterophyllus grown in Vietnam	BIOSCIENCE BIOTECHNOLOGY RESEARCH COMMUNICATIONS	2021	10.21786/bbrc/14.3.30	yes
Nithaniyal, S; Majumder, S; Umapathy, S; Parani, M	Forensic application of DNA barcoding in the identification of commonly occurring poisonous plants	JOURNAL OF FORENSIC AND LEGAL MEDICINE	2021	10.1016/j.jflm.2021.102126	yes
Schneider, SC; Rodrigues, A; Moe, TF; Ballot, A	DNA BARCODING THE GENUS CHARA: MOLECULAR EVIDENCE RECOVERS FEWER TAXA THAN THE CLASSICAL MORPHOLOGICAL APPROACH	JOURNAL OF PHYCOLOGY	2015	10.1111/jpy.12282	no
Gao, T; Sun, ZY; Yao, H; Song, JY; Zhu, YJ; Ma, XY; Chen, SL	Identification of Fabaceae Plants Using the DNA Barcode matK	PLANTA MEDICA	2011	10.1055/s-0030-1250050	no
Whitehurst, LE; Cunard, CE; Reed, JN; Worthy, SJ; Marsico, TD; Lucardi, RD; Burgess, KS	Preliminary application of DNA barcoding toward the detection of viable plant propagules at an initial, international point-of-entry in Georgia, USA	BIOLOGICAL INVASIONS	2020	10.1007/s10530-020-02204-w	yes
De Mattia, F; Bruni, I; Galimberti, A; Cattaneo, F; Casiraghi, M; Labra, M	A comparative study of different DNA barcoding markers for the identification of some members of Lamiacaea	FOOD RESEARCH INTERNATIONAL	2011	10.1016/j.foodres.2010.12.032	yes
Avci, MK; Tezcan, E; Sevindik, E	Genome-wide Identification and Comparative Structural Analysis of RuBisCo Proteins in the Asteraceae	HORTICULTURE ENVIRONMENT AND BIOTECHNOLOGY	2016	10.1007/s13580-016-0010-3	no
Bruni, I; De Mattia, F; Galimberti, A; Galasso, G; Banfi, E; Casiraghi, M; Labra, M	Identification of poisonous plants by DNA barcoding approach	INTERNATIONAL JOURNAL OF LEGAL MEDICINE	2010	10.1007/s00414-010-0447-3	yes
Zhang, CY; Wang, FY; Yan, HF; Hao, G; Hu, CM; Ge, XJ	Testing DNA barcoding in closely related groups of Lysimachia L. (Myrsinaceae)	MOLECULAR ECOLOGY RESOURCES	2012	10.1111/j.1755-0998.2011.03076.x	yes
Kuzmina, ML; Braukmann, TWA; Zakharov, EV	Finding the pond through the weeds: eDNA reveals underestimated diversity of pondweeds	APPLICATIONS IN PLANT SCIENCES	2018	10.1002/aps3.1155	no
Larranaga, N; Hormaza, JI	DNA barcoding of perennial fruit tree species of agronomic interest in the genus Annona (Annonaceae)	FRONTIERS IN PLANT SCIENCE	2015	10.3389/fpls.2015.00589	yes
Nandhini, RMB; Rahul, RN; Thilaga, S; Rao, NSP; Ganesh, D	Molecular distinction of C x R hybrid (Coffea congensis x Coffea canephora) from morphologically resembling male parent using rbcL and matK gene sequences	SOUTH AFRICAN JOURNAL OF BOTANY	2013	10.1016/j.sajb.2013.08.011	yes
Sun, ZY; Gao, T; Yao, H; Shi, LC; Zhu, YJ; Chen, SL	Identification of Lonicera japonica and its Related Species Using the DNA Barcoding Method	PLANTA MEDICA	2011	10.1055/s-0030-1250324	no
Giovino, A; Marino, P; Domina, G; Scialabba, A; Schicchi, R; Diliberto, G; Rizza, C; Scibetta, S	Evaluation of the DNA barcoding approach to develop a reference data-set for the threatened flora of Sicily	PLANT BIOSYSTEMS	2016	10.1080/11263504.2014.989285	no
Nithaniyal, S; Vassou, SL; Poovitha, S; Raju, B; Parani, M	Identification of species adulteration in traded medicinal plant raw drugs using DNA barcoding	GENOME	2017	10.1139/gen-2015-0225	yes
Bell, KL; Batchelor, KL; Bradford, M; McKeown, A; Macdonald, SL; Westcott, D	Optimisation of a pollen DNA metabarcoding method for diet analysis of flying-foxes (Pteropus spp.)	AUSTRALIAN JOURNAL OF ZOOLOGY	2020	10.1071/ZO20085	yes
Khew, GSW; Chia, TF	Parentage determination of Vanda Miss Joaquim (Orchidaceae) through two chloroplast genes rbcL and matK	AOB PLANTS	2011	10.1093/aobpla/plr018	yes
Tang, YL; Wu, YS; Huang, RS; Chao, NX; Liu, Y; Xu, P; Li, KZ; Cai, DZ; Luo, Y	Molecular identification of Uncaria (Gouteng) through DNA barcoding	CHINESE MEDICINE	2016	10.1186/s13020-015-0072-7	yes
Ortega, A; Geraldi, NR; Diaz-Rua, R; Orberg, SB; Wesselmann, M; Krause-Jensen, D; Duarte, CM	A DNA mini-barcode for marine macrophytes	MOLECULAR ECOLOGY RESOURCES	2020	10.1111/1755-0998.13164	no
Newmaster, SG; Ragupathy, S	Testing plant barcoding in a sister species complex of pantropical Acacia (Mimosoideae, Fabaceae)	MOLECULAR ECOLOGY RESOURCES	2009	10.1111/j.1755-0998.2009.02642.x	yes
Fahner, NA; Shokralla, S; Baird, DJ; Hajibabaei, M	Large-Scale Monitoring of Plants through Environmental DNA Metabarcoding of Soil: Recovery, Resolution, and Annotation of Four DNA Markers	PLOS ONE	2016	10.1371/journal.pone.0157505	yes
Malik, S; Priya, A; Babbar, SB	Employing barcoding markers to authenticate selected endangered medicinal plants traded in Indian markets	PHYSIOLOGY AND MOLECULAR BIOLOGY OF PLANTS	2019	10.1007/s12298-018-0610-8	yes
Jones, L; Twyford, AD; Ford, CR; Rich, TCG; Davies, H; Forrest, LL; Hart, ML; McHaffie, H; Brown, MR; Hollingsworth, PM; de Vere, N	Barcode UK: A complete DNA barcoding resource for the flowering plants and conifers of the United Kingdom	MOLECULAR ECOLOGY RESOURCES	2021	10.1111/1755-0998.13388	yes
Osathanunkul, M; Madesis, P; Ounjai, S; Pumiputavon, K; Somboonchai, R; Lithanatudom, P; Chaowasku, T; Wipasa, J; Suwannapoom, C	Identification of Uvaria sp by barcoding coupled with high-resolution melting analysis (Bar-HRM)	GENETICS AND MOLECULAR RESEARCH	2016	10.4238/gmr.15017405	yes
Tezcan, M; Vlachonasios, K; Aki, C	DNA BARCODING STUDY ON Sideritis trojana Bornm. AN ENDEMIC MEDICINAL PLANT OF IDA MOUNTAIN, TURKEY	FRESENIUS ENVIRONMENTAL BULLETIN	2010		yes
Aburto, MA; Medina, DR; Diaz, RCC	MOLECULAR TAXONOMIC ANALYSIS OF INDIVIDUALS OF THE GENUS LATHYRUS FOUND IN THE NORTHERN EXTREME OF CHILL, USING DNA BARCODING	BOLETIN DE LA SOCIEDAD ARGENTINA DE BOTANICA	2020	10.31055/1851.2372.v55.n3.28030	no
Laiou, A; Mandolini, LA; Piredda, R; Bellarosa, R; Simeone, MC	DNA barcoding as a complementary tool for conservation and valorisation of forest resources	ZOOKEYS	2013	10.3897/zookeys.365.5670	yes
Hao, DC; Chen, SL; Xiao, PG	Molecular evolution and positive Darwinian selection of the chloroplast maturase matK	JOURNAL OF PLANT RESEARCH	2010	10.1007/s10265-009-0261-5	no
Zhang, DQ; Jiang, B	Species identification in complex groups of medicinal plants based on DNA barcoding: a case study on Astragalus spp. (Fabaceae) from southwest China	CONSERVATION GENETICS RESOURCES	2020	10.1007/s12686-019-01119-6	no
Le Clerc-Blain, J; Starr, JR; Bull, RD; Saarela, JM	A regional approach to plant DNA barcoding provides high species resolution of sedges (Carex and Kobresia, Cyperaceae) in the Canadian Arctic Archipelago	MOLECULAR ECOLOGY RESOURCES	2010	10.1111/j.1755-0998.2009.02725.x	yes
Skuza, L; Demska, K; Adamczyk, A	DNA BARCODING AS A MODERN TOOL OF MOLECULAR BIOLOGY	POSTEPY BIOLOGII KOMORKI	2015		no
Cadavid, IC; Giraldo, CE; Balbinott, N; Gonzalez, MA; Uribe, SI; de Boer, HJ	Molecular identification of the economically important Solanum subgenus Leptostemonum (Solanaceae) using DNA barcodes	JOURNAL OF PLANT BIOCHEMISTRY AND BIOTECHNOLOGY	2022	10.1007/s13562-022-00773-6	yes
Heise, W; Babik, W; Kubisz, D; Kajtoch, L	A three-marker DNA barcoding approach for ecological studies of xerothermic plants and herbivorous insects from central Europe	BOTANICAL JOURNAL OF THE LINNEAN SOCIETY	2015	10.1111/boj.12261	yes
Ahmed, SM	PHYLOGENETIC ANALYSIS OF ROSA DAMASCENA L. FROM TAIF USING DNA BARCODING APPROACH	PAKISTAN JOURNAL OF BOTANY	2019	10.30848/PJB2019-1(32)	yes
Huang, QL; Liang, LL; He, R; Ma, XY; Zhan, RT; Chen, WW	Applying DNA barcoding to identify Nervilia fordii and six congeneric species	PLANT OMICS	2013		yes
Jiang, L; Li, MH; Zhao, FX; Chu, SS; Zha, LP; Xu, T; Peng, HS; Zhang, W	Molecular Identification and Taxonomic Implication of Herbal Species in Genus Corydalis (Papaveraceae)	MOLECULES	2018	10.3390/molecules23061393	yes
Silva, JN; da Costa, AB; Silva, JV; Almeida, C	DNA barcoding and phylogeny in neotropical species of the genus Spondias	BIOCHEMICAL SYSTEMATICS AND ECOLOGY	2015	10.1016/j.bse.2015.06.005	no
Li, FW; Kuo, LY; Rothfels, CJ; Ebihara, A; Chiou, WL; Windham, MD; Pryer, KM	rbcL and matK Earn Two Thumbs Up as the Core DNA Barcode for Ferns	PLOS ONE	2011	10.1371/journal.pone.0026597	yes
Yu, WB; Huang, PH; Ree, RH; Liu, ML; Li, DZ; Wang, H	DNA barcoding of Pedicularis L. (Orobanchaceae): Evaluating four universal barcode loci in a large and hemiparasitic genus	JOURNAL OF SYSTEMATICS AND EVOLUTION	2011	10.1111/j.1759-6831.2011.00154.x	yes
Potter, C; de Vere, N; Jones, LE; Ford, CR; Hegarty, MJ; Hodder, KH; Diaz, A; Franklinz, EL	Pollen metabarcoding reveals broad and species-specific resource use by urban bees	PEERJ	2019	10.7717/peerj.5999	yes
Xiang, XG; Hu, H; Wang, W; Jin, XH	DNA barcoding of the recently evolved genus Holcoglossum (Orchidaceae: Aeridinae): a test of DNA barcode candidates	MOLECULAR ECOLOGY RESOURCES	2011	10.1111/j.1755-0998.2011.03044.x	yes
Aydin, ZU; Kaya, Y; Donmez, AA	DNA barcoding evaluation of geophytes: Comparative efficiency of three barcode loci for Anemone (Ranunculaceae) and Gladiolus (Iridaceae)	PLANT BIOSYSTEMS		10.1080/11263504.2021.1979678	no
Xu, GJ; Wang, XY; Liu, CS; Li, WD; Wei, SL; Liu, Y; Cheng, XL; Liu, J	Authentication of official Da-huang by sequencing and multiplex allele-specific PCR of a short maturase K gene	GENOME	2013	10.1139/gen-2012-0182	yes
Jiang, KW; Zhang, R; Zhang, ZF; Pan, B; Tian, B	DNA barcoding and molecular phylogeny of Dumasia (Fabaceae: Phaseoleae) reveals a cryptic lineage	PLANT DIVERSITY	2020	10.1016/j.pld.2020.07.007	yes
Nisa, ZU; Khan, ZUD; Ajaib, M; Ullah, S; Muhammad, S; Siddiqui, MF	TAXONOMIC REAFFIRMATION OF SOME MEMBERS OF FAMILY CANNABACEAE, MORACEAE, RHAMNACEAE, ROSACEAE AND URTICACEAE OF ORDER ROSALES USING DNA BARCODING MARKERS	PAKISTAN JOURNAL OF BOTANY	2022	10.30848/PJB2022-1(33)	yes
El-Sherif, N; Ibrahim, M	Implications of rbcL and rpoC1 DNA Barcoding in Phylogenetic Relationships of some Egyptian Medicago saliva L. Cultivars	EGYPTIAN JOURNAL OF BOTANY	2020	10.21608/ejbo.2020.20028.1399	yes
Khansaritoreh, E; Salmaki, Y; Ramezani, E; Azirani, TA; Keller, A; Neumann, K; Alizadeh, K; Zarre, S; Beckh, G; Behling, H	Employing DNA metabarcoding to determine the geographical origin of honey	HELIYON	2020	10.1016/j.heliyon.2020.e05596	yes
Christin, PA; Salamin, N; Muasya, AM; Roalson, EH; Russier, F; Besnard, G	Evolutionary Switch and Genetic Convergence on rbcL following the Evolution of C-4 Photosynthesis	MOLECULAR BIOLOGY AND EVOLUTION	2008	10.1093/molbev/msn178	no
Hegde, S; Saini, A; Hegde, HV; Kholkute, SD; Roy, S	Molecular identification of Saraca asoca from its substituents and adulterants	3 BIOTECH	2018	10.1007/s13205-018-1175-5	yes
Ahmed, SM; Fadl, MA	INVESTIGATING HYBRIDIZATION AND VARIABILITY BETWEEN FICUS SPECIES IN SAUDI ARABIA THROUGH DNA BARCODING APPROACH AND MORPHOLOGICAL CHARACTERS	PAKISTAN JOURNAL OF BOTANY	2019	10.30848/PJB2019-4(2)	yes
Fouad, AS; Hamed, AB; Amer, WM; Hafez, RM	Barcoding of Some Plant Species Using the rbcL Gene in the Mediterranean Oolitic Sand Dunes West of Alexandria, Egypt	EGYPTIAN JOURNAL OF BOTANY	2022	10.21608/ejbo.2021.74134.1683	yes
Saddhe, AA; Jamdade, RA; Kumar, K	Assessment of mangroves from Goa, west coast India using DNA barcode	SPRINGERPLUS	2016	10.1186/s40064-016-3191-4	yes
Ghahramanzadeh, R; Esselink, G; Kodde, LP; Duistermaat, H; Van Valkenburg, JLCH; Marashi, SH; Smulders, MJM; Van De Wiel, CCM	Efficient distinction of invasive aquatic plant species from non-invasive related species using DNA barcoding	MOLECULAR ECOLOGY RESOURCES	2013	10.1111/1755-0998.12020	yes
Michel, CI; Meyer, RS; Taveras, Y; Molina, J	The nuclear internal transcribed spacer (ITS2) as a practical plant DNA barcode for herbal medicines	JOURNAL OF APPLIED RESEARCH ON MEDICINAL AND AROMATIC PLANTS	2016	10.1016/j.jarmap.2016.02.002	yes
Hassel, K; Segreto, R; Ekrem, T	Restricted variation in plant barcoding markers limits identification in closely related bryophyte species	MOLECULAR ECOLOGY RESOURCES	2013	10.1111/1755-0998.12074	yes
Contreras, R; van den Brink, L; Sepulveda, B; Aguayo, F; Porcile, V	Phylogenetic relationships of plant species from the flowering desert of the Atacama Region	BOLETIN LATINOAMERICANO Y DEL CARIBE DE PLANTAS MEDICINALES Y AROMATICAS	2020	10.37360/blacpma.20.19.3.18	yes
Sun, XQ; Zhu, YJ; Guo, JL; Peng, B; Bai, MM; Hang, YY	DNA Barcoding the Dioscorea in China, a Vital Group in the Evolution of Monocotyledon: Use of matK Gene for Species Discrimination	PLOS ONE	2012	10.1371/journal.pone.0032057	yes
Alotaibi, SS	Appropriate DNA barcoding for molecular identification of rosa x damascena trigintipetala Plant growing in Taif region, KSA	BIOSCIENCE RESEARCH	2018		no
Bell, KL; Fowler, J; Burgess, KS; Dobbs, EK; Gruenewald, D; Lawley, B; Morozumi, C; Brosi, BJ	APPLYING POLLEN DNA METABARCODING TO THE STUDY OF PLANT-POLLINATOR INTERACTIONS	APPLICATIONS IN PLANT SCIENCES	2017	10.3732/apps.1600124	yes
Liu, JX; Shi, MM; Zhao, Q; Kong, WJ; Mu, WS; Xie, HB; Li, ZS; Li, BL; Shi, LC	Precise Species Detection in Traditional Herbal Patent Medicine, Qingguo Wan, Using Shotgun Metabarcoding	FRONTIERS IN PHARMACOLOGY	2021	10.3389/fphar.2021.607210	no
Masiero, E; Banik, D; Abson, J; Greene, P; Slater, A; Sgamma, T	Molecular Verification of the UK National Collection of Cultivated Liriope and Ophiopogon Plants	PLANTS-BASEL	2020	10.3390/plants9050558	yes
Lin, L; Zhu, ZY; Lin, LJ; Kuai, B; Ding, YL; Du, TT	Implications of nrDNA and cpDNA Region in Acer (Aceraceae): DNA Barcoding and Phylogeny	INTERNATIONAL JOURNAL OF AGRICULTURE AND BIOLOGY	2019	10.17957/IJAB/15.0996	yes
Zhao, YS; Xie, LX; Mao, FY; Cao, Z; Wang, WP; Zhao, QP; Zhang, XH	Identification of Ephedra species by phylogenetic analyses using matK and ITS1 sequences	ACTA SOCIETATIS BOTANICORUM POLONIAE	2016	10.5586/asbp.3497	yes
Moustafa, M; Alamri, S; Shati, A; Al-Kahtani, M; Alrumman, S; Tawfek, A	DNA BARCODING AND MORPHO-ANATOMICAL CHARACTERS OF TWO FORMS OF CONVOLVULUS ARVENSIS L. (CONVOLVULACEAE) GROWN IN ASIR REGION, SAUDI ARABIA	BANGLADESH JOURNAL OF PLANT TAXONOMY	2019		yes
Tamboli, AS; Patil, SM; Gholave, AR; Kadam, SK; Kotibhaskar, SV; Yadav, SR; Govindwar, SP	Phylogenetic analysis, genetic diversity and relationships between the recently segregated species of Corynandra and Cleoserrata from the genus Cleome using DNA barcoding and molecular markers	COMPTES RENDUS BIOLOGIES	2016	10.1016/j.crvi.2016.02.005	yes
Vivas, CV; Moraes, RCS; Alves-Araujo, A; Alves, M; Mariano-Neto, E; van den Berg, C; Gaiotto, FA	DNA barcoding in Atlantic Forest plants: What is the best marker for Sapotaceae species identification?	GENETICS AND MOLECULAR BIOLOGY	2014	10.1590/S1415-47572014005000019	yes
Tanaka, S; Ito, M	DNA barcoding for identification of agarwood source species using trnL-trnF and matK DNA sequences	JOURNAL OF NATURAL MEDICINES	2020	10.1007/s11418-019-01338-z	yes
Dev, SA; Unnikrishnan, R; Jayaraj, R; Sujanapal, P; Anitha, V	Quantification of adulteration in traded ayurvedic raw drugs employing machine learning approaches with DNA barcode database	3 BIOTECH	2021	10.1007/s13205-021-03001-5	yes
Jamdade, R; Upadhyay, M; Al Shaer, K; Al Harthi, E; Al Sallani, M; Al Jasmi, M; Al Ketbi, A	Evaluation of Arabian Vascular Plant Barcodes (rbcL and matK): Precision of Unsupervised and Supervised Learning Methods towards Accurate Identification	PLANTS-BASEL	2021	10.3390/plants10122741	no
Sosa, V; Mejia-Saules, T; Cuellar, MA; Vovides, AP	DNA Barcoding in Endangered Mesoamerican Groups of Plants	BOTANICAL REVIEW	2013	10.1007/s12229-013-9129-4	yes
Adriansyah, F; Hasmeda, M; Suwignyo, RA; Halimi, ES; Sarimana, U	GENETIC DIVERSITY AND RELATIONSHIP OF SOUTH SUMATRAN LOCAL RICE AND ITS BACKCROSSED LINES BASED ON the matK GENE	SABRAO JOURNAL OF BREEDING AND GENETICS	2021		yes
Niemann, HJ; Bezeng, BS; Orton, RD; Kabongo, RM; Pilusa, M; van der Bank, M	Using a DNA barcoding approach to facilitate biosecurity: Identifying invasive alien macrophytes traded within the South African aquarium and pond plant industry	SOUTH AFRICAN JOURNAL OF BOTANY	2022	10.1016/j.sajb.2021.08.041	no
Sui, XY; Huang, YA; Tan, Y; Guo, Y; Long, CL	Molecular Authentication of the Ethnomedicinal Plant Sabia parviflora and Its Adulterants by DNA Barcoding Technique	PLANTA MEDICA	2011	10.1055/s-0030-1250468	yes
Vasconcelos, S; Nunes, GL; Dias, MC; Lorena, J; Oliveira, RRM; Lima, TGL; Pires, ES; Valadares, RBS; Alves, R; Watanabe, MTC; Zappi, DC; Hiura, AL; Pastore, M; Vasconcelos, LV; Mota, NFO; Viana, PL; Gil, ASB; Simoes, AO; Imperatriz-Fonseca, VL; Harley, RM; Giulietti, AM; Oliveira, G	Unraveling the plant diversity of the Amazonian canga through DNA barcoding	ECOLOGY AND EVOLUTION	2021	10.1002/ece3.8057	yes
Thakur, VV; Tripathi, N; Tiwari, S	DNA barcoding of some medicinally important plant species of Lamiaceae family in India	MOLECULAR BIOLOGY REPORTS	2021	10.1007/s11033-021-06356-3	yes
Buddhachat, K; Osathanunkul, M; Madesis, P; Chomdej, S; Ongchai, S	Authenticity analyses of Phyllanthus amarus using barcoding coupled with HRM analysis to control its quality for medicinal plant product	GENE	2015	10.1016/j.gene.2015.07.046	yes
Ghorbani, A; Gravendeel, B; Selliah, S; Zarre, S; Boer, H	DNA barcoding of tuberous Orchidoideae: a resource for identification of orchids used in Salep	MOLECULAR ECOLOGY RESOURCES	2017	10.1111/1755-0998.12615	yes
Li, Y; Feng, Y; Wang, XY; Liu, B; Lv, GH	Failure of DNA barcoding in discriminating Calligonum species	NORDIC JOURNAL OF BOTANY	2014	10.1111/njb.00423	yes
Hassold, S; Lowry, PP; Bauert, MR; Razafintsalama, A; Ramamonjisoa, L; Widmer, A	DNA Barcoding of Malagasy Rosewoods: Towards a Molecular Identification of CITES-Listed Dalbergia Species	PLOS ONE	2016	10.1371/journal.pone.0157881	yes
Zhao, Y; Li, Y; Liu, Y; Yang, YF	DNA barcoding for efficient identification of Ixiolirion species (Ixioliriaceae)	GENETICS AND MOLECULAR RESEARCH	2015	10.4238/2015.March.13.19	yes
Adolfo, LM; Rao, XL; Dixon, RA	Identification of Pueraria spp. through DNA barcoding and comparative transcriptomics	BMC PLANT BIOLOGY	2022	10.1186/s12870-021-03383-x	yes
Uluer, DA; Alshamrani, R	DNA barcoding of a complex genus, Aesculus L. (Sapindaceae) reveals lack of species-level resolution	BOTANY	2019	10.1139/cjb-2019-0018	yes
Carrier, C; Cholette, F; Quintero, C; Fulcher, C	Potential use of DNA barcoding for the identification of tobacco seized from waterpipes	FORENSIC SCIENCE INTERNATIONAL-GENETICS	2013	10.1016/j.fsigen.2012.04.005	yes
Unnikrishnan, R; Sumod, M; Jayaraj, R; Sujanapal, P; Dev, SA	The efficacy of machine learning algorithm for raw drug authentication in Coscinium fenestratum (Gaertn.) Colebr. employing a DNA barcode database	PHYSIOLOGY AND MOLECULAR BIOLOGY OF PLANTS	2021	10.1007/s12298-021-00965-9	no
Xie, L; Wang, YW; Guan, SY; Xie, LJ; Long, X; Sun, CY	Prospects and Problems for Identification of Poisonous Plants in China using DNA Barcodes	BIOMEDICAL AND ENVIRONMENTAL SCIENCES	2014	10.3967/bes2014.115	no
Ismail, NZ; Arsad, H; Samian, MR; Hamdan, MR; Othman, AS	Assessment of three plastid DNA barcode markers for identification of Clinacanthus nutans (Acanthaceae)	3 BIOTECH	2018	10.1007/s13205-018-1092-7	yes
Ahmed, SM; Noureldeen, A	A COMPARATIVE STUDY OF EUPHORBIA PEPLUS, EUPHORBIA HIRTA AND EUPHORBIA TIRUCALLI BASED ON DNA BARCODING MARKERS	PAKISTAN JOURNAL OF BOTANY	2022	10.30848/PJB2022-2(35)	yes
Howard, C; Lockie-Williams, C; Slater, A	Applied Barcoding: The Practicalities of DNA Testing for Herbals	PLANTS-BASEL	2020	10.3390/plants9091150	yes
Kirin, T; Laiou, A; Tomasino, MP; Piredda, R; Aldave, LD; Schirone, B; Simeone, MC	DNA barcoding as an effective tool to complement wetland management: A case study of a protected area in Italy	PLANT BIOSYSTEMS	2015	10.1080/11263504.2013.868373	yes
Arulandhu, AJ; Staats, M; Hagelaar, R; Voorhuijzen, MM; Prins, TW; Scholtens, I; Costessi, A; Duijsings, D; Rechenmann, F; Gaspar, FB; Crespo, MTB; Holst-Jensen, A; Birck, M; Burns, M; Haynes, E; Hochegger, R; Klingl, A; Lundberg, L; Natale, C; Niekamp, H; Perri, E; Barbante, A; Rosec, JP; Seyfarth, R; Sovova, T; Van Moorleghem, C; van Ruth, S; Peelen, T; Kok, E	Development and validation of a multi-locus DNA metabarcoding method to identify endangered species in complex samples	GIGASCIENCE	2017	10.1093/gigascience/gix080	yes
Armenise, L; Simeone, MC; Piredda, R; Schirone, B	Validation of DNA barcoding as an efficient tool for taxon identification and detection of species diversity in Italian conifers	EUROPEAN JOURNAL OF FOREST RESEARCH	2012	10.1007/s10342-012-0602-0	yes
Xu, S; Qin, ZY; Gong, PC; Dong, QL; Bao, Y	Identification and characterization of Rubisco activase genes in Oryza punctata	JOURNAL OF SYSTEMATICS AND EVOLUTION	2017	10.1111/jse.12242	no
Adeniran, AA; Sonibare, MA; Kumar, S	Comparative analysis of the constituents of two cultivars of Dioscorea dumetorum (Kunth) Pax. and their molecular barcoding	BIOCHEMICAL SYSTEMATICS AND ECOLOGY	2020	10.1016/j.bse.2020.104140	yes
Jiang, Y; Ding, CB; Zhang, L; Yang, RW; Zhou, YH; Tang, L	Identification of the genus Epimedium with DNA barcodes	JOURNAL OF MEDICINAL PLANTS RESEARCH	2011	10.5897/JMPR11.545	yes
Yan, LJ; Liu, J; Moller, M; Zhang, L; Zhang, XM; Li, DZ; Gao, LM	DNA barcoding of Rhododendron (Ericaceae), the largest Chinese plant genus in biodiversity hotspots of the Himalaya-Hengduan Mountains	MOLECULAR ECOLOGY RESOURCES	2015	10.1111/1755-0998.12353	yes
Liu, YL; Xu, C; Dong, WP; Yang, XY; Zhou, SL	Determination of a criminal suspect using environmental plant DNA metabarcoding technology	FORENSIC SCIENCE INTERNATIONAL	2021	10.1016/j.forsciint.2021.110828	no
Bell, KL; Burgess, KS; Botsch, JC; Dobbs, EK; Read, TD; Brosi, BJ	Quantitative and qualitative assessment of pollen DNA metabarcoding using constructed species mixtures	MOLECULAR ECOLOGY	2019	10.1111/mec.14840	yes
Bell, KL; Petit, RA; Cutler, A; Dobbs, EK; Macpherson, JM; Read, TD; Burgess, KS; Brosi, BJ	Comparing whole-genome shotgun sequencing and DNA metabarcoding approaches for species identification and quantification of pollen species mixtures	ECOLOGY AND EVOLUTION	2021	10.1002/ece3.8281	yes
Bruni, I; De Mattia, F; Martellos, S; Galimberti, A; Savadori, P; Casiraghi, M; Nimis, PL; Labra, M	DNA Barcoding as an Effective Tool in Improving a Digital Plant Identification System: A Case Study for the Area of Mt. Valerio, Trieste (NE Italy)	PLOS ONE	2012	10.1371/journal.pone.0043256	yes
Boonsom, T; Waranuch, N; Ingkaninan, K; Denduangboripant, J; Sukrong, S	Molecular analysis of the genus Asparagus based on matK sequences and its application to identify A. racemosus, a medicinally phytoestrogenic species	FITOTERAPIA	2012	10.1016/j.fitote.2012.04.014	yes
Ramesh, GA; Mathew, D; John, KJ; Ravisankar, V	Chloroplast gene matK holds the barcodes for identification of Momordica (Cucurbitaceae) species from Indian subcontinent	HORTICULTURAL PLANT JOURNAL	2022	10.1016/j.hpj.2021.04.001	yes
Shinwari, ZK; Jan, SA; Khalil, AT; Khan, A; Ali, M; Qaiser, M; Zahra, NB	IDENTIFICATION AND PHYLOGENETIC ANALYSIS OF SELECTED MEDICINAL PLANT SPECIES FROM PAKISTAN: DNA BARCODING APPROACH	PAKISTAN JOURNAL OF BOTANY	2018		yes
Liu, JX; Shi, LC; Han, JP; Li, G; Lu, H; Hou, JY; Zhou, XT; Meng, FY; Downie, SR	Identification of species in the angiosperm family Apiaceae using DNA barcodes	MOLECULAR ECOLOGY RESOURCES	2014	10.1111/1755-0998.12262	yes
Quan, X; Zhou, SL	Molecular identification of species in Prunus sect. Persica (Rosaceae), with emphasis on evaluation of candidate barcodes for plants	JOURNAL OF SYSTEMATICS AND EVOLUTION	2011	10.1111/j.1759-6831.2010.00112.x	yes
Benharrat, H; Delavault, P; Theodet, C; Figureau, C; Thalouarn, P	rbcL plastid pseudogene as a tool for Orobanche (subsection Minores) identification	PLANT BIOLOGY	2000	10.1055/s-2000-9457	yes
Yan, HF; Hao, G; Hu, CM; Ge, XJ	DNA barcoding in closely related species: A case study of Primula L. sect. Proliferae Pax (Primulaceae) in China	JOURNAL OF SYSTEMATICS AND EVOLUTION	2011	10.1111/j.1759-6831.2011.00115.x	no
Wu, F; Li, M; Liao, BW; Shi, X; Xu, Y	DNA Barcoding Analysis and Phylogenetic Relation of Mangroves in Guangdong Province, China	FORESTS	2019	10.3390/f10010056	yes
Kuzmina, ML; Johnson, KL; Barron, HR; Hebert, PDN	Identification of the vascular plants of Churchill, Manitoba, using a DNA barcode library	BMC ECOLOGY	2012	10.1186/1472-6785-12-25	yes
Parvathy, VA; Swetha, VP; Sheeja, TE; Sasikumar, B	Detection of plant-based adulterants in turmeric powder using DNA barcoding	PHARMACEUTICAL BIOLOGY	2015	10.3109/13880209.2015.1005756	yes
de Lima, RAF; de Oliveira, AA; Dalla Colletta, G; Flores, TB; Coelho, RLG; Dias, P; Frey, GP; Iribar, A; Rodrigues, RR; Souza, VC; Chave, J	Can plant DNA barcoding be implemented in species-rich tropical regions? A perspective from Sao Paulo State, Brazil	GENETICS AND MOLECULAR BIOLOGY	2018	10.1590/1678-4685-GMB-2017-0282	yes
Abugalieva, S; Volkova, L; Genievskaya, Y; Ivaschenko, A; Kotukhov, Y; Sakauova, G; Turuspekov, Y	Taxonomic assessment of Allium species from Kazakhstan based on ITS and matK markers	BMC PLANT BIOLOGY	2017	10.1186/s12870-017-1194-0	yes
Ren, H; Lu, L; Wang, H; Li, DZ	DNA barcoding of Gaultheria L. in China (Ericaceae: Vaccinioideae)	JOURNAL OF SYSTEMATICS AND EVOLUTION	2011	10.1111/j.1759-6831.2011.00152.x	yes
Bruni, I; Galimberti, A; Caridi, L; Scaccabarozzi, D; De Mattia, F; Casiraghi, M; Labra, M	A DNA barcoding approach to identify plant species in multiflower honey	FOOD CHEMISTRY	2015	10.1016/j.foodchem.2014.08.060	yes
Kolter, A; Gemeinholzer, B	Plant DNA barcoding necessitates marker-specific efforts to establish more comprehensive reference databases	GENOME	2021	10.1139/gen-2019-0198	no
Ahmed, SM; Dessoky, ES; Abdel-Hamid, AME	COMPARISON AMONG SIX DNA BARCODES FOR MOLECULAR AUTHENTICATION OF OTOSTEGIA FRUTICOSA	PAKISTAN JOURNAL OF BOTANY	2022	10.30848/PJB2022-3(5)	yes
Fu, YM; Jiang, WM; Fu, CX	Identification of species within Tetrastigma (Miq.) Planch. (Vitaceae) based on DNA barcoding techniques	JOURNAL OF SYSTEMATICS AND EVOLUTION	2011	10.1111/j.1759-6831.2011.00126.x	yes
Swarna, J; Ravindhran, R; Lokeswari, TS	Characterization of Talinum triangulare (Jacq.) Willd. germplasm using molecular descriptors	SOUTH AFRICAN JOURNAL OF BOTANY	2015	10.1016/j.sajb.2014.12.012	yes
Sun, XQ; Qu, YQ; Yao, H; Zhang, YM; Yan, QQ; Hang, YY	Applying DNA barcodes for identification of economically important species in Brassicaceae	GENETICS AND MOLECULAR RESEARCH	2015	10.4238/2015.November.24.13	yes
Gogoi, B; Bhau, BS	DNA barcoding of the genus Nepenthes (Pitcher plant): a preliminary assessment towards its identification	BMC PLANT BIOLOGY	2018	10.1186/s12870-018-1375-5	no
Ford, CS; Ayres, KL; Toomey, N; Haider, N; Stahl, JV; Kelly, LJ; Wikstrom, N; Hollingsworth, PM; Duff, RJ; Hoot, SB; Cowan, RS; Chase, MW; Wilkinson, MJ	Selection of candidate coding DNA barcoding regions for use on land plants	BOTANICAL JOURNAL OF THE LINNEAN SOCIETY	2009	10.1111/j.1095-8339.2008.00938.x	yes
Pacheco-Reyes, FC; Wei, LH; Perez-Rodriguez, MA	Phylogenetic analysis of Quercus L. species with three DNA barcode genetic markers	ECOSISTEMAS Y RECURSOS AGROPECUARIOS	2021	10.19136/era.a8n2.2831	no
Ren, FM; Wang, YW; Xu, ZC; Li, Y; Xin, TY; Zhou, JG; Qi, YD; Wei, XP; Yao, H; Song, JY	DNA barcoding of Corydalis, the most taxonomically complicated genus of Papaveraceae	ECOLOGY AND EVOLUTION	2019	10.1002/ece3.4886	yes
Liu, ZF; Ci, XQ; Li, L; Li, HW; Conran, JG; Li, J	DNA barcoding evaluation and implications for phylogenetic relationships in Lauraceae from China	PLOS ONE	2017	10.1371/journal.pone.0175788	yes
Giovino, A; Martinelli, F; Perrone, A	The technique of Plant DNA Barcoding: potential application in floriculture	CARYOLOGIA	2020	10.13128/caryologia-730	yes
Bastos, CL; da Mata, CS; Maia, VH; Borges, RAX; Franco, LO; Ferreira, PCG; Tamaio, N	Anatomical and molecular identification of guaco Mikania glomerata and Mikania laevigata (Asteraceae), two important medicinal species from Brazil	JOURNAL OF MEDICINAL PLANTS RESEARCH	2011		yes
Selamoglu, HS	DNA barcoding of two narrow endemic plants; Astragalus argaeus and Astragalus stenosemioides from Mount Erciyes, Turkey	CONSERVATION GENETICS RESOURCES	2022	10.1007/s12686-021-01239-y	yes
Arshed, MJC; Valdez, MB; Alejandro, GJD	Evaluating the Feasibility of Five Candidate DNA Barcoding Loci for Philippine Lasianthus Jack (Lasiantheae: Rubiaceae)	PHARMACOGNOSY MAGAZINE	2017	10.4103/pm.pm_1_17	yes
Veldman, S; Kim, SJ; van Andel, TR; Font, MB; Bone, RE; Bytebier, B; Chuba, D; Gravendeel, B; Martos, F; Mpatwa, G; Ngugi, G; Vinya, R; Wightman, N; Yokoya, K; de Boer, HJ	Trade in Zambian Edible Orchids-DNA Barcoding Reveals the Use of Unexpected Orchid Taxa for Chikanda	GENES	2018	10.3390/genes9120595	yes
Noh, P; Yeo, SM; Kim, WJ; Yang, S; Park, IK; Moon, BC	Authentication of Brassicae Semen and Brassicae Campestris Semen by DNA Barcode Analysis	HORTICULTURAL SCIENCE & TECHNOLOGY	2018	10.12972/kjhst.20180086	no
Huang, QL; Duan, ZG; Yang, JF; Ma, XY; Zhan, RT; Xu, H; Chen, WW	SNP Typing for Germplasm Identification of Amomum villosum Lour. Based on DNA Barcoding Markers	PLOS ONE	2014	10.1371/journal.pone.0114940	yes
Rajaram, MC; Yong, CSY; Gansau, JA; Go, R	DNA Barcoding of Endangered Paphiopedilum species (Orchidaceae) of Peninsular Malaysia	PHYTOTAXA	2019	10.11646/phytotaxa.387.2.2	yes
Li, YL; Tong, Y; Xing, FW	DNA Barcoding Evaluation and Its Taxonomic Implications in the Recently Evolved Genus Oberonia Lindl. (Orchidaceae) in China	FRONTIERS IN PLANT SCIENCE	2016	10.3389/fpls.2016.01791	yes
Li, QJ; Wang, X; Wang, JR; Su, N; Zhang, L; Ma, YP; Chang, ZY; Zhao, L; Potter, D	Efficient Identification of Pulsatilla (Ranunculaceae) Using DNA Barcodes and Micro-Morphological Characters	FRONTIERS IN PLANT SCIENCE	2019	10.3389/fpls.2019.01196	yes
Naim, DM; Mahboob, S	Molecular identification of herbal species belonging to genus Piper within family Piperaceae from northern Peninsular Malaysia	JOURNAL OF KING SAUD UNIVERSITY SCIENCE	2020	10.1016/j.jksus.2019.11.036	yes
Choi, SJ; Ramekar, RV; Kim, YB; Kim, SW; Noh, HS; Lee, JK; Park, NI; Choi, IY; Choi, SK; Park, KC	Molecular authentication of two medicinal plants Ligularia fischeri and Ligularia stenocephala using allele-specific PCR (AS-PCR) strategy	GENES & GENOMICS	2017	10.1007/s13258-017-0554-3	yes
Yang, JB; Wang, YP; Moller, M; Gao, LM; Wu, D	Applying plant DNA barcodes to identify species of Parnassia (Parnassiaceae)	MOLECULAR ECOLOGY RESOURCES	2012	10.1111/j.1755-0998.2011.03095.x	yes
Ahmed, SM	MOLECULAR IDENTIFICATION OF LAVENDULA DENTATA L., MENTHA LONGIFOLIA (L.) HUDS. AND MENTHA x PIPERITA L. BY DNA BARCODES	BANGLADESH JOURNAL OF PLANT TAXONOMY	2018	10.3329/bjpt.v25i2.39519	no
Swetha, VP; Parvathy, VA; Sheeja, TE; Sasikumar, B	DNA Barcoding for Discriminating the Economically Important Cinnamomum verum from Its Adulterants	FOOD BIOTECHNOLOGY	2014	10.1080/08905436.2014.931239	yes
Zuo, YJ; Chen, ZJ; Kondo, K; Funamoto, T; Wen, J; Zhou, SL	DNA Barcoding of Panax Species	PLANTA MEDICA	2011	10.1055/s-0030-1250166	yes
Liu, J; Moller, M; Gao, LM; Zhang, DQ; Li, DZ	DNA barcoding for the discrimination of Eurasian yews (Taxus L., Taxaceae) and the discovery of cryptic species	MOLECULAR ECOLOGY RESOURCES	2011	10.1111/j.1755-0998.2010.02907.x	yes
Trang, NTP; Duc, NM; Sinh, NV; Triest, L	Application of DNA barcoding markers to the identification of Hopea species	GENETICS AND MOLECULAR RESEARCH	2015	10.4238/2015.August.7.28	yes
Yang, DY; Fushimi, H; Cai, SQ; Komatsu, K	Molecular analysis of Rheum species used as Rhei Rhizoma based on the chloroplast matK gene sequence and its application for identification	BIOLOGICAL & PHARMACEUTICAL BULLETIN	2004	10.1248/bpb.27.375	yes
Qu, D; Song, Y; Li, WM; Pei, XW; Wang, ZX; Jia, SR; Zhang, YQ	Isolation and characterization of the organ-specific and light-inducible promoter of the gene encoding rubisco activase in potato (Solanum tuberosum)	GENETICS AND MOLECULAR RESEARCH	2011	10.4238/vol10-2gmr1088	no
Osathanunkul, M; Dheeranupattana, S; Rotarayanont, S; Sookkhee, S; Osathanunkul, K; Madesis, P	Evaluation of suitable DNA regions for molecular identification of high value medicinal plants in genus Kaempferia	NUCLEOSIDES NUCLEOTIDES & NUCLEIC ACIDS	2017	10.1080/15257770.2017.1391393	yes
Mallott, EK; Garber, PA; Malhi, RS	trnL outperforms rbcL as a DNA metabarcoding marker when compared with the observed plant component of the diet of wild white-faced capuchins (Cebus capucinus, Primates)	PLOS ONE	2018	10.1371/journal.pone.0199556	yes
Wang, M; Zhao, HX; Wang, L; Wang, T; Yang, RW; Wang, XL; Zhou, YH; Ding, CB; Zhang, L	Potential use of DNA barcoding for the identification of Salvia based on cpDNA and nrDNA sequences	GENE	2013	10.1016/j.gene.2013.07.009	yes
Al-Dakhil, M; Alghamdi, S; Migdadi, H; Afzal, M; Ali, AA	Morphological Characterization and DNA Barcoding of Duckweed Species in Saudi Arabia	PLANTS-BASEL	2021	10.3390/plants10112438	no
Korpelainen, H; Pietilainen, M	The effects of sample age and taxonomic origin on the success rate of DNA barcoding when using herbarium material	PLANT SYSTEMATICS AND EVOLUTION	2019	10.1007/s00606-019-01568-4	yes
Nicolalde-Morejon, F; Vergara-Silva, F; Gonzalez-Astorga, J; Stevenson, DW; Vovides, AP; Sosa, V	A character-based approach in the Mexican cycads supports diverse multigene combinations for DNA barcoding	CLADISTICS	2011	10.1111/j.1096-0031.2010.00321.x	yes
Marghali, S; Zitouna, N; Gharbi, M; Fadhlaoui, I; Trifi-Farah, N	Evolution of rbcL among Lathyrus and Kupicha's classification	GENETICS AND MOLECULAR RESEARCH	2014	10.4238/2014.October.27.14	yes
Richardson, RT; Curtis, HR; Matcham, EG; Lin, CH; Suresh, S; Sponsler, DB; Hearon, LE; Johnson, RM	Quantitative multi-locus metabarcoding and waggle dance interpretation reveal honey bee spring foraging patterns in Midwest agroecosystems	MOLECULAR ECOLOGY	2019	10.1111/mec.14975	yes
Starr, JR; Naczi, RFC; Chouinard, BN	Plant DNA barcodes and species resolution in sedges (Carex, Cyperaceae)	MOLECULAR ECOLOGY RESOURCES	2009	10.1111/j.1755-0998.2009.02640.x	yes
Tan, SL; Luo, YH; Hollingsworth, PM; Burgess, KS; Xu, K; Li, DZ; Gao, LM	DNA barcoding herbaceous and woody plant species at a subalpine forest dynamics plot in Southwest China	ECOLOGY AND EVOLUTION	2018	10.1002/ece3.4254	yes
Chen, J; Zhao, JT; Erickson, DL; Xia, NH; Kress, WJ	Testing DNA barcodes in closely related species of Curcuma (Zingiberaceae) from Myanmar and China	MOLECULAR ECOLOGY RESOURCES	2015	10.1111/1755-0998.12319	yes
Yodphaka, S; Boonpragob, K; Lumbsch, HT; Kraichak, E	Evaluation of six regions for their potential as DNA barcodes in epiphyllous liverworts from Thailand	APPLICATIONS IN PLANT SCIENCES	2018	10.1002/aps3.1174	yes
Rosario, LH; Padilla, JOR; Martinez, DR; Grajales, AM; Reyes, JAM; Feliu, GJV; Van Ee, B; Siritunga, D	DNA Barcoding of the Solanaceae Family in Puerto Rico Including Endangered and Endemic Species	JOURNAL OF THE AMERICAN SOCIETY FOR HORTICULTURAL SCIENCE	2019	10.21273/JASHS04735-19	yes
Pang, XH; Song, JY; Zhu, YJ; Xie, CX; Chen, SL	Using DNA Barcoding to Identify Species within Euphorbiaceae	PLANTA MEDICA	2010	10.1055/s-0030-1249806	no
Ren, BQ; Xiang, XG; Chen, ZD	Species identification of Alnus (Betulaceae) using nrDNA and cpDNA genetic markers	MOLECULAR ECOLOGY RESOURCES	2010	10.1111/j.1755-0998.2009.02815.x	yes
Basak, S; Moolam, RA; Parida, A; Mitra, S; Rangan, L	Evaluation of rapid molecular diagnostics for differentiating medicinal Kaempferia species from its adulterants	PLANT DIVERSITY	2019	10.1016/j.pld.2019.04.003	yes
Chao, Z; Zeng, WP; Liao, J; Liu, L; Liang, ZB; Li, XL	DNA barcoding Chinese medicinal Bupleurum	PHYTOMEDICINE	2014	10.1016/j.phymed.2014.09.001	yes
Klein, AS; Mathieson, AC; Neefus, CD; Cain, DF; Taylor, HA; Teasdale, BW; West, AL; Hehre, EJ; Brodie, J; Yarish, C; Wallace, AL	Identification of north-western Atlantic Porphyra (Bangiaceae, Bangiales) based on sequence variation in nuclear SSU and plastid rbcL genes	PHYCOLOGIA	2003	10.2216/i0031-8884-42-2-109.1	no
Awad, M; Fahmy, RM; Mosa, KA; Helmy, M; El-Feky, FA	Identification of effective DNA barcodes for Triticum plants through chloroplast genome-wide analysis	COMPUTATIONAL BIOLOGY AND CHEMISTRY	2017	10.1016/j.compbiolchem.2017.09.003	no
Powell, RF; Magee, AR; Boatwright, JS	Decoding ice plants: challenges associated with barcoding and phylogenetics in the diverse succulent family Aizoaceae	GENOME	2018	10.1139/gen-2018-0055	yes
Suman, P; Raj, TSD; Vani, PR; Sreeramulu, SH	DNA BARCODING AND BIOLOGICAL ASSESSMENT ON A FEW MANGROVE PLANT SPECIES OF VISAKHAPATNAM COAST, ANDHRA PRADESH, INDIA	INTERNATIONAL JOURNAL OF PHARMACEUTICAL SCIENCES AND RESEARCH	2018	10.13040/IJPSR.0975-8232.9(2).795-18	yes
Patil, SM; Rane, NR; Adsul, AA; Gholave, AR; Yadav, SR; Jadhav, JP; Govindwar, SP	Study of molecular genetic diversity and evolutionary history of medicinally important endangered genus Chlorophytum using DNA barcodes	BIOCHEMICAL SYSTEMATICS AND ECOLOGY	2016	10.1016/j.bse.2016.02.035	yes
Sanchez, M; Gonzalez-Burgos, E; Divakar, PK; Gomez-Serranillos, MP	DNA-Based Authentication and Metabolomics Analysis of Medicinal Plants Samples by DNA Barcoding and Ultra-High-Performance Liquid Chromatography/Triple Quadrupole Mass Spectrometry (UHPLC-MS)	PLANTS-BASEL	2020	10.3390/plants9111601	yes
Arfi, ZA; Hellwig, S; Drossard, J; Fischer, R; Buyel, JF	Polyclonal antibodies for specific detection of tobacco host cell proteins can be efficiently generated following RuBisCO depletion and the removal of endotoxins	BIOTECHNOLOGY JOURNAL	2016	10.1002/biot.201500271	no
Yan, P; Pang, QH; Jiao, XW; Zhao, X; Shen, YJ; Zhao, SJ	Genetic Variation and Identification of Cultivated Fallopia multiflora and its Wild Relatives by Using Chloroplast matK and 18S rRNA Gene Sequences	PLANTA MEDICA	2008	10.1055/s-2008-1081330	yes
Avarave, S; Thomas, J	Biodiversity of South Indian tea clones with detection of plant-based adulterants in tea dust using DNA barcoding	NATURAL PRODUCT RESEARCH		10.1080/14786419.2021.2002325	no
Liu, Y; Yan, HF; Cao, T; Ge, XJ	Evaluation of 10 plant barcodes in Bryophyta (Mosses)	JOURNAL OF SYSTEMATICS AND EVOLUTION	2010	10.1111/j.1759-6831.2009.00063.x	yes
Liu, Y; Cao, T; Ge, XJ	A case study of DNA barcoding in Chinese Grimmiaceae and a moss recorded in China for the first time	TAXON	2011	10.1002/tax.601016	yes
Sherif, NA; Kumar, TS; Rao, MV	DNA barcoding and genetic fidelity assessment of micropropagated Aenhenrya rotundifolia (Blatt.) CS Kumar and FN Rasm.: a critically endangered jewel orchid	PHYSIOLOGY AND MOLECULAR BIOLOGY OF PLANTS	2020	10.1007/s12298-020-00917-9	yes
Zhang, J; Chen, M; Dong, XY; Lin, RZ; Fan, JH; Chen, ZD	Evaluation of Four Commonly Used DNA Barcoding Loci for Chinese Medicinal Plants of the Family Schisandraceae	PLOS ONE	2015	10.1371/journal.pone.0125574	yes
Jena, B; Giri, AK; Biswal, B; Acharya, L; Panda, MK	Cultivar identification in Tabernaemontana divaricata (L.) R. Br. ex Roem. & Schult. using universal barcode markers	GENE REPORTS	2019	10.1016/j.genrep.2019.100467	yes
Golshani, F; Fakheri, BA; Solouki, M; Mahdinezhad, N; Feriz, MRK	EVOLUTIONARY AND PHYLOGENIC RELATIONSHIPS OF WILD AND CROP SPECIES OF IRANIAN SAFFRON BY DNA BARCODING	BANGLADESH JOURNAL OF BOTANY	2020		yes
Zhang, YX; Gao, P; Xing, Z; Jin, SM; Chen, ZD; Liu, LT; Constantino, N; Wang, XW; Shi, WB; Yuan, JS; Dai, SY	Application of an Improved Proteomics Method for Abundant Protein Cleanup: Molecular and Genomic Mechanisms Study in Plant Defense	MOLECULAR & CELLULAR PROTEOMICS	2013	10.1074/mcp.M112.025213	no
Piredda, R; Simeone, MC; Attimonelli, M; Bellarosa, R; Schirone, B	Prospects of barcoding the Italian wild dendroflora: oaks reveal severe limitations to tracking species identity	MOLECULAR ECOLOGY RESOURCES	2011	10.1111/j.1755-0998.2010.02900.x	yes
Umer, S; Muhammad, K; Majid, A; Ud-Din, A; Ahmad, H	DNA BARCODING OF ANEMONE OBTUSILOBA VAR. POTENTILOIDES: A THREATENED AND ENDEMIC PLANT FROM THE WESTERN HIMALAYAN REGION OF PAKISTAN	JOURNAL OF ANIMAL AND PLANT SCIENCES-JAPS	2022	10.36899/JAPS.2022.2.0454	no
Krawczyk, K; Szczecinska, M; Sawicki, J	Evaluation of 11 single-locus and seven multilocus DNA barcodes in Lamium L. (Lamiaceae)	MOLECULAR ECOLOGY RESOURCES	2014	10.1111/1755-0998.12175	yes
Yang, CH; Wu, KC; Chuang, LY; Chang, HW	Decision Tree Algorithm-Generated Single-Nucleotide Polymorphism Barcodes of rbcL Genes for 38 Brassicaceae Species Tagging	EVOLUTIONARY BIOINFORMATICS	2018	10.1177/1176934318760856	no
Zheng, SH; Liu, DW; Ren, WG; Fu, J; Huang, LF; Chen, SL	Integrated Analysis for Identifying Radix Astragali and Its Adulterants Based on DNA Barcoding	EVIDENCE-BASED COMPLEMENTARY AND ALTERNATIVE MEDICINE	2014	10.1155/2014/843923	no
Huang, Y; Chen, X; Chen, JH; Li, ZM	DNA barcoding and phylogenetic relationships in Omphalogramma (Primulaceae) from the Hengduan Mountain region of China	PHYTOTAXA	2019	10.11646/phytotaxa.402.2.3	yes
Park, E; Kim, J; Lee, H	Plant dna barcoding system for forensic application	FORENSIC SCIENCE INTERNATIONAL GENETICS SUPPLEMENT SERIES	2017	10.1016/j.fsigss.2017.09.141	no
Li, CP; Yu, ZG; Han, GS; Chu, KH	Analyzing Multi-locus Plant Barcoding Datasets with a Composition Vector Method Based on Adjustable Weighted Distance	PLOS ONE	2012	10.1371/journal.pone.0042154	no
Raveendar, S; Lee, JR; Shim, D; Lee, GA; Jeon, YA; Cho, GT; Ma, KH; Lee, SY; Sung, GH; Chung, JW	Comparative efficacy of four candidate DNA barcode regions for identification of Vicia species	PLANT GENETIC RESOURCES-CHARACTERIZATION AND UTILIZATION	2017	10.1017/S1479262115000623	yes
Gitsopoulos, TK; Vasilakoglou, I; Tsoktouridis, G	PERSICARIA ANIPHIBIA, A SERIOUS TERRESTRIAL WEED IN NORTHERN GREECE: A COMBINED MOLECULAR AND MORPHOLOGICAL APPROACH TO IDENTIFICATION AND TAXONOMY	BIOTECHNOLOGY & BIOTECHNOLOGICAL EQUIPMENT	2013	10.5504/BBEQ.2013.0088	yes
Matiz-Ceron, L; Reyes, A; Anzola, J	Taxonomical Evaluation of Plant Chloroplastic Markers by Bayesian Classifier	FRONTIERS IN PLANT SCIENCE	2022	10.3389/fpls.2021.782663	no
Wang, WQ; Wu, YR; Yan, YH; Ermakova, M; Kerstetter, R; Messing, J	DNA barcoding of the Lemnaceae, a family of aquatic monocots	BMC PLANT BIOLOGY	2010	10.1186/1471-2229-10-205	yes
Liu, ZW; Zhao, QR; Zhou, J	A test of four candidate barcoding markers for the identification of geographically widespread Chimaphila species (Pyroleae, Ericaceae)	ACTA BOTANICA GALLICA	2013	10.1080/12538078.2013.773462	yes
Bishoyi, AK; Kavane, A; Sharma, A; Geetha, KA	A report on identification of sequence polymorphism in barcode region of six commercially important Cymbopogon species	MOLECULAR BIOLOGY REPORTS	2017	10.1007/s11033-017-4097-0	yes
Kirkendale, L; Saunders, GW; Winberg, P	A Molecular Survey of Ulva (Chlorophyta) in Temperate Australia Reveals Enhanced Levels of Cosmopolitanism	JOURNAL OF PHYCOLOGY	2013	10.1111/jpy.12016	no
Newmaster, SG; Fazekas, AJ; Steeves, RAD; Janovec, J	Testing candidate plant barcode regions in the Myristicaceae	MOLECULAR ECOLOGY RESOURCES	2008	10.1111/j.1471-8286.2007.02002.x	yes
Arstingstall, KA; DeBano, SJ; Li, XP; Wooster, DE; Rowland, MM; Burrows, S; Frost, K	Capabilities and limitations of using DNA metabarcoding to study plant-pollinator interactions	MOLECULAR ECOLOGY	2021	10.1111/mec.16112	yes
Ji, SG; Huo, KK; Wang, J; Pan, SL	Molecular identification of twelve medicinal plants of huperziaceae	AMERICAN JOURNAL OF CHINESE MEDICINE	2007	10.1142/S0192415X0700551X	yes
Shi, JN; Huang, T; Chai, SJ; Guo, YL; Wei, J; Dou, SJ; Li, LY; Liu, GZ	Identification of Reference and Biomarker Proteins in Chlamydomonas reinhardtii Cultured under Different Stress Conditions	INTERNATIONAL JOURNAL OF MOLECULAR SCIENCES	2017	10.3390/ijms18081822	no
Dykes, J; Kappenman, K; Nissen, ED	Using DNA Barcoding Methods to Identify Wild Huckleberry, Vaccinium membranaceum, as a Classroom Project	AMERICAN BIOLOGY TEACHER	2022	10.1525/abt.2022.84.1.40	yes
Li, YH; Ruan, JL; Chen, SL; Song, JY; Luo, K; Lu, D; Yao, H	Authentication of Taxillus chinensis using DNA barcoding technique	JOURNAL OF MEDICINAL PLANTS RESEARCH	2010		no
Elansary, HO; Ashfaq, M; Ali, HM; Yessoufou, K	The first initiative of DNA barcoding of ornamental plants from Egypt and potential applications in horticulture industry	PLOS ONE	2017	10.1371/journal.pone.0172170	yes
Kannangara, S; Karunarathne, S; Ranaweera, L; Ananda, K; Ranathunga, D; Jayarathne, H; Weebadde, C; Sooriyapathirana, S	Assessment of the applicability of wood anatomy and DNA barcoding to detect the timber adulterations in Sri Lanka	SCIENTIFIC REPORTS	2020	10.1038/s41598-020-61415-2	no
Pei, NC; Erickson, DL; Chen, BF; Ge, XJ; Mi, XC; Swenson, NG; Zhang, JL; Jones, FA; Huang, CL; Ye, WH; Hao, ZQ; Hsieh, CF; Lum, S; Bourg, NA; Parker, JD; Zimmerman, JK; McShea, WJ; Lopez, IC; Sun, IF; Davies, SJ; Ma, KP; Kress, WJ	Closely-related taxa influence woody species discrimination via DNA barcoding: evidence from global forest dynamics plots	SCIENTIFIC REPORTS	2015	10.1038/srep15127	no
Gao, LM; Li, Y; Phan, LK; Yan, LJ; Thomas, P; Phan, LK; Moller, M; Li, DZ	DNA barcoding of East Asian Amentotaxus (Taxaceae): Potential new species and implications for conservation	JOURNAL OF SYSTEMATICS AND EVOLUTION	2017	10.1111/jse.12207	yes
Gostel, MR; Zuniga, JD; Kress, WJ; Funk, VA; Puente-Lelievre, C	Microfluidic Enrichment Barcoding (MEBarcoding): a new method for high throughput plant DNA barcoding	SCIENTIFIC REPORTS	2020	10.1038/s41598-020-64919-z	yes
Nair, RR; Udayan, PS; Thilaga, S; Kavitha, M; Bharathanandhini, RM; Nizzy, AM; Ganesh, D	Molecular distinction of two closely resembling Morinda species using rbc L and mat K loci for quality management of Indian herbal medicines	PLANT GENETIC RESOURCES-CHARACTERIZATION AND UTILIZATION	2013	10.1017/S147926211200041X	yes
Pryer, KM; Schuettpelz, E; Huiet, L; Grusz, AL; Rothfels, CJ; Avent, T; Schwartz, D; Windham, MD	DNA barcoding exposes a case of mistaken identity in the fern horticultural trade	MOLECULAR ECOLOGY RESOURCES	2010	10.1111/j.1755-0998.2010.02858.x	no
Li, M; Wong, KL; Chan, WH; Li, JX; But, PPH; Cao, H; Shaw, PC	Establishment of DNA barcodes for the identification of the botanical sources of the Chinese 'cooling' beverage	FOOD CONTROL	2012	10.1016/j.foodcont.2011.12.008	yes
Parvathy, VA; Swetha, VP; Sheeja, TE; Sasikumar, B	A two locus barcode for discriminating Piper nigrum from its related adulterant species	INDIAN JOURNAL OF BIOTECHNOLOGY	2018		yes
Nicole, S; Erickson, DL; Ambrosi, D; Bellucci, E; Lucchin, M; Papa, R; Kress, WJ; Barcaccia, G	Biodiversity studies in Phaseolus species by DNA barcoding	GENOME	2011	10.1139/G11-018	yes
Caprar, M; Copaci, CM; Chende, DM; Sicora, O; Sumalan, R; Sicora, C	Evaluation of Genetic Diversity by DNA Barcoding of Local Tomato Populations from North-Western Romania	NOTULAE BOTANICAE HORTI AGROBOTANICI CLUJ-NAPOCA	2017	10.15835/nbha45110601	yes
Xie, HB; Zhao, Q; Shi, MM; Kong, WJ; Mu, WS; Li, BL; Zhao, JY; Zhao, CY; Jia, J; Liu, JX; Shi, LC	Biological Ingredient Analysis of Traditional Herbal Patent Medicine Fuke Desheng Wan Using the Shotgun Metabarcoding Approach	FRONTIERS IN PHARMACOLOGY	2021	10.3389/fphar.2021.607197	no
Rivera-Jimenez, HJ; Rossini, BC; Alvarez, ADH; Silva, SR; Escobar, JY; Marino, CL	DNA barcoding for molecular identification of Gynerium sagittatum (Poales: Poaceae): genetic diversity in savannah genotypes from Cordoba, Colombia	REVISTA DE BIOLOGIA TROPICAL	2020		yes
Kang, Y; Deng, ZY; Zang, RG; Long, WX	DNA barcoding analysis and phylogenetic relationships of tree species in tropical cloud forests	SCIENTIFIC REPORTS	2017	10.1038/s41598-017-13057-0	yes
Kelly, LJ; Ameka, GK; Chase, MW	DNA barcoding of African Podostemaceae (river-weeds): A test of proposed barcode regions	TAXON	2010	10.1002/tax.591023	yes
Olsson, S; Grivet, D; Vian, JC	Species-diagnostic markers in the genus Pinus: evaluation of the chloroplast regions matK and ycf1	FOREST SYSTEMS	2018	10.5424/fs/2018273-13688	no
Pyrka, I; Stefanaki, A; Vlachonasios, KE	DNA Barcoding of St. John & apos;s wort ( Hypericum spp.) Growing Wild in North-Eastern Greece	PLANTA MEDICA	2021	10.1055/a-1379-3249	yes
Milliken, W; Odonne, G; Engel, J; Le Tourneau, FM; Suescun, U; Chave, J	Fast and novel botanical exploration of a 320-km transect in eastern Amazonia using DNA barcoding	ACTA AMAZONICA	2022	10.1590/1809-4392202101413	yes
Han, S; Sebastin, R; Wang, XH; Lee, KJ; Cho, GT; Hyun, DY; Chung, JW	Identification of Vicia Species Native to South Korea Using Molecular and Morphological Characteristics	FRONTIERS IN PLANT SCIENCE	2021	10.3389/fpls.2021.608559	yes
Matesanz, S; Pescador, DS; Pias, B; Sanchez, AM; Chacon-Labella, J; Illuminati, A; de la Cruz, M; Lopez-Angulo, J; Mari-Mena, N; Vizcaino, A; Escudero, A	Estimating belowground plant abundance with DNA metabarcoding	MOLECULAR ECOLOGY RESOURCES	2019	10.1111/1755-0998.13049	yes
Peterson-Forbrook, DS; Hilton, MT; Tichacek, L; Henderson, JN; Bui, HQ; Wachter, RM	Nucleotide Dependence of Subunit Rearrangements in Short-Form Rubisco Activase from Spinach	BIOCHEMISTRY	2017	10.1021/acs.biochem.7b00574	no
MANEN, JF; SAVOLAINEN, V; SIMON, P	THE ATPB AND RBCL PROMOTERS IN PLASTID DNAS OF A WIDE DICOT RANGE	JOURNAL OF MOLECULAR EVOLUTION	1994		no
Zhang, JY; Du, HY; Chao, MN; Yin, ZT; Yang, H; Li, YK; Huang, F; Yu, DY	Identification of Two bZIP Transcription Factors Interacting with the Promoter of Soybean Rubisco Activase Gene (GmRCA alpha)	FRONTIERS IN PLANT SCIENCE	2016	10.3389/fpls.2016.00628	no
Buys, MH; Flint, HJ; Miller, EM; Yao, H; Caird, AR; Ganley, RJ	Preparing for the invasion: efficacy of DNA barcoding to discern the host range of myrtle rust (Puccinia psidii) among species of Myrtaceae	FORESTRY	2016	10.1093/forestry/cpw017	yes
Tripathi, AM; Tyagi, A; Kumar, A; Singh, A; Singh, S; Chaudhary, LB; Roy, S	The Internal Transcribed Spacer (ITS) Region and trnhH-psbA Are Suitable Candidate Loci for DNA Barcoding of Tropical Tree Species of India	PLOS ONE	2013	10.1371/journal.pone.0057934	yes
Pandit, R; Travadi, T; Sharma, S; Joshi, C; Joshi, M	DNA meta-barcoding using rbcL based mini-barcode revealed presence of unspecified plant species in Ayurvedic polyherbal formulations	PHYTOCHEMICAL ANALYSIS	2021	10.1002/pca.3026	yes
El-Banhawy, A; Al-Juhani, W	DNA BARCODING AND PHYLOGENY OF PHLOMIS AUREA (LAMIACEAE) ENDEMIC TO SINAI PENINSULA, EGYPT	PAKISTAN JOURNAL OF BOTANY	2019	10.30848/PJB2019-4(18)	yes
Osathanunkul, M; Suwannapoom, C; Ounjai, S; Rora, JA; Madesis, P; de Boer, H	Refining DNA Barcoding Coupled High Resolution Melting for Discrimination of 12 Closely Related Croton Species	PLOS ONE	2015	10.1371/journal.pone.0138888	yes
Horn, T; Haser, A	Bamboo tea: reduction of taxonomic complexity and application of DNA diagnostics based on rbcL and matK sequence data	PEERJ	2016	10.7717/peerj.2781	yes
Doh, EJ; Kim, JH; Lee, G	Identification and Monitoring of Amomi Fructus and its Adulterants Based on DNA Barcoding Analysis and Designed DNA Markers	MOLECULES	2019	10.3390/molecules24224193	yes
Phoolcharoen, W; Sukrong, S	Molecular Analysis of Vitex Species Using Candidate DNA Barcoding and PCR-RFLP of the matK Gene for Authentication of Vitex glabrata	NATURAL PRODUCT COMMUNICATIONS	2013		yes
Soleh, MA; Tanaka, Y; Kim, SY; Huber, SC; Sakoda, K; Shiraiwa, T	Identification of large variation in the photosynthetic induction response among 37 soybean [Glycine max (L.) Merr.] genotypes that is not correlated with steady-state photosynthetic capacity	PHOTOSYNTHESIS RESEARCH	2017	10.1007/s11120-016-0323-1	no
Wu, SM; Yin, LP; Deng, ZR; Chen, Q; Fu, YN; Xue, HJ	Using DNA Barcoding to Identify the Genus Lolium	NOTULAE BOTANICAE HORTI AGROBOTANICI CLUJ-NAPOCA	2015	10.15835/nbha4329747	yes
Liu, YX; Zhang, MF; Chen, XQ; Chen, X; Hu, Y; Gao, JL; Pan, WQ; Xin, Y; Wu, J; Du, YP; Zhang, XH	Developing an efficient DNA barcoding system to differentiate between Lilium species	BMC PLANT BIOLOGY	2021	10.1186/s12870-021-03229-6	yes
Long, P; Cui, ZH; Wang, YL; Zhang, CH; Zhang, N; Li, MH; Xiao, PG	Commercialized non-Camellia tea: traditional function and molecular identification	ACTA PHARMACEUTICA SINICA B	2014	10.1016/j.apsb.2014.02.006	yes
Nevill, PG; Zhong, X; Tonti-Filippini, J; Byrne, M; Hislop, M; Thiele, K; van Leeuwen, S; Boykin, LM; Small, I	Large scale genome skimming from herbarium material for accurate plant identification and phylogenomics	PLANT METHODS	2020	10.1186/s13007-019-0534-5	no
Saravanan, M; Mohanapriya, G; Laha, R; Sathishkumar, R	DNA barcoding detects floral origin of Indian honey samples	GENOME	2019	10.1139/gen-2018-0058	yes
Soledispa, P; Santos-Ordonez, E; Miranda, M; Pacheco, R; Gaiten, YIG; Scull, R	Molecular barcode and morphological analysis of Smilax purhampuy Ruiz, Ecuador	PEERJ	2021	10.7717/peerj.11028	yes
Clement, WL; Donoghue, MJ	Barcoding success as a function of phylogenetic relatedness in Viburnum, a clade of woody angiosperms	BMC EVOLUTIONARY BIOLOGY	2012	10.1186/1471-2148-12-73	yes
Guo, XR; Wang, XG; Su, WH; Zhang, GF; Zhou, R	DNA Barcodes for Discriminating the Medicinal Plant Scutellaria baicalensis (Lamiaceae) and Its Adulterants	BIOLOGICAL & PHARMACEUTICAL BULLETIN	2011	10.1248/bpb.34.1198	yes
Trujillo-Argueta, S; del Castillo, RF; Tejero-Diez, D; Matias-Cervantes, CA; Velasco-Murguia, A	DNA barcoding ferns in an unexplored tropical montane cloud forest area of southeast Oaxaca, Mexico	SCIENTIFIC REPORTS	2021	10.1038/s41598-021-02237-8	yes
Mort, ME; Crawford, DJ; Archibald, JK; O'Leary, TR; Santos-Guerra, A	Plant DNA barcoding: A test using Macaronesian taxa of Tolpis (Asteraceae)	TAXON	2010	10.1002/tax.592022	yes
Hollingsworth, ML; Clark, AA; Forrest, LL; Richardson, J; Pennington, RT; Long, DG; Cowan, R; Chase, MW; Gaudeul, M; Hollingsworth, PM	Selecting barcoding loci for plants: evaluation of seven candidate loci with species-level sampling in three divergent groups of land plants	MOLECULAR ECOLOGY RESOURCES	2009	10.1111/j.1755-0998.2008.02439.x	yes
Islam, SU; Dar, TUH; Khuroo, AA; Bhat, BA; Mangral, ZA; Tariq, L; Tantray, WW; Malik, AH	DNA barcoding aids in identification of adulterants of Trillium govanianum Wall. ex D. Don	JOURNAL OF APPLIED RESEARCH ON MEDICINAL AND AROMATIC PLANTS	2021	10.1016/j.jarmap.2021.100305	yes
Moon, BC; Park, I; Kim, WJ; Yang, S; Kang, YM	The complete chloroplast genome sequence of Fritillaria thunbergii Miq., an important medicinal plant, and identification of DNA markers to authenticate Fritillariae Bulbus	HORTICULTURE ENVIRONMENT AND BIOTECHNOLOGY	2018	10.1007/s13580-018-0008-0	no
Aneva, I; Zhelev, P; Bonchev, G; Boycheva, I; Simeonova, S; Kancheva, D	DNA Barcoding Study of Representative Thymus Species in Bulgaria	PLANTS-BASEL	2022	10.3390/plants11030270	yes
Osathanunkul, M; Madesis, P; Ounjai, S; Suwannapoom, C; Jampeetong, A	Rapid discrimination between four seagrass species using hybrid analysis	GENETICS AND MOLECULAR RESEARCH	2015	10.4238/2015.April.27.10	yes
Veldman, S; Ju, YZ; Otieno, JN; Abihudi, S; Posthouwer, C; Gravendeel, B; van Andel, TR; de Boer, HJ	DNA barcoding augments conventional methods for identification of medicinal plant species traded at Tanzanian markets	JOURNAL OF ETHNOPHARMACOLOGY	2020	10.1016/j.jep.2019.112495	yes
Zhang, JQ; Meng, SY; Wen, J; Rao, GY	DNA Barcoding of Rhodiola (Crassulaceae): A Case Study on a Group of Recently Diversified Medicinal Plants from the Qinghai-Tibetan Plateau	PLOS ONE	2015	10.1371/journal.pone.0119921	yes
Pang, X; Luo, H; Sun, C	Assessing the potential of candidate DNA barcodes for identifying non-flowering seed plants	PLANT BIOLOGY	2012	10.1111/j.1438-8677.2011.00554.x	yes
Li, HL; Xiao, WJ; Tong, T; Li, YL; Zhang, M; Lin, XX; Zou, XX; Wu, Q; Guo, XH	The specific DNA barcodes based on chloroplast genes for species identification of Orchidaceae plants	SCIENTIFIC REPORTS	2021	10.1038/s41598-021-81087-w	no
Hind, KR; Adal, AM; Upson, TM; Mahmoud, SS	An assessment of plant DNA barcodes for the identification of cultivated Lavandula (Lamiaceae) taxa	BIOCATALYSIS AND AGRICULTURAL BIOTECHNOLOGY	2018	10.1016/j.bcab.2018.09.019	yes
Veldkornet, DA; Adams, JB; Boatwright, JS; Rajkaran, A	Barcoding of estuarine macrophytes and phylogenetic diversity of estuaries along the South African coastline	GENOME	2019	10.1139/gen-2018-0067	yes
Genievskaya, Y; Abugalieva, S; Zhubanysheva, A; Turuspekov, Y	Morphological description and DNA barcoding study of sand rice (Agriophyllum squarrosum, Chenopodiaceae) collected in Kazakhstan	BMC PLANT BIOLOGY	2017	10.1186/s12870-017-1132-1	yes
Unsal, SG; Ciftci, YO; Eken, BU; Velioglu, E; Di Marco, G; Gismondi, A; Canini, A	Intraspecific discrimination study of wild cherry populations from North-Western Turkey by DNA barcoding approach	TREE GENETICS & GENOMES	2019	10.1007/s11295-019-1323-z	yes
Ahmed, SM; Noureldeen, A	DISCRIMINATION OF CHROZOPHORA OBLONGIFOLIA AND RICINUS COMMUNIS FROM TAIF, KSA USING DNA BARCODING	PAKISTAN JOURNAL OF BOTANY	2022	10.30848/PJB2022-1(44)	yes
Ali, MA; Lee, J; Al-Hemaid, F	Generic relationships among Molluginaceae inferred from a molecular phylogenetic analysis of the matK gene	GENETICS AND MOLECULAR RESEARCH	2017	10.4238/gmr16029295	no
Kajtoch, L	A DNA Metabarcoding Study of a Polyphagous Beetle Dietary Diversity: the Utility of Barcodes and Sequencing Techniques	FOLIA BIOLOGICA-KRAKOW	2014	10.3409/fb62_3.223	yes
Kang, Y	Molecular identification of Aquilaria species with distribution records in China using DNA barcode technology	MITOCHONDRIAL DNA PART B-RESOURCES	2021	10.1080/23802359.2021.1914210	yes
Kermarrec, L; Franc, A; Rimet, F; Chaumeil, P; Frigerio, JM; Humbert, JF; Bouchez, A	A next-generation sequencing approach to river biomonitoring using benthic diatoms	FRESHWATER SCIENCE	2014	10.1086/675079	no
Saha, K; Dholakia, BB; Sinha, RK; Sinha, S	DNA barcoding of selected Zingiberaceae species from North-East India	JOURNAL OF PLANT BIOCHEMISTRY AND BIOTECHNOLOGY	2020	10.1007/s13562-020-00563-y	yes
Vassou, SL; Kusuma, G; Parani, M	DNA barcoding for species identification from dried and powdered plant parts: A case study with authentication of the raw drug market samples of Sida cordifolia	GENE	2015	10.1016/j.gene.2015.01.025	yes
Huang, JL; Price, RA	Estimation of the age of extant Ephedra using chloroplast rbcL sequence data	MOLECULAR BIOLOGY AND EVOLUTION	2003	10.1093/molbev/msg049	no
Amritha, N; Bhooma, V; Parani, M	Authentication of the market samples of Ashwagandha by DNA barcoding reveals that powders are significantly more adulterated than roots	JOURNAL OF ETHNOPHARMACOLOGY	2020	10.1016/j.jep.2020.112725	yes
He, T; Jiao, LC; Wiedenhoeft, AC; Yin, YF	Machine learning approaches outperform distance- and tree-based methods for DNA barcoding of Pterocarpus wood	PLANTA	2019	10.1007/s00425-019-03116-3	no
Sharma, A; Komatsu, S	Involvement of a Ca2+-dependent protein kinase component downstream to the gibberellin-binding phosphoprotein, RuBisCO activase, in rice	BIOCHEMICAL AND BIOPHYSICAL RESEARCH COMMUNICATIONS	2002	10.1006/bbrc.2001.6269	no
Deng, JB; Liu, J; Ahmad, KS; Ding, CB; Zhang, L; Zhou, YH; Yang, RW	RELATIONSHIPS EVALUATION ON SIX HERBAL SPECIES (CURCUMA) BY DNA BARCODING	PAKISTAN JOURNAL OF BOTANY	2015		yes
Joung, YH; Suh, JK; Lee, NS; Eum, SM; Choi, IY; Roh, MS	Identification of Hydrangeaceae accessions of wild origin from Jeju, Korea, using molecular markers	PLANT GENETIC RESOURCES-CHARACTERIZATION AND UTILIZATION	2010	10.1017/S1479262110000286	yes
Meiklejohn, KA; Jackson, ML; Stern, LA; Robertson, JM	A protocol for obtaining DNA barcodes from plant and insect fragments isolated from forensic-type soils	INTERNATIONAL JOURNAL OF LEGAL MEDICINE	2018	10.1007/s00414-018-1772-1	yes
Chattopadhyay, A; Subba, P; Pandey, A; Bhushan, D; Kumar, R; Datta, A; Chakraborty, S; Chakraborty, N	Analysis of the grasspea proteome and identification of stress-responsive proteins upon exposure to high salinity, low temperature, and abscisic acid treatment	PHYTOCHEMISTRY	2011	10.1016/j.phytochem.2011.01.024	no
Guo, HY; Wang, WW; Yang, N; Guo, BL; Zhang, S; Yang, RJ; Yuan, Y; Yu, JL; Hu, SN; Sun, QS; Yu, J	DNA barcoding provides distinction between Radix Astragali and its adulterants	SCIENCE CHINA-LIFE SCIENCES	2010	10.1007/s11427-010-4044-y	yes
Kim, MS; Yang, MY; Cho, GY	Applying DNA barcoding to Korean Gracilariaceae (Rhodophyta)	CRYPTOGAMIE ALGOLOGIE	2010		no
Liu, X; Zhou, BY; Yang, HY; Li, Y; Yang, Q; Lu, YZ; Gao, Y	Sequencing and Analysis of Chrysanthemum carinatum Schousb and Kalimeris indica. The Complete Chloroplast Genomes Reveal Two Inversions and rbcL as Barcoding of the Vegetable	MOLECULES	2018	10.3390/molecules23061358	no
Ughade, BR; Khilare, VC; Sangale, DM; Korhale, GA; Ingle, P; Tathe, AE; Patil, R; Khedkar, GD	A definitive method for distinguishing cultivated onion from its weedy mimic, Asphodelus fistulosus, at multiple developmental stages	WEED RESEARCH	2019	10.1111/wre.12337	yes
Liu, J; Provan, J; Gao, LM; Li, DZ	Sampling Strategy and Potential Utility of Indels for DNA Barcoding of Closely Related Plant Species: A Case Study in Taxus	INTERNATIONAL JOURNAL OF MOLECULAR SCIENCES	2012	10.3390/ijms13078740	yes
Lahaye, R; Van der Bank, M; Bogarin, D; Warner, J; Pupulin, F; Gigot, G; Maurin, O; Duthoit, S; Barraclough, TG; Savolainen, V	DNA barcoding the floras of biodiversity hotspots	PROCEEDINGS OF THE NATIONAL ACADEMY OF SCIENCES OF THE UNITED STATES OF AMERICA	2008	10.1073/pnas.0709936105	yes
Chen, Q; Hu, HS; Zhang, DQ	DNA Barcoding and Phylogenomic Analysis of the Genus Fritillaria in China Based on Complete Chloroplast Genomes	FRONTIERS IN PLANT SCIENCE	2022	10.3389/fpls.2022.764255	no
Sun, X; Wang, YP; Liu, C; Huang, LF	Molecular identification of Taihangia rupestris Yu et Li, an endangered species endemic to China	SOUTH AFRICAN JOURNAL OF BOTANY	2019	10.1016/j.sajb.2019.04.026	yes
Zhang, W; Sun, YZ; Liu, J; Xu, C; Zou, XH; Chen, X; Liu, YL; Wu, P; Yang, XY; Zhou, SL	DNA barcoding ofOryza: conventional, specific, and super barcodes	PLANT MOLECULAR BIOLOGY	2021	10.1007/s11103-020-01054-3	no use matk or rbcL
Inglis, PW; Mata, LR; da Silva, MJ; Vieira, RF; Alves, RDBN; Silva, DB; Azevedo, VCR	DNA Barcoding for the Identification of Phyllanthus Taxa Used Medicinally in Brazil	PLANTA MEDICA	2018	10.1055/a-0644-2688	yes
Wang, XL; Xue, JY; Zhang, YY; Xie, H; Wang, YQ; Weng, WY; Kang, Y; Huang, JM	DNA barcodes for the identification of Stephania (Menispermaceae) species	MOLECULAR BIOLOGY REPORTS	2020	10.1007/s11033-020-05325-6	yes
Yu, N; Gu, H; Wei, YL; Zhu, N; Wang, YL; Zhang, HP; Zhu, Y; Zhang, X; Ma, C; Sun, AD	Suitable DNA Barcoding for Identification and Supervision of Piper kadsura in Chinese Medicine Markets	MOLECULES	2016	10.3390/molecules21091221	yes
Chase, MW; Cowan, RS; Hollingsworth, PM; van den Berg, C; Madrinan, S; Petersen, G; Seberg, O; Jorgsensen, T; Cameron, KM; Carine, M; Pedersen, N; Hedderson, TAJ; Conrad, F; Salazar, GA; Richardson, JE; Hollingsworth, ML; Barraclough, TG; Kelly, L; Wilkinson, M	A proposal for a standardised protocol to barcode all land plants	TAXON	2007	10.1002/tax.562004	no
Maia, VH; da Mata, CS; Franco, LO; Cardoso, MA; Cardoso, SRS; Hemerly, AS; Ferreira, PCG	DNA Barcoding Bromeliaceae: Achievements and Pitfalls	PLOS ONE	2012	10.1371/journal.pone.0029877	yes
Yan, HF; Liu, YJ; Xie, XF; Zhang, CY; Hu, CM; Hao, G; Ge, XJ	DNA Barcoding Evaluation and Its Taxonomic Implications in the Species-Rich Genus Primula L. in China	PLOS ONE	2015	10.1371/journal.pone.0122903	yes
Sivaraj, I; Nithaniyal, S; Bhooma, V; Senthilkumar, U; Parani, M	Species delimitation of Melia dubia Cav. from Melia azedarach L. complex based on DNA barcoding	BOTANY	2018	10.1139/cjb-2017-0148	yes
Lucas, C; Thangaradjou, T; Papenbrock, J	Development of a DNA Barcoding System for Seagrasses: Successful but Not Simple	PLOS ONE	2012	10.1371/journal.pone.0029987	yes
Arunraj, R; Abiramavalli, M; Rathinasabapathi, P	DNA barcoding identifies the component species in the powder formulations of plant derived raw drugs sold in retail market in India	RESEARCH JOURNAL OF BIOTECHNOLOGY	2016		yes
Kesanakurti, PR; Fazekas, AJ; Burgess, KS; Percy, DM; Newmaster, SG; Graham, SW; Barrett, SCH; Hajibabaei, M; Husband, BC	Spatial patterns of plant diversity below-ground as revealed by DNA barcoding	MOLECULAR ECOLOGY	2011	10.1111/j.1365-294X.2010.04989.x	yes
Galimberti, A; Spinelli, S; Bruno, A; Mezzasalma, V; De Mattia, F; Cortis, P; Labra, M	Evaluating the efficacy of restoration plantings through DNA barcoding of frugivorous bird diets	CONSERVATION BIOLOGY	2016	10.1111/cobi.12687	yes
Negi, RK; Nautiyal, P; Bhatia, R; Verma, R	rbcL, a potential candidate DNA barcode loci for aconites: conservation of himalayan aconites	MOLECULAR BIOLOGY REPORTS	2021	10.1007/s11033-021-06675-5	yes
Wang, MC; Kapralov, MV; Anisimova, M	Coevolution of amino acid residues in the key photosynthetic enzyme Rubisco	BMC EVOLUTIONARY BIOLOGY	2011	10.1186/1471-2148-11-266	no
Bhooma, V; Parani, M	DNA barcoding after cloning identifies taxonomically diverse botanical adulterants in the market samples of saffron	RESEARCH JOURNAL OF BIOTECHNOLOGY	2018		no
Do, D; Zaveska Drabkova, L	Herbarium tale: the utility of dry specimens for DNA barcoding Juncaceae	PLANT SYSTEMATICS AND EVOLUTION	2018	10.1007/s00606-017-1476-x	yes
Li, M; Au, KY; Lam, H; Cheng, L; Jiang, RW; But, PPH; Shaw, PC	Identification of Baiying (Herba Solani Lyrati) commodity and its toxic substitute Xungufeng (Herba Aristolochiae Mollissimae) using DNA barcoding and chemical profiling techniques	FOOD CHEMISTRY	2012	10.1016/j.foodchem.2012.06.049	yes
Kool, A; de Boer, HJ; Kruger, A; Rydberg, A; Abbad, A; Bjork, L; Martin, G	Molecular Identification of Commercialized Medicinal Plants in Southern Morocco	PLOS ONE	2012	10.1371/journal.pone.0039459	yes
Zhang, Y; Zhou, Y; Sun, Q; Deng, DX; Liu, HH; Chen, SH; Yin, ZT	Genetic determinants controlling maize rubisco activase gene expression and a comparison with rice counterparts	BMC PLANT BIOLOGY	2019	10.1186/s12870-019-1965-x	no
Wheatley, NM; Sundberg, CD; Gidaniyan, SD; Cascio, D; Yeates, TO	Structure and Identification of a Pterin Dehydratase-like Protein as a Ribulose-bisphosphate Carboxylase/Oxygenase (RuBisCO) Assembly Factor in the alpha-Carboxysome	JOURNAL OF BIOLOGICAL CHEMISTRY	2014	10.1074/jbc.M113.531236	no
Chaurasia, SP; Deswal, R	Identification and In Silico Analysis of Major Redox Modulated Proteins from Brassica juncea Seedlings Using 2D Redox SDS PAGE (2-Dimensional Diagonal Redox Sodium Dodecyl Sulfate Polyacrylamide Gel Electrophoresis)	PROTEIN JOURNAL	2017	10.1007/s10930-017-9698-x	no
Le, DT; Zhang, YQ; Xu, Y; Guo, LX; Ruan, ZP; Burgess, KS; Ge, XJ	The utility of DNA barcodes to confirm the identification of palm collections in botanical gardens	PLOS ONE	2020	10.1371/journal.pone.0235569	yes
Liu, J; Yan, HF; Ge, XJ	The Use of DNA Barcoding on Recently Diverged Species in the Genus Gentiana (Gentianaceae) in China	PLOS ONE	2016	10.1371/journal.pone.0153008	yes
Wynns, JT; Lange, CBA	COMPARISON OF 16 DNA REGIONS FOR USE AS PHYLOGENETIC MARKERS IN THE PLEUROCARPOUS MOSS GENUS PLAGIOTHECIUM (HYPNALES)	AMERICAN JOURNAL OF BOTANY	2014	10.3732/ajb.1300269	yes
Handy, SM; Pawar, RS; Ottesen, AR; Ramachandran, P; Sagi, S; Zhang, N; Hsu, E; Erickson, DL	HPLC-UV, Metabarcoding and Genome Skims of Botanical Dietary Supplements: A Case Study in Echinacea	PLANTA MEDICA	2021	10.1055/a-1336-1685	no
Chaveerach, A; Tanee, T; Sanubol, A; Monkheang, P; Sudmoon, R	Efficient DNA barcode regions for classifying Piper species (Piperaceae)	PHYTOKEYS	2016	10.3897/phytokeys.70.6766	yes
Yang, YZ; Zhan, AB; Cao, L; Meng, FJ; Xu, WB	Selection of a marker gene to construct a reference library for wetland plants, and the application of metabarcoding to analyze the diet of wintering herbivorous waterbirds	PEERJ	2016	10.7717/peerj.2345	yes
Roy, S; Tyagi, A; Shukla, V; Kumar, A; Singh, UM; Chaudhary, LB; Datt, B; Bag, SK; Singh, PK; Nair, NK; Husain, T; Tuli, R	Universal Plant DNA Barcode Loci May Not Work in Complex Groups: A Case Study with Indian Berberis Species	PLOS ONE	2010	10.1371/journal.pone.0013674	yes
Dong, WP; Liu, J; Yu, J; Wang, L; Zhou, SL	Highly Variable Chloroplast Markers for Evaluating Plant Phylogeny at Low Taxonomic Levels and for DNA Barcoding	PLOS ONE	2012	10.1371/journal.pone.0035071	yes
Osathanunkul, M; Suwannapoom, C; Osathanunkul, K; Madesis, P; de Boer, H	Evaluation of DNA barcoding coupled high resolution melting for discrimination of closely related species in phytopharmaceuticals	PHYTOMEDICINE	2016	10.1016/j.phymed.2015.11.018	yes
Hartvig, I; Czako, M; Kjaer, ED; Nielsen, LR; Theilade, I	The Use of DNA Barcoding in Identification and Conservation of Rosewood (Dalbergia spp.)	PLOS ONE	2015	10.1371/journal.pone.0138231	yes
Mackinder, LCM; Meyer, MT; Mettler-Altmann, T; Chen, VK; Mitchell, MC; Caspari, O; Rosenzweig, ESF; Pallesen, L; Reeves, G; Itakura, A; Roth, R; Sommer, F; Geimer, S; Muhlhaus, T; Schroda, M; Goodenough, U; Stitt, M; Griffiths, H; Jonikas, MC	A repeat protein links Rubisco to form the eukaryotic carbon-concentrating organelle	PROCEEDINGS OF THE NATIONAL ACADEMY OF SCIENCES OF THE UNITED STATES OF AMERICA	2016	10.1073/pnas.1522866113	no
Kim, JS; Jang, HW; Kim, JS; Kim, HJ; Kim, JH	Molecular identification of Schisandra chinensis and its allied species using multiplex PCR based on SNPs	GENES & GENOMICS	2012	10.1007/s13258-011-0201-3	yes
Little, DP	DNA Barcode Sequence Identification Incorporating Taxonomic Hierarchy and within Taxon Variability	PLOS ONE	2011	10.1371/journal.pone.0020552	yes
Campbell, BC; Al Kouba, J; Timbrell, V; Noor, MJ; Massel, K; Gilding, EK; Angel, N; Kemish, B; Hugenholtz, P; Godwin, ID; Davies, JM	Tracking seasonal changes in diversity of pollen allergen exposure: Targeted metabarcoding of a subtropical aerobiome	SCIENCE OF THE TOTAL ENVIRONMENT	2020	10.1016/j.scitotenv.2020.141189	yes
Shinwari, ZK; Jamil, K; Zahra, NB	MOLECULAR SYSTEMATICS OF SELECTED GENERA OF SUBFAMILY MIMOSOIDAE-FABACEAE	PAKISTAN JOURNAL OF BOTANY	2014		yes
Wolf, DI; Vis, ML	Stream Algal Biofilm Community Diversity Along An Acid Mine Drainage Recovery Gradient Using Multimarker Metabarcoding	JOURNAL OF PHYCOLOGY	2020	10.1111/jpy.12935	no
Thongkhao, K; Tungphatthong, C; Phadungcharoen, T; Sukrong, S	The use of plant DNA barcoding coupled with HRM analysis to differentiate edible vegetables from poisonous plants for food safety	FOOD CONTROL	2020	10.1016/j.foodcont.2019.106896	yes
Huang, WJ; Li, FF; Liu, YJ; Long, CL	Identification of Crocus sativus and its Adulterants from Chinese Markets by using DNA Barcoding Technique	IRANIAN JOURNAL OF BIOTECHNOLOGY	2015	10.15171/ijb.1034	yes
Umdale, SD; Kshirsagar, PR; Lekhak, MM; Gaikwad, NB	Molecular Authentication of the Traditional Medicinal Plant Lakshman Booti (Smithia conferta Sm.) and Its Adulterants through DNA Barcoding	PHARMACOGNOSY MAGAZINE	2017	10.4103/pm.pm_499_16	yes
Frigerio, J; Gorini, T; Galimberti, A; Bruni, I; Tommasi, N; Mezzasalma, V; Labra, M	DNA barcoding to trace Medicinal and Aromatic Plants from the field to the food supplement	JOURNAL OF APPLIED BOTANY AND FOOD QUALITY	2019	10.5073/JABFQ.2019.092.005	yes
Tarmizi, AAA; Wagiran, A; Salleh, FM; Chua, LS; Abdullah, FI; Hasham, R; Mostafiz, SB	Integrated Approach for Species Identification and Quality Analysis for Labisia pumila Using DNA Barcoding and HPLC	PLANTS-BASEL	2021	10.3390/plants10040717	yes
Mao, XM; Xie, W; Li, XNA; Shi, SH; Guo, ZX	Establishing community-wide DNA barcode references for conserving mangrove forests in China	BMC PLANT BIOLOGY	2021	10.1186/s12870-021-03349-z	yes
Christa, G; Wescott, L; Schaberle, TF; Konig, GM; Wagele, H	What remains after 2 months of starvation? Analysis of sequestered algae in a photosynthetic slug, Plakobranchus ocellatus (Sacoglossa, Opisthobranchia), by barcoding	PLANTA	2013	10.1007/s00425-012-1788-6	no
Turek, I; Gehring, C; Irving, H	Arabidopsis Plant Natriuretic Peptide Is a Novel Interactor of Rubisco Activase	LIFE-BASEL	2021	10.3390/life11010021	no
EL-Banhawy, A; Acedo, C; Qari, S; Elkordy, A	Molecular Identification and Phylogenetic Placement of Rosa arabica Crep. (Rosaceae), a Critically Endangered Plant Species	LIFE-BASEL	2020	10.3390/life10120335	yes
Tungphatthong, C; Somnuek, J; Phadungcharoen, T; Ingkaninan, K; Denduangboripant, J; Sukrong, S	DNA barcoding of species of Bacopa coupled with high-resolution melting analysis	GENOME	2018	10.1139/gen-2018-0059	yes
BERTSCH, U; SOLI, J; SEETHARAM, R; VIITANEN, PV	IDENTIFICATION, CHARACTERIZATION, AND DNA-SEQUENCE OF A FUNCTIONAL DOUBLE GROES-LIKE CHAPERONIN FROM CHLOROPLASTS OF HIGHER-PLANTS	PROCEEDINGS OF THE NATIONAL ACADEMY OF SCIENCES OF THE UNITED STATES OF AMERICA	1992	10.1073/pnas.89.18.8696	no
Ipek, M; Ipek, A; Simon, PW	Testing the utility of matK and ITS DNA regions for discrimination of Allium species	TURKISH JOURNAL OF BOTANY	2014	10.3906/bot-1308-46	yes
Schroeder, H; Hoeltken, AM; Fladung, M	Differentiation of Populus species using chloroplast single nucleotide polymorphism (SNP) markers - essential for comprehensible and reliable poplar breeding	PLANT BIOLOGY	2012	10.1111/j.1438-8677.2011.00502.x	yes
Long, BM; Price, GD; Badger, MR	Proteomic assessment of an established technique for carboxysome enrichment from Synechococcus PCC7942	CANADIAN JOURNAL OF BOTANY-REVUE CANADIENNE DE BOTANIQUE	2005	10.1139/B05-058	no
Stoeckle, MY; Gamble, CC; Kirpekar, R; Young, G; Ahmed, S; Little, DP	Commercial Teas Highlight Plant DNA Barcode Identification Successes and Obstacles	SCIENTIFIC REPORTS	2011	10.1038/srep00042	yes
Birch, JL; Walsh, NG; Cantrill, DJ; Holmes, GD; Murphy, DJ	Testing efficacy of distance and tree-based methods for DNA barcoding of grasses (Poaceae tribe Poeae) in Australia	PLOS ONE	2017	10.1371/journal.pone.0186259	no
Anerao, J; Jha, V; Shaikh, N; Shivalkar, A; Nityanand, A; Sawant, D; Rao, GR; Mangaonkar, K; Deodhar, M; Desai, N	DNA barcoding of important fruit tree species of agronomic interest in the genus Garcinia L. from the Western Ghats	GENETIC RESOURCES AND CROP EVOLUTION	2021	10.1007/s10722-021-01177-6	yes
Rolland, M; Dupuy, A; Pelleray, A; Delavault, P	Molecular Identification of Broomrape Species from a Single Seed by High Resolution Melting Analysis	FRONTIERS IN PLANT SCIENCE	2016	10.3389/fpls.2016.01838	yes
Hu, JL; Ci, XQ; Liu, ZF; Dormontt, EE; Conran, JG; Lowe, AJ; Li, J	Assessing candidate DNA barcodes for Chinese and internationally traded timber species	MOLECULAR ECOLOGY RESOURCES	2022	10.1111/1755-0998.13546	yes
Ning, CJ; Ding, N; Wu, GL; Meng, HJ; Wang, YN; Wang, QH	Proteomics research on the effects of applying selenium to apple leaves on photosynthesis	PLANT PHYSIOLOGY AND BIOCHEMISTRY	2013	10.1016/j.plaphy.2013.05.008	no
Wang, Q; Yu, QS; Liu, JQ	Are nuclear loci ideal for barcoding plants? A case study of genetic delimitation of two sister species using multiple loci and multiple intraspecific individuals	JOURNAL OF SYSTEMATICS AND EVOLUTION	2011	10.1111/j.1759-6831.2011.00135.x	yes
Luo, K; Chen, SL; Chen, KL; Song, JY; Yao, H; Ma, XY; Zhu, YJ; Pang, XH; Yu, H; Li, XW; Liu, Z	Assessment of candidate plant DNA barcodes using the Rutaceae family	SCIENCE CHINA-LIFE SCIENCES	2010	10.1007/s11427-010-4009-1	yes
Abubakar, BM; Salleh, FM; Omar, MSS; Wagiran, A	Assessing product adulteration of Eurycoma longifolia (Tongkat Ali) herbal medicinal product using DNA barcoding and HPLC analysis	PHARMACEUTICAL BIOLOGY	2018	10.1080/13880209.2018.1479869	yes
Lugon, MD; dos Santos, PHD; Oliveira, PV; de Almeida, FAN; Luber, J; Forzza, RC; Jardim, MAG; Paneto, GG	Is Your Acai Really from Amazon? Using DNA Barcoding to Authenticate Commercial Products	FOOD ANALYTICAL METHODS	2021	10.1007/s12161-021-01998-2	yes
Kelly, MG; Juggins, S; Mann, DG; Sato, S; Glover, R; Boonham, N; Sapp, M; Lewis, E; Hany, U; Kille, P; Jones, T; Walsh, K	Development of a novel metric for evaluating diatom assemblages in rivers using DNA metabarcoding	ECOLOGICAL INDICATORS	2020	10.1016/j.ecolind.2020.106725	no
Hien, LTT; Linh, NN; Hang, PLB; Mai, NP; Hanh, HH; Hue, HTT; Huan, HV	Developing DNA Barcodes for Species Identification of Berberis and Dysosma Genera in Vietnam	INTERNATIONAL JOURNAL OF AGRICULTURE AND BIOLOGY	2018	10.17957/IJAB/15.0608	yes
Song, JY; Yao, H; Li, Y; Li, XW; Lin, YL; Liu, C; Han, JP; Xie, CX; Chen, SL	Authentication of the family Polygonaceae in Chinese pharmacopoeia by DNA barcoding technique	JOURNAL OF ETHNOPHARMACOLOGY	2009	10.1016/j.jep.2009.05.042	yes
Price, GD; Woodger, FJ; Badger, MR; Howitt, SM; Tucker, L	Identification of a SulP-type bicarbonate transporter in marine cyanobacteria	PROCEEDINGS OF THE NATIONAL ACADEMY OF SCIENCES OF THE UNITED STATES OF AMERICA	2004	10.1073/pnas.0405211101	no
Williamson, J; Maurin, O; Shiba, SNS; van der Bank, H; Pfab, M; Pilusa, M; Kabongo, RM; van der Bank, M	Exposing the illegal trade in cycad species (Cycadophyta: Encephalartos) at two traditional medicine markets in South Africa using DNA barcoding	GENOME	2016	10.1139/gen-2016-0032	yes
Feng, JJ; Jiang, DC; Shang, HY; Dong, M; Wang, GN; He, XY; Zhao, CN; Mao, KS	Barcoding Poplars (Populus L.) from Western China	PLOS ONE	2013	10.1371/journal.pone.0071710	yes
Vinitha, MR; Kumar, US; Aishwarya, K; Sabu, M; Thomas, G	Prospects for discriminating Zingiberaceae species in India using DNA barcodes	JOURNAL OF INTEGRATIVE PLANT BIOLOGY	2014	10.1111/jipb.12189	yes
Al-Qurainy, F; Khan, S; Nadeem, M; Tarroum, M; Al-Ameri, A	Selection of DNA barcoding loci and phylogenetic study of a medicinal and endemic plant, Plectranthus asirensis JRI Wood from Saudi Arabia	GENETICS AND MOLECULAR RESEARCH	2014	10.4238/2014.August.7.31	no
Mohamed, AH; Omar, AA; Attya, AM; Elashtokhy, MMA; Zayed, EM; Rizk, RM	Morphological and Molecular Characterization of Some Egyptian Six-Rowed Barley (Hordeum vulgare L.)	PLANTS-BASEL	2021	10.3390/plants10112527	yes
Alsos, IG; Lavergne, S; Merkel, MKF; Boleda, M; Lammers, Y; Alberti, A; Pouchon, C; Denoeud, F; Pitelkova, I; Puscas, M; Roquet, C; Hurdu, BI; Thuiller, W; Zimmermann, NE; Hollingsworth, PM; Coissac, E	The Treasure Vault Can be Opened: Large-Scale Genome Skimming Works Well Using Herbarium and Silica Gel Dried Material	PLANTS-BASEL	2020	10.3390/plants9040432	no
Lv, TW; Teng, RD; Shao, QS; Wang, HZ; Zhang, WS; Li, MY; Zhang, LL	DNA barcodes for the identification of Anoectochilus roxburghii and its adulterants	PLANTA	2015	10.1007/s00425-015-2353-x	yes
Kajtoch, L; Kubisz, D; Heise, W; Mazur, MA; Babik, W	Plant-herbivorous beetle networks: molecular characterization of trophic ecology within a threatened steppic environment	MOLECULAR ECOLOGY	2015	10.1111/mec.13278	yes
Galimberti, A; De Mattia, F; Bruni, I; Scaccabarozzi, D; Sandionigi, A; Barbuto, M; Casiraghi, M; Labra, M	A DNA Barcoding Approach to Characterize Pollen Collected by Honeybees	PLOS ONE	2014	10.1371/journal.pone.0109363	yes
Philippe, F; Dubrulle, N; Marteaux, B; Bonnet, B; Choisy, P; Berthon, JY; Garnier, L; Leconte, N; Milesi, S; Morvan, PY; Saunois, A; Sun, JS; Weber, S; Giraud, N	Combining DNA Barcoding and Chemical fingerprints to authenticate Lavender raw material	INTERNATIONAL JOURNAL OF COSMETIC SCIENCE	2022	10.1111/ics.12757	yes
Wyler, SC; Naciri, Y	Evolutionary histories determine DNA barcoding success in vascular plants: seven case studies using intraspecific broad sampling of closely related species	BMC EVOLUTIONARY BIOLOGY	2016	10.1186/s12862-016-0678-0	yes
Parvathy, VA; Swetha, VP; Sheeja, TE; Leela, NK; Chempakam, B; Sasikumar, B	DNA Barcoding to Detect Chilli Adulteration in Traded Black Pepper Powder	FOOD BIOTECHNOLOGY	2014	10.1080/08905436.2013.870078	yes
Suba, MD; Arriola, AH; Alejandro, GJD	Evaluation of cpDNA Barcodes in Selected Medicinal Plants of Mt. Arayat National Park, Pampanga, the Philippines	JOURNAL OF YOUNG PHARMACISTS	2019	10.5530/jyp.2019.11.29	yes
Bobowski, BR; Hole, D; Wolf, PG; Bryant, L	Identification of roots of woody species using polymerase chain reaction (PCR) and restriction fragment length polymorphism (RFLP) analysis	MOLECULAR ECOLOGY	1999	10.1046/j.1365-294X.1999.00603.x	no
Hausner, G; Olson, R; Simon, D; Johnson, I; Sanders, ER; Karol, KG; McCourt, RM; Zimmerly, S	Origin and evolution of the chloroplast trnK (matK) intron: A model for evolution of group II intron RNA structures	MOLECULAR BIOLOGY AND EVOLUTION	2006	10.1093/molbev/msj047	no
Ullmann-Zeunert, L; Muck, A; Wielsch, N; Hufsky, F; Stanton, MA; Bartram, S; Bocker, S; Baldwin, IT; Groten, K; Svatos, A	Determination of N-15-incorporation into Plant Proteins and their Absolute Quantitation: A New Tool to Study Nitrogen Flux Dynamics and Protein Pool Sizes Elicited by Plant-Herbivore Interactions	JOURNAL OF PROTEOME RESEARCH	2012	10.1021/pr300465n	no
Zhang, XM; Shi, ZY; Zhang, SQ; Zhang, P; Wilson, JJ; Shih, C; Li, J; Li, XD; Yu, GY; Zhang, AB	Plant-herbivorous insect networks: who is eating what revealed by long barcodes using high-throughput sequencing and Trinity assembly	INSECT SCIENCE	2021	10.1111/1744-7917.12749	yes
Yesson, C; Barcenas, RT; Hernandez, HM; Ruiz-Maqueda, MD; Prado, A; Rodriguez, VM; Hawkins, JA	DNA barcodes for Mexican Cactaceae, plants under pressure from wild collecting	MOLECULAR ECOLOGY RESOURCES	2011	10.1111/j.1755-0998.2011.03009.x	yes
Mira, H; Martinez, N; Penarrubia, L	Expression of a vegetative-storage-protein gene from Arabidopsis is regulated by copper, senescence and ozone	PLANTA	2002	10.1007/s00425-001-0706-0	no
Katoch, M; Kumar, R; Pal, S; Ahuja, A	Identification of Chlorophytum species (C. borivilianum, C. arundinaceum, C. laxum, C. capense and C. comosum) using molecular markers	INDUSTRIAL CROPS AND PRODUCTS	2010	10.1016/j.indcrop.2010.06.001	yes
Wanjiku, C; Tchouassi, DP; Sole, CL; Pirk, C; Torto, B	Plant sugar feeding patterns of wild-caught Aedes aegypti from dengue endemic and non-endemic areas of Kenya	MEDICAL AND VETERINARY ENTOMOLOGY	2021	10.1111/mve.12514	no
Sinha, R; Sharma, TR; Singh, AK	Validation of reference genes for qRT-PCR data normalisation in lentil (Lens culinaris) under leaf developmental stages and abiotic stresses	PHYSIOLOGY AND MOLECULAR BIOLOGY OF PLANTS	2019	10.1007/s12298-018-0609-1	no
Tungphatthong, C; Urumarudappa, SKJ; Awachai, S; Sooksawate, T; Sukrong, S	Differentiation of Mitragyna speciosa, a narcotic plant, from allied Mitragyna species using DNA barcoding-high-resolution melting (Bar-HRM) analysis	SCIENTIFIC REPORTS	2021	10.1038/s41598-021-86228-9	yes
Braukmann, TWA; Kuzmina, ML; Sills, J; Zakharov, EV; Hebert, PDN	Testing the Efficacy of DNA Barcodes for Identifying the Vascular Plants of Canada	PLOS ONE	2017	10.1371/journal.pone.0169515	no
Christina, VLP; Annamalai, A	Nucleotide based validation of Ocimum species by evaluating three candidate barcodes of the chloroplast region	MOLECULAR ECOLOGY RESOURCES	2014	10.1111/1755-0998.12167	yes
Dechbumroong, P; Aumnouypol, S; Denduangboripant, J; Sukrong, S	DNA barcoding of Aristolochia plants and development of species-specific multiplex PCR to aid HPTLC in ascertainment of Aristolochia herbal materials	PLOS ONE	2018	10.1371/journal.pone.0202625	yes
Urumarudappa, SKJ; Tungphatthong, C; Prombutara, P; Sukrong, S	DNA metabarcoding to unravel plant species composition in selected herbal medicines on the National List of Essential Medicines (NLEM) of Thailand	SCIENTIFIC REPORTS	2020	10.1038/s41598-020-75305-0	yes
Mahgoub, YA; Shawky, E; Eldakak, M; Bahey-El-Din, M; Darwish, FA; El Sebakhy, NA; El-Hawiet, A	Plant DNA barcoding and metabolomics for comprehensive discrimination of German Chamomile from its poisonous adulterants for food safety	FOOD CONTROL	2022	10.1016/j.foodcont.2022.108840	yes
Thompson, KA; Newmaster, SG	Molecular taxonomic tools provide more accurate estimates of species richness at less cost than traditional morphology-based taxonomic practices in a vegetation survey	BIODIVERSITY AND CONSERVATION	2014	10.1007/s10531-014-0672-z	yes
Nithaniyal, S; Parani, M	Evaluation of chloroplast and nuclear DNA barcodes for species identification in Terminalia L.	BIOCHEMICAL SYSTEMATICS AND ECOLOGY	2016	10.1016/j.bse.2016.08.001	no
Suesatpanit, T; Osathanunkul, K; Madesis, P; Osathanunkul, M	Should DNA sequence be incorporated with other taxonomical data for routine identifying of plant species?	BMC COMPLEMENTARY AND ALTERNATIVE MEDICINE	2017	10.1186/s12906-017-1937-3	yes
de Vere, N; Rich, TCG; Ford, CR; Trinder, SA; Long, C; Moore, CW; Satterthwaite, D; Davies, H; Allainguillaume, J; Ronca, S; Tatarinova, T; Garbett, H; Walker, K; Wilkinson, MJ	DNA Barcoding the Native Flowering Plants and Conifers of Wales	PLOS ONE	2012	10.1371/journal.pone.0037945	yes
Kiran, KR; Swathy, PS; Paul, B; Prasada, KS; Rao, MR; Joshi, MB; Rai, PS; Satyamoorthy, K; Muthusamy, A	Untargeted metabolomics and DNA barcoding for discrimination of Phyllanthus species	JOURNAL OF ETHNOPHARMACOLOGY	2021	10.1016/j.jep.2021.113928	no
Srikulnath, K; Sawasdichai, S; Jantapanon, TK; Pongtongkam, P; Peyachoknagul, S	Phylogenetic Relationship of Dendrobium Species in Thailand Inferred from Chloroplast matK Gene and Nuclear rDNA ITS Region	HORTICULTURE JOURNAL	2015	10.2503/hortj.MI-028	yes
Pang, XB; Liu, HS; Wu, SR; Yuan, YC; Li, HJ; Dong, JS; Liu, ZH; An, CZ; Su, ZH; Li, B	Species Identification of Oaks (Quercus L., Fagaceae) from Gene to Genome	INTERNATIONAL JOURNAL OF MOLECULAR SCIENCES	2019	10.3390/ijms20235940	no
Oshingboye, A; Nodza, G; Onuminya, T; Ogundipe, O	Evaluating the utility of rbcL in identifying Nigerian species of the genus Afzelia Sm. (Fabaceae; Caesalpinioideae)	TURKISH JOURNAL OF BOTANY	2017	10.3906/bot-1610-9	yes
Bertsch, U; Soll, J	Functional analysis of isolated cpn10 domains and conserved amino acid residues in spinach chloroplast co-chaperonin by site-directed mutagenesis	PLANT MOLECULAR BIOLOGY	1995	10.1007/BF00014976	no
Evans, KM; Wortley, AH; Mann, DG	An assessment of potential diatom barcode genes (cox1, rbcL, 18S and ITS rDNA) and their effectiveness in determining relationships in Sellaphora (Bacillariophyta)	PROTIST	2007	10.1016/j.protis.2007.04.001	no
He, Y; Hou, P; Fan, G; Song, Z; Arain, S; Shu, H; Tang, C; Yue, QH; Zhang, Y	Authentication of Angelica anomala Ave-Lall cultivars through DNA barcodes	MITOCHONDRIAL DNA	2012	10.3109/19401736.2012.660924	yes
Mahadani, P; Ghosh, SK	Utility of indels for species-level identification of a biologically complex plant group: a study with intergenic spacer in Citrus	MOLECULAR BIOLOGY REPORTS	2014	10.1007/s11033-014-3606-7	yes
Richardson, RT; Sponsler, DB; McMinn-Sauder, H; Johnson, RM	MetaCurator: A hidden Markov model-based toolkit for extracting and curating sequences from taxonomically-informative genetic markers	METHODS IN ECOLOGY AND EVOLUTION	2020	10.1111/2041-210X.13314	yes
Lamare, A; Otaghvari, AM; Rao, SR	Phylogenetic implications of the internal transcribed spacers of nrDNA and chloroplast DNA fragments of Musa in deciphering the ambiguities related to the sectional classification of the genus	GENETIC RESOURCES AND CROP EVOLUTION	2017	10.1007/s10722-016-0433-9	no
Wrighton, KC; Castelle, CJ; Varaljay, VA; Satagopan, S; Brown, CT; Wilkins, MJ; Thomas, BC; Sharon, I; Williams, KH; Tabita, FR; Banfield, JF	RubisCO of a nucleoside pathway known from Archaea is found in diverse uncultivated phyla in bacteria	ISME JOURNAL	2016	10.1038/ismej.2016.53	no
Olivar, JEC; Alaba, JPEP; Atienza, JFM; Tan, JJS; Umali, MT; Alejandro, GJD	Establishment of a standard reference material (SRM) herbal DNA barcode library of Vitex negundo L. (lagundi) for quality control measures	FOOD ADDITIVES AND CONTAMINANTS PART A-CHEMISTRY ANALYSIS CONTROL EXPOSURE & RISK ASSESSMENT	2016	10.1080/19440049.2016.1166525	yes
Bafeel, SO; Alaklabi, A; Arif, IA; Khan, HA; Alfarhan, AH; Ahamed, A; Thomas, J; Bakir, MA	Ribulose-1, 5-biphosphate carboxylase (rbcL) gene sequence and random amplification of polymorphic DNA (RAPD) profile of regionally endangered tree species Coptosperma graveolens subsp arabicum (S. Moore) Degreef	PLANT OMICS	2012		yes
Chen, KX; Qing, RW; Fu, HL; Ren, LX; Liu, KH; Cao, SJ; Lan, LQ	Identification of a new characteristic species of Nitella (Charophyceae) from southwestern China based on morphology and molecular phylogeny	PLANT SYSTEMATICS AND EVOLUTION	2018	10.1007/s00606-017-1456-1	no
Frolov, EN; Kublanov, IV; Toshchakov, SV; Lunev, EA; Pimenov, NV; Bonch-Osmolovskaya, EA; Lebedinsky, AV; Chernyh, NA	Form III RubisCO-mediated transaldolase variant of the Calvin cycle in a chemolithoautotrophic bacterium	PROCEEDINGS OF THE NATIONAL ACADEMY OF SCIENCES OF THE UNITED STATES OF AMERICA	2019	10.1073/pnas.1904225116	no
Nwugo, CC; Doud, MS; Duan, YP; Lin, H	Proteomics analysis reveals novel host molecular mechanisms associated with thermotherapy of 'Ca. Liberibacter asiaticus'-infected citrus plants	BMC PLANT BIOLOGY	2016	10.1186/s12870-016-0942-x	no
Li, SC; Qian, X; Zheng, ZX; Shi, MM; Chang, XY; Li, XJ; Liu, JF; Tu, TY; Zhang, DX	DNA barcoding the flowering plants from the tropical coral islands of Xisha (China)	ECOLOGY AND EVOLUTION	2018	10.1002/ece3.4545	yes
Vogel, J; Hubschmann, T; Borner, T; Hess, WR	Splicing and intron-internal RNA editing of trnK-matK transcripts in barley plastids: Support for matK as an essential splice factor	JOURNAL OF MOLECULAR BIOLOGY	1997	10.1006/jmbi.1997.1115	no
Shirako, T; Ishizawa, Y; Ajioka, Y; Aichi, M; Ueno, K; Hoa, DT; Hai, BT; Thanh, TV; Yamada, M; Minami, M	Identification of Muridae species and their food resources using DNA barcoding in Cat Tien National Park, Vietnam	MAMMAL STUDY	2015		yes
de Groot, GA; During, HJ; Maas, JW; Schneider, H; Vogel, JC; Erkens, RHJ	Use of rbcL and trnL-F as a Two-Locus DNA Barcode for Identification of NW-European Ferns: An Ecological Perspective	PLOS ONE	2011	10.1371/journal.pone.0016371	yes
Gonzalez, MA; Baraloto, C; Engel, J; Mori, SA; Petronelli, P; Riera, B; Roger, A; Thebaud, C; Chave, J	Identification of Amazonian Trees with DNA Barcodes	PLOS ONE	2009	10.1371/journal.pone.0007483	yes
Teasdale, B; West, A; Taylor, H; Klein, A	A simple restriction fragment length polymorphism (RFLP) assay to discriminate common Porphyra (Bangiophyceae, Rhodophyta) taxa from the Northwest Atlantic	JOURNAL OF APPLIED PHYCOLOGY	2002	10.1023/A:1021180315743	no
Khan, B; Ahmad, H; Alam, J; Nadeem, MS; Ud-Din, A; Ullah, I; Rehman, SU; Muhammad, K	DNA barcoding of Haplophyllum gilesii (Hemsel.) C. C. Townsend from the Gilgit-Baltistan Province of Pakistan	BRAZILIAN JOURNAL OF BOTANY	2019	10.1007/s40415-019-00568-5	yes
Son, JH; Park, KC; Kim, TW; Park, YJ; Kang, JH; Kim, NS	Sequence diversification of 45S rRNA ITS, trnH-psbA spacer, and matK genic regions in several Allium species	GENES & GENOMICS	2010	10.1007/s13258-009-0849-0	yes
Bhagwat, RM; Dholakia, BB; Kadoo, NY; Balasundaran, M; Gupta, VS	Two New Potential Barcodes to Discriminate Dalbergia Species	PLOS ONE	2015	10.1371/journal.pone.0142965	yes
Yuan, QJ; Zhang, B; Jiang, D; Zhang, WJ; Lin, TY; Wang, NH; Chiou, SJ; Huang, LQ	Identification of species and materia medica within Angelica L. (Umbelliferae) based on phylogeny inferred from DNA barcodes	MOLECULAR ECOLOGY RESOURCES	2015	10.1111/1755-0998.12296	yes
Isola, D; Bartoli, F; Langone, S; Ceschin, S; Zucconi, L; Caneva, G	Plant DNA Barcode as a Tool for Root Identification in Hypogea: The Case of the Etruscan Tombs of Tarquinia (Central Italy)	PLANTS-BASEL	2021	10.3390/plants10061138	yes
Ramalho, AJ; Zappi, DC; Nunes, GL; Watanabe, MTC; Vasconcelos, S; Dias, MC; Jaffe, R; Prous, X; Giannini, TC; Oliveira, G; Giulietti, AM	Blind Testing: DNA Barcoding Sheds Light Upon the Identity of Plant Fragments as a Subsidy for Cave Conservation	FRONTIERS IN PLANT SCIENCE	2018	10.3389/fpls.2018.01052	yes
Ragupathy, S; Newmaster, SG; Murugesan, M; Balasubramaniam, V	DNA barcoding discriminates a new cryptic grass species revealed in an ethnobotany study by the hill tribes of the Western Ghats in southern India	MOLECULAR ECOLOGY RESOURCES	2009	10.1111/j.1755-0998.2009.02641.x	yes
Tnah, LH; Lee, SL; Tan, AL; Lee, CT; Ng, KKS; Ng, CH; Farhanah, ZN	DNA barcode database of common herbal plants in the tropics: a resource for herbal product authentication	FOOD CONTROL	2019	10.1016/j.foodcont.2018.08.022	yes
Shi, JN; Du, TM; Chen, Y; Zhou, Y; Yang, YR; Li, LY; Dou, SJ; Liu, LJ; Liu, GZ	Identification of Reference and Biomarker Proteins in Nitrogen Depletion-mediated Triacylglycerol Biosynthesis in Chlamydomonas reinhardtii	PROGRESS IN BIOCHEMISTRY AND BIOPHYSICS	2018	10.16476/j.pibb.2018.0228	no
Coyer, JA; Hoarau, G; Kuo, J; Tronholm, A; Veldsink, J; Olsen, JL	Phylogeny and temporal divergence of the seagrass family Zosteraceae using one nuclear and three chloroplast loci	SYSTEMATICS AND BIODIVERSITY	2013	10.1080/14772000.2013.821187	yes
Terrones, A; van der Bank, M; Moreno, J; Juan, A	DNA barcodes and microsatellites: How they complement for species identification in the complex genus Tamarix (Tamaricaceae)	JOURNAL OF SYSTEMATICS AND EVOLUTION		10.1111/jse.12830	yes
Alves, TLS; Chauveau, O; Eggers, L; de Souza-Chies, TT	Species discrimination in Sisyrinchium (Iridaceae): assessment of DNA barcodes in a taxonomically challenging genus	MOLECULAR ECOLOGY RESOURCES	2014	10.1111/1755-0998.12182	yes
Reef, R; Atwood, TB; Samper-Villarreal, J; Adame, MF; Sampayo, EM; Lovelock, CE	Using eDNA to determine the source of organic carbon in seagrass meadows	LIMNOLOGY AND OCEANOGRAPHY	2017	10.1002/lno.10499	yes
Masiero, E; Banik, D; Abson, J; Greene, P; Slater, A; Sgamma, T	Genus-Specific Real-Time PCR and HRM Assays to Distinguish Liriope from Ophiopogon Samples	PLANTS-BASEL	2017	10.3390/plants6040053	yes
Delavault, P; Thalouarn, P	The obligate root parasite Orobanche cumana exhibits several rbcL sequences	GENE	2002	10.1016/S0378-1119(02)00868-5	yes
Trudeau, DL; Edlich-Muth, C; Zarzycki, J; Scheffen, M; Goldsmith, M; Khersonsky, O; Avizemer, Z; Fleishman, SJ; Cotton, CAR; Erb, TJ; Tawfik, DS; Bar-Even, A	Design and in vitro realization of carbon-conserving photorespiration	PROCEEDINGS OF THE NATIONAL ACADEMY OF SCIENCES OF THE UNITED STATES OF AMERICA	2018	10.1073/pnas.1812605115	no
Laha, RC; De Mandal, S; Ralte, L; Ralte, L; Kumar, NS; Gurusubramanian, G; Satishkumar, R; Mugasimangalam, R; Kuravadi, NA	Meta-barcoding in combination with palynological inference is a potent diagnostic marker for honey floral composition	AMB EXPRESS	2017	10.1186/s13568-017-0429-7	yes
Liu, YQ; Fu, XW; Mao, LM; Xing, ZL; Wu, KM	Host Plants Identification for Adult Agrotis ipsilon, a Long-Distance Migratory Insect	INTERNATIONAL JOURNAL OF MOLECULAR SCIENCES	2016	10.3390/ijms17060851	yes
Ammar, MH; Khan, AM; Migdadi, HM; Abdelkhalek, SM; Alghamdi, SS	Faba bean drought responsive gene identification and validation	SAUDI JOURNAL OF BIOLOGICAL SCIENCES	2017	10.1016/j.sjbs.2016.05.011	no
Pang, XH; Song, JY; Zhu, YJ; Xu, HX; Huang, LF; Chen, SL	Applying plant DNA barcodes for Rosaceae species identification	CLADISTICS	2011	10.1111/j.1096-0031.2010.00328.x	yes
Alfeche, NKG; Binag, SDA; Medecilo, MMP; Alejandro, GJD	Standard reference material (SRM) DNA barcode library approach for authenticating Antidesma bunius (L.) Spreng. (bignay) derived herbal medicinal products	FOOD ADDITIVES AND CONTAMINANTS PART A-CHEMISTRY ANALYSIS CONTROL EXPOSURE & RISK ASSESSMENT	2019	10.1080/19440049.2019.1670868	yes
Guo, X; Simmons, MP; But, PPH; Shaw, PC; Wang, RJ	Application of DNA barcodes in Hedyotis L. (Spermacoceae, Rubiaceae)	JOURNAL OF SYSTEMATICS AND EVOLUTION	2011	10.1111/j.1759-6831.2011.00130.x	yes
Lucas, A; Bodger, O; Brosi, BJ; Ford, CR; Forman, DW; Greig, C; Hegarty, M; Neyland, PJ; de Vere, N	Generalisation and specialisation in hoverfly (Syrphidae) grassland pollen transport networks revealed by DNA metabarcoding	JOURNAL OF ANIMAL ECOLOGY	2018	10.1111/1365-2656.12828	yes
Guo, YY; Huang, LQ; Liu, ZJ; Wang, XQ	Promise and Challenge of DNA Barcoding in Venus Slipper (Paphiopedilum)	PLOS ONE	2016	10.1371/journal.pone.0146880	no
Loera-Sanchez, M; Studer, B; Kolliker, R	DNA barcode trnH-psbA is a promising candidate for efficient identification of forage legumes and grasses	BMC RESEARCH NOTES	2020	10.1186/s13104-020-4897-5	yes
Ma, EYT; Ratnasingham, S; Kremer, SC	Machine Learned Replacement of N-Labels for Basecalled Sequences in DNA Barcoding	IEEE-ACM TRANSACTIONS ON COMPUTATIONAL BIOLOGY AND BIOINFORMATICS	2018	10.1109/TCBB.2016.2598752	no
Ivey, RA; Subramanian, C; Bruce, BD	Identification of a Hsp70 recognition domain within the rubisco small subunit transit peptide	PLANT PHYSIOLOGY	2000	10.1104/pp.122.4.1289	no
Little, DP	A DNA mini-barcode for land plants	MOLECULAR ECOLOGY RESOURCES	2014	10.1111/1755-0998.12194	yes
Bringloe, TT; Saunders, GW	DNA barcoding of the marine macroalgae from Nome, Alaska (Northern Bering Sea) reveals many trans-Arctic species	POLAR BIOLOGY	2019	10.1007/s00300-019-02478-4	no
Mishra, P; Kumar, A; Sivaraman, G; Shukla, AK; Kaliamoorthy, R; Slater, A; Velusamy, S	Character-based DNA barcoding for authentication and conservation of IUCN Red listed threatened species of genus Decalepis (Apocynaceae)	SCIENTIFIC REPORTS	2017	10.1038/s41598-017-14887-8	yes
Scafaro, AP; Bautsoens, N; den Boer, B; Van Rie, J; Galle, A	A Conserved Sequence from Heat-Adapted Species Improves Rubisco Activase Thermostability in Wheat	PLANT PHYSIOLOGY	2019	10.1104/pp.19.00425	no
Parveen, I; Gafner, S; Techen, N; Murch, SJ; Khan, IA	DNA Barcoding for the Identification of Botanicals in Herbal Medicine and Dietary Supplements: Strengths and Limitations	PLANTA MEDICA	2016	10.1055/s-0042-111208	no
Liu, ZH; Zeng, X; Yang, D; Chu, GY; Yuan, ZR; Chen, SL	Applying DNA barcodes for identification of plant species in the family Araliaceae	GENE	2012	10.1016/j.gene.2012.02.016	no
Molina, J; Sherpa, C; Ng, J; Sonam, T; Stuhr, N	DNA barcoding of online herbal supplements: crowd-sourcing pharmacovigilance in high school	OPEN LIFE SCIENCES	2018	10.1515/biol-2018-0007	no
Lee, SY; Ng, WL; Mahat, MN; Nazre, M; Mohamed, R	DNA Barcoding of the Endangered Aquilaria (Thymelaeaceae) and Its Application in Species Authentication of Agarwood Products Traded in the Market	PLOS ONE	2016	10.1371/journal.pone.0154631	yes
Gong, W; Liu, Y; Chen, J; Hong, Y; Kong, HH	DNA barcodes identify Chinese medicinal plants and detect geographical patterns of Sinosenecio (Asteraceae)	JOURNAL OF SYSTEMATICS AND EVOLUTION	2016	10.1111/jse.12166	yes
Xu, C; Dong, WP; Shi, S; Cheng, T; Li, CH; Liu, YL; Wu, P; Wu, HK; Gao, P; Zhou, SL	Accelerating plant DNA barcode reference library construction using herbarium specimens: improved experimental techniques	MOLECULAR ECOLOGY RESOURCES	2015	10.1111/1755-0998.12413	yes
Yu, J; Li, M; Guo, X; Wang, RJ; Chiu, SW; Shaw, PC; But, PPH	Value of FINS Depends on Choice of DNA Locus as Shown in Baihuasheshecao	JOURNAL OF FOOD AND DRUG ANALYSIS	2012	10.6227/jfda.2012200418	yes
Sanchez-C, D; Richardson, JE; Hart, M; Serrano, J; Cardenas, D; Gonzalez, MA; Cortes-B, R	A plea to DNA barcode type specimens: An example from Micropholis (Sapotaceae)	TAXON	2022	10.1002/tax.12652	yes
Shi, LC; Zhang, J; Han, JP; Song, JY; Yao, H; Zhu, YJ; Li, JC; Wang, ZZ; Xiao, W; Lin, YL; Xie, CX; Qian, ZZ; Chen, SL	Testing the potential of proposed DNA barcodes for species identification of Zingiberaceae	JOURNAL OF SYSTEMATICS AND EVOLUTION	2011	10.1111/j.1759-6831.2011.00133.x	yes
Zou, SM; Fei, C; Song, JM; Bao, YC; He, ML; Wang, CH	Combining and Comparing Coalescent, Distance and Character-Based Approaches for Barcoding Microalgaes: A Test with Chlorella-Like Species (Chlorophyta)	PLOS ONE	2016	10.1371/journal.pone.0153833	no
Chase, MW; Salamin, N; Wilkinson, M; Dunwell, JM; Kesanakurthi, RP; Haider, N; Savolainen, V	Land plants and DNA barcodes: short-term and long-term goals	PHILOSOPHICAL TRANSACTIONS OF THE ROYAL SOCIETY B-BIOLOGICAL SCIENCES	2005	10.1098/rstb.2005.1720	no
Kumar, DA; Anup, C; Santan, B; Ajay, T; Mishra, RJ	DNA extraction and molecular characterization of Acacia pseudoeburnea - An endemic species	RESEARCH JOURNAL OF BIOTECHNOLOGY	2018		yes
Hanson, TE; Tabita, FR	Insights into the stress response and sulfur metabolism revealed by proteome analysis of a Chlorobium tepidum mutant lacking the Rubisco-like protein	PHOTOSYNTHESIS RESEARCH	2003	10.1023/B:PRES.0000006829.41444.3d	no
Xavier, JKAM; Maia, L; Figueiredo, PLB; Folador, A; Ramos, AR; Andrade, EH; Maia, JGS; Setzer, WN; da Silva, JKR	Essential Oil Composition and DNA Barcode and Identification of Aniba species (Lauraceae) Growing in the Amazon Region	MOLECULES	2021	10.3390/molecules26071914	yes
Fladung, M; Schroeder, H; Wehenkel, C; Kersten, B	Differentiation of six Eucalyptus trees grown in Mexico by ITS and six chloroplast barcoding markers	SILVAE GENETICA	2015	10.1515/sg-2015-0012	yes
de la Cruz-Lopez, LE; Vergara-Silva, F; Santiago, JR; Ortega, GE; Carrillo-Reyes, P; Kuzmina, M	Phylogenetic relationships of Echeveria (Crassulaceae) and related genera from Mexico, based on three DNA barcoding loci	PHYTOTAXA	2019	10.11646/phytotaxa.422.1.3	yes
de Araujo, C; Arefeen, D; Tadesse, Y; Long, BM; Price, GD; Rowlett, RS; Kimber, MS; Espie, GS	Identification and characterization of a carboxysomal gamma-carbonic anhydrase from the cyanobacterium Nostoc sp PCC 7120	PHOTOSYNTHESIS RESEARCH	2014	10.1007/s11120-014-0018-4	no
Liu, M; Li, XW; Liao, BS; Luo, L; Ren, YY	Species identification of poisonous medicinal plant using DNA barcoding	CHINESE JOURNAL OF NATURAL MEDICINES	2019	10.1016/S1875-5364(19)30060-3	yes
Saddhe, AA; Jamdade, RA; Kumar, K	Evaluation of multilocus marker efficacy for delineating mangrove species of West Coast India	PLOS ONE	2017	10.1371/journal.pone.0183245	no
Xu, SZ; Li, DZ; Li, JW; Xiang, XG; Jin, WT; Huang, WC; Jin, XH; Huang, LQ	Evaluation of the DNA Barcodes in Dendrobium (Orchidaceae) from Mainland Asia	PLOS ONE	2015	10.1371/journal.pone.0115168	yes
Kurian, A; Dev, SA; Sreekumar, VB; Muralidharan, EM	The low copy nuclear region, RPB2 as a novel DNA barcode region for species identification in the rattan genus Calamus (Arecaceae)	PHYSIOLOGY AND MOLECULAR BIOLOGY OF PLANTS	2020	10.1007/s12298-020-00864-5	yes
Jayarathne, HSM; Ranaweera, LT; Gayathree, THI; Karunarathne, SI; Ananda, GKS; Ranasinghe, RDGA; Thilakarathne, SMNM; Wijesundara, WWMUK; Weebadde, CK; Sooriyapathirana, SDSS	Assessment of the organoleptic properties, species delimits and varietal identities of pennyworts in Sri Lanka	JOURNAL OF THE NATIONAL SCIENCE FOUNDATION OF SRI LANKA	2021	10.4038/jnsfsr.v49i2.9486	yes
Nitta, JH	Exploring the utility of three plastid loci for biocoding the filmy ferns (Hymenophyllaceae) of Moorea	TAXON	2008	10.1002/tax.573006	yes
Ferri, G; Corradini, B; Ferrari, F; Santunione, AL; Palazzoli, F; Alu, M	Forensic botany II, DNA barcode for land plants: Which markers after the international agreement?	FORENSIC SCIENCE INTERNATIONAL-GENETICS	2015	10.1016/j.fsigen.2014.10.005	yes
Stallman, JK; Funk, VA; Price, JP; Knope, ML	DNA barcodes fail to accurately differentiate species in Hawaiian plant lineages	BOTANICAL JOURNAL OF THE LINNEAN SOCIETY	2019	10.1093/botlinnean/boz024	no
Wade, RM; Sherwood, AR	Updating Plakobranchus cf. ianthobapsus (Gastropoda, Sacoglossa) host use: Diverse algal-animal interactions revealed by NGS with implications for invasive species management	MOLECULAR PHYLOGENETICS AND EVOLUTION	2018	10.1016/j.ympev.2018.07.010	no
Wang, CB; Ma, XG; He, XJ	A taxonomic re-assessment in the Chinese Bupleurum (Apiaceae): Insights from morphology, nuclear ribosomal internal transcribed spacer, and chloroplast (trnH-psbA, matK) sequences	JOURNAL OF SYSTEMATICS AND EVOLUTION	2011	10.1111/j.1759-6831.2011.00157.x	yes
Thakur, VV; Tiwari, S; Tripathi, N; Tiwari, G	Molecular identification of medicinal plants with amplicon length polymorphism using universal DNA barcodes of the atpF-atpH, trnL and trnH-psbA regions	3 BIOTECH	2019	10.1007/s13205-019-1724-6	yes
Schneider, J; Winterfeld, G; Roser, M	Polyphyly of the grass tribe Hainardieae (Poaceae: Pooideae): identification of its different lineages based on molecular phylogenetics, including morphological and cytogenetic characteristics	ORGANISMS DIVERSITY & EVOLUTION	2012	10.1007/s13127-012-0077-3	yes
Nitta, JH; Meyer, JY; Taputuarai, R; Davis, CC	Life cycle matters: DNA barcoding reveals contrasting community structure between fern sporophytes and gametophytes	ECOLOGICAL MONOGRAPHS	2017	10.1002/ecm.1246	yes
Nithaniyal, S; Newmaster, SG; Ragupathy, S; Krishnamoorthy, D; Vassou, SL; Parani, M	DNA Barcode Authentication of Wood Samples of Threatened and Commercial Timber Trees within the Tropical Dry Evergreen Forest of India	PLOS ONE	2014	10.1371/journal.pone.0107669	yes
Tanabe, AS; Toju, H	Two New Computational Methods for Universal DNA Barcoding: A Benchmark Using Barcode Sequences of Bacteria, Archaea, Animals, Fungi, and Land Plants	PLOS ONE	2013	10.1371/journal.pone.0076910	no
Lu, N; Yamane, K; Ohnishi, O	Genetic diversity of cultivated and wild radish and phylogenetic relationships among Raphanus and Brassica species revealed by the analysis of trnK/matK sequence	BREEDING SCIENCE	2008	10.1270/jsbbs.58.15	yes
Gous, A; Swanevelder, DZH; Eardley, CD; Willows-Munro, S	Plant-pollinator interactions over time: Pollen metabarcoding from bees in a historic collection	EVOLUTIONARY APPLICATIONS	2019	10.1111/eva.12707	yes
Sharma, A; Folch, JL; Cardoso-Taketa, A; Lorence, A; Villarreal, ML	DNA barcoding of the Mexican sedative and anxiolytic plant Galphimia glauca	JOURNAL OF ETHNOPHARMACOLOGY	2012	10.1016/j.jep.2012.09.022	yes
Cunha, SC; Faria, MA; Sousa, T; Nunes, E	Isoflavone determination in spontaneous legumes identified by DNA barcodes	FOOD CHEMISTRY	2012	10.1016/j.foodchem.2012.03.028	yes
Chen, XC; Liao, BS; Song, JY; Pang, XH; Han, JP; Chen, SL	A fast SNP identification and analysis of intraspecific variation in the medicinal Panax species based on DNA barcoding	GENE	2013	10.1016/j.gene.2013.07.097	no
Wang, FH; Lu, JM; Wen, J; Ebihara, A; Li, DZ	Applying DNA Barcodes to Identify Closely Related Species of Ferns: A Case Study of the Chinese Adiantum (Pteridaceae)	PLOS ONE	2016	10.1371/journal.pone.0160611	yes
Zhang, DQ; Jiang, B; Duan, LZ; Zhou, N	INTERNAL TRANSCRIBED SPACER (ITS), AN IDEAL DNA BARCODE FOR SPECIES DISCRIMINATION IN CRAWFURDIA WALL. (GENTIANACEAE)	AFRICAN JOURNAL OF TRADITIONAL COMPLEMENTARY AND ALTERNATIVE MEDICINES	2016	10.21010/ajtcam.v13i6.15	yes
Timpano, EK; Scheible, MKR; Meiklejohn, KA	Optimization of the second internal transcribed spacer (ITS2) for characterizing land plants from soil	PLOS ONE	2020	10.1371/journal.pone.0231436	no
Trbojevic, I; Markovic, A; Blazencic, J; Simic, GS; Nowak, P; Ballot, A; Schneider, S	Genetic and morphological variation in Chara contraria and a taxon morphologically resembling Chara connivens	BOTANY LETTERS	2020	10.1080/23818107.2019.1703808	no
Prasad, GP; Pratap, GP; Marimuthu, S; Prasad, SB; Rao, G; Mangal, AK; Srikanth, N	Molecular identification and next-generation sequence analysis of interspecies genetic variations among three varieties of Datura	PHARMACOGNOSY RESEARCH	2020	10.4103/pr.pr_101_19	yes
Costa, J; Campos, B; Amaral, JS; Nunes, ME; Oliveira, MBPP; Mafra, I	HRM analysis targeting ITS1 and matK loci as potential DNA mini-barcodes for the authentication of Hypericum perforatum and Hypericum androsaemum in herbal infusions	FOOD CONTROL	2016	10.1016/j.foodcont.2015.09.035	yes
Han, YW; Duan, D; Ma, XF; Jia, Y; Liu, ZL; Zhao, GF; Li, ZH	Efficient Identification of the Forest Tree Species in Aceraceae Using DNA Barcodes	FRONTIERS IN PLANT SCIENCE	2016	10.3389/fpls.2016.01707	yes
Li, XW; Yang, Y; Henry, RJ; Rossetto, M; Wang, YT; Chen, SL	Plant DNA barcoding: from gene to genome	BIOLOGICAL REVIEWS	2015	10.1111/brv.12104	no
Abbasi, I; Nasereddin, A; Warburg, A	Development of a next generation DNA sequencing-based multi detection assay for detecting and identifying Leishmania parasites, blood sources, plant meals and intestinal microbiome in phlebotomine sand flies	ACTA TROPICA	2019	10.1016/j.actatropica.2019.105101	yes
Gesto-Borroto, R; Cardoso-Taketa, A; Yactayo-Chang, JP; Medina-Jimenez, K; Hornung-Leoni, C; Lorence, A; Villarreal, ML	DNA barcoding and TLC as tools to properly identify natural populations of the Mexican medicinal species Galphimia glauca Cav	PLOS ONE	2019	10.1371/journal.pone.0217313	yes
Fouad, AS; Hafez, RM; Hosni, HA	Authentication of Three Endemic Species of the Caryophyllaceae from Sinai Peninsula Using DNA Barcoding	EGYPTIAN JOURNAL OF BOTANY	2019	10.21608/ejbo.2019.5932.1241	yes
Ijaz, S; Haq, IU; Babar, M	JUKES-CANTOR EVOLUTIONARY MODEL BASED PHYLOGENETIC RELATIONSHIP OF ECONOMICALLY IMPORTANT ORNAMENTAL PALMS USING MAXIMUM LIKELIHOOD APPROACH	APPLIED ECOLOGY AND ENVIRONMENTAL RESEARCH	2019	10.15666/aeer/1706_1485914865	yes
Seethapathy, GS; Ganesh, D; Kumar, JUS; Senthilkumar, U; Newmaster, SG; Ragupathy, S; Shaanker, RU; Ravikanth, G	Assessing product adulteration in natural health products for laxative yielding plants, Cassia, Senna, and Chamaecrista, in Southern India using DNA barcoding	INTERNATIONAL JOURNAL OF LEGAL MEDICINE	2015	10.1007/s00414-014-1120-z	yes
Gill, BA; Musili, PM; Kurukura, S; Hassan, AA; Goheen, JR; Kress, WJ; Kuzmina, M; Pringle, RM; Kartzinel, TR	Plant DNA-barcode library and community phylogeny for a semi-arid East African savanna	MOLECULAR ECOLOGY RESOURCES	2019	10.1111/1755-0998.13001	yes
McGinn, PJ; Jones, MJ; Macdonald, AB; Campbell, DA	Light is required for low-CO2-mediated induction of transcripts encoding components of the CO2-concentrating mechanism in the cyanobacterium Synechococcus elongatus: analysis by quantitative reverse transcription-polymerase chain reaction	CANADIAN JOURNAL OF BOTANY-REVUE CANADIENNE DE BOTANIQUE	2005	10.1139/B05-055	no
Liu, J; Liu, JJ; Ge, XJ; Huang, GM; Zhou, ZL; Wan, SZ	The Use of DNA Barcoding to Assess Phylogenetic beta-Diversity in Mid-Subtropical Evergreen Broad-Leaved Forests of China	FORESTS	2019	10.3390/f10100923	yes
Hashim, AM; Alatawi, A; Altaf, FM; Qari, SH; Elhady, ME; Osman, GH; Abouseadaa, HH	Phylogenetic relationships and DNA barcoding of nine endangered medicinal plant species endemic to Saint Katherine protectorate	SAUDI JOURNAL OF BIOLOGICAL SCIENCES	2021	10.1016/j.sjbs.2020.12.043	yes
Lee, SKY; Li, PT; Lau, DTW; Yung, PP; Kong, RYC; Fong, WF	Phylogeny of medicinal Phyllanthus species in china based on nuclear ITS and chloroplast atpB-rbcL sequences and multiplex PCR detection assay analysis	PLANTA MEDICA	2006	10.1055/s-2006-931580	yes
Li, J; Xie, DF; Guo, XL; Zheng, ZY; He, XJ; Zhou, SD	Comparative Analysis of the Complete Plastid Genome of Five Bupleurum Species and New Insights into DNA Barcoding and Phylogenetic Relationship	PLANTS-BASEL	2020	10.3390/plants9040543	no
Kim, BJ; Lee, NS; Lee, SD	Feeding diets of the Korean water deer (Hydropotes inermis argyropus) based on a 202 bp rbcL sequence analysis	CONSERVATION GENETICS	2011	10.1007/s10592-011-0192-2	yes
Chen, YC; Zhu, XC; Loukopoulos, P; Weston, LA; Albrecht, DE; Quinn, JC	Genotypic identification of Panicum spp. in New South Wales, Australia using DNA barcoding	SCIENTIFIC REPORTS	2021	10.1038/s41598-021-95610-6	yes
Schmiderer, C; Lukas, B; Ruzicka, J; Novak, J	DNA-BASED IDENTIFICATION OF CALENDULA OFFICINALIS (ASTERACEAE)	APPLICATIONS IN PLANT SCIENCES	2015	10.3732/apps.1500069	yes
Ha, LM; Phuong, NT; Trang, NTP; Thuy, DTT; Hung, LN	Chemistry and Molecular Characteristics of Premna flavescens Wall. ex C. B. Clarke in Vietnam	NATURAL PRODUCT COMMUNICATIONS	2021	10.1177/1934578X211031410	yes
Swenson, SJ; Gemeinholzer, B	Testing the effect of pollen exine rupture on metabarcoding with Illumina sequencing	PLOS ONE	2021	10.1371/journal.pone.0245611	yes
Chen, SL; Yao, H; Han, JP; Liu, C; Song, JY; Shi, LC; Zhu, YJ; Ma, XY; Gao, T; Pang, XH; Luo, K; Li, Y; Li, XW; Jia, XC; Lin, YL; Leon, C	Validation of the ITS2 Region as a Novel DNA Barcode for Identifying Medicinal Plant Species	PLOS ONE	2010	10.1371/journal.pone.0008613	yes
Korotkova, N; Borsch, T; Quandt, D; Taylor, NP; Muller, KF; Barthlott, W	WHAT DOES IT TAKE TO RESOLVE RELATIONSHIPS AND TO IDENTIFY SPECIES WITH MOLECULAR MARKERS? AN EXAMPLE FROM THE EPIPHYTIC RHIPSALIDEAE (CACTACEAE)	AMERICAN JOURNAL OF BOTANY	2011	10.3732/ajb.1000502	yes
Bray, TL; Neefus, CD; Mathieson, AC	Morphological and molecular variability of Porphyra purpurea (Roth) C. Agardh (Rhodophyta, Bangiales) from the Northwest Atlantic	NOVA HEDWIGIA	2006	10.1127/0029-5035/2006/0082-0001	no
OLMSTEAD, RG; MICHAELS, HJ; SCOTT, KM; PALMER, JD	MONOPHYLY OF THE ASTERIDAE AND IDENTIFICATION OF THEIR MAJOR LINEAGES INFERRED FROM DNA-SEQUENCES OF RBCL	ANNALS OF THE MISSOURI BOTANICAL GARDEN	1992	10.2307/2399768	no
Yu, M; Jiao, LC; Guo, J; Wiedenhoeft, AC; He, T; Jiang, XM; Yin, YF	DNA barcoding of vouchered xylarium wood specimens of nine endangered Dalbergia species	PLANTA	2017	10.1007/s00425-017-2758-9	yes
Abou Rayya, MS; Nabila, EK; Ibrahim, EA; Salim, RG; Mahmoud, TSM	Fruit Physical, Chemical and Molecular Identification of Three Walnuts (Juglans regia L.) Genotypes Grown in Egypt	EGYPTIAN JOURNAL OF CHEMISTRY	2022	10.21608/EJCHEM.2021.90859.4326	yes
Guo, LC; Zhao, MM; Sun, W; Teng, HL; Huang, BS; Zhao, XP	Differentiation of the Chinese minority medicinal plant genus Berchemia spp. by evaluating three candidate barcodes	SPRINGERPLUS	2016	10.1186/s40064-016-2207-4	yes
Komatsu, S	Rice proteome database: A step toward functional analysis of the rice genome	PLANT MOLECULAR BIOLOGY	2005	10.1007/s11103-005-2160-z	no
Huang, XC; Ci, XQ; Conran, JG; Li, J	Application of DNA Barcodes in Asian Tropical Trees - A Case Study from Xishuangbanna Nature Reserve, Southwest China	PLOS ONE	2015	10.1371/journal.pone.0129295	yes
De la Cruz-Lopez, LE; Santiago, JR; Vergara-Silva, F	A new species of Echeveria (Crassulaceae) from Durango, Mexico, supported by morphology and DNA diagnostic characters	BRITTONIA	2021	10.1007/s12228-021-09684-7	no
Sehrawat, A; Deswal, R	Sub-proteome S-nitrosylation analysis in Brassica juncea hints at the regulation of Brassicaceae specific as well as other vital metabolic pathway(s) by nitric oxide and suggests post-translational modifications cross-talk	NITRIC OXIDE-BIOLOGY AND CHEMISTRY	2014	10.1016/j.niox.2014.08.010	no
Mishra, P; Kumar, A; Nagireddy, A; Shukla, AK; Sundaresan, V	Evaluation of single and multilocus DNA barcodes towards species delineation in complex tree genus Terminalia	PLOS ONE	2017	10.1371/journal.pone.0182836	yes
Hassan, FAS; Ismail, IA; Mazrou, R; Hassan, M	Applicability of inter-simple sequence repeat (ISSR), start codon targeted (SCoT) markers and ITS2 gene sequencing for genetic diversity assessment in i Lam	JOURNAL OF APPLIED RESEARCH ON MEDICINAL AND AROMATIC PLANTS	2020	10.1016/j.jarmap.2020.100256	yes
Dong, LN; Wortley, AH; Wang, H; Li, DZ; Lu, L	Efficiency of DNA barcodes for species delimitation: A case in Pterygiella Oliv. (Orobanchaceae)	JOURNAL OF SYSTEMATICS AND EVOLUTION	2011	10.1111/j.1759-6831.2011.00124.x	yes
Osathanunkul, M; Suwannapoom, C; Khamyong, N; Pintakum, D; Lamphun, SN; Triwitayakorn, K; Osathanunkul, K; Madesis, P	Hybrid analysis (barcode-high resolution melting) for authentication of Thai herbal products, Andrographis paniculata (Burm.f.) Wall.ex Nees	PHARMACOGNOSY MAGAZINE	2016	10.4103/0973-1296.176112	yes
Gere, J; Yessoufou, K; Daru, BH; Mankga, LT; Maurin, O; van der Bank, M	Incorporating trnH-psbA to the core DNA barcodes improves significantly species discrimination within southern African Combretaceae	ZOOKEYS	2013	10.3897/zookeys.365.5728	yes
Ran, JH; Wang, PP; Zhao, HJ; Wang, XQ	A Test of Seven Candidate Barcode Regions from the Plastome in Picea (Pinaceae)	JOURNAL OF INTEGRATIVE PLANT BIOLOGY	2010	10.1111/j.1744-7909.2010.00995.x	yes
Cummings, MP; Nugent, JM; Olmstead, RG; Palmer, JD	Phylogenetic analysis reveals five independent transfers of the chloroplast gene rbcL to the mitochondrial genome in angiosperms	CURRENT GENETICS	2003	10.1007/s00294-003-0378-3	no
Wati, R; Amandita, FY; Brambach, F; Siregar, IZ; Gailing, O; Moura, CCD	Filling gaps of reference DNA barcodes in Syzygium from rainforest fragments in Sumatra	TREE GENETICS & GENOMES	2022	10.1007/s11295-022-01536-z	yes
Fazekas, AJ; Burgess, KS; Kesanakurti, PR; Graham, SW; Newmaster, SG; Husband, BC; Percy, DM; Hajibabaei, M; Barrett, SCH	Multiple Multilocus DNA Barcodes from the Plastid Genome Discriminate Plant Species Equally Well	PLOS ONE	2008	10.1371/journal.pone.0002802	yes
Horiuchi, Y; Ishii, C; Kamijo, T; Tanaka, N	Generalist flower-visiting hoverflies as non-negligible actors in pollen transport network in a botanical garden: verification of a hoverfly pollen transport network using pollen DNA barcoding	ARTHROPOD-PLANT INTERACTIONS	2022	10.1007/s11829-022-09896-y	yes
Banting, MDM; Aquino, JDC; David, ES; Undan, JR	Phylogenetic Analysis of liverworts (Marchantiophyta) in Imugan falls, Santa Fe, Nueva Vizcaya, Philippines using rbcL gene marker	INTERNATIONAL JOURNAL OF PHARMACEUTICAL RESEARCH AND ALLIED SCIENCES	2017		no
Hawkins, J; de Vere, N; Griffith, A; Ford, CR; Allainguillaume, J; Hegarty, MJ; Baillie, L; Adams-Groom, B	Using DNA Metabarcoding to Identify the Floral Composition of Honey: A New Tool for Investigating Honey Bee Foraging Preferences	PLOS ONE	2015	10.1371/journal.pone.0134735	yes
Han, JP; Shi, LC; Chen, XC; Lin, YL	Comparison of four DNA barcodes in identifying certain medicinal plants of Lamiaceae	JOURNAL OF SYSTEMATICS AND EVOLUTION	2012	10.1111/j.1759-6831.2012.00184.x	yes
Bansal, S; Thakur, S; Mangal, M; Mangal, AK; Gupta, RK	DNA barcoding for specific and sensitive detection of Cuminum cyminum adulteration in Bunium persicum	PHYTOMEDICINE	2018	10.1016/j.phymed.2018.04.023	yes
Kumar, MK; Sandeep, BV	Phylogenetic study of mangrove associate grass Myriostachya wightiana (Nees ex Steud.) Hook. f. using rbcL gene sequence	PLANT SCIENCE TODAY	2021	10.14719/pst.2021.8.3.1133	yes
Sosa, V; Chase, MW	Phylogenetics of Crossosomataceae based on rbcL sequence data	SYSTEMATIC BOTANY	2003		yes
Bchir, R; Djellouli, AS; Zitouna, N; Aurelle, D; Pergent, G; Pergent-Martini, C; Langar, H	Morphology and Genetic Studies of Cymodocea Seagrass Genus in Tunisian Coasts	PHYTON-INTERNATIONAL JOURNAL OF EXPERIMENTAL BOTANY	2019	10.32604/phyton.2019.05261	yes
Liu, YM; Zhang, LH; Liu, Z; Luo, K; Chen, SL; Chen, KL	Species identification of Rhododendron (Ericaceae) using the chloroplast deoxyribonucleic acid PsbA-trnH genetic marker	PHARMACOGNOSY MAGAZINE	2012	10.4103/0973-1296.93311	no
Hausmann, A; Diller, J; Moriniere, J; Hocherl, A; Floren, A; Haszprunar, G	DNA barcoding of fogged caterpillars in Peru: A novel approach for unveiling host-plant relationships of tropical moths (Insecta, Lepidoptera)	PLOS ONE	2020	10.1371/journal.pone.0224188	no
Barcyte, D; Fott, J; Nedbalova, L	A molecular approach to identification of protonemata helps assess biodiversity of extremely acidic freshwaters	LIMNOLOGY	2019	10.1007/s10201-019-00570-6	no
Do, HDK; Jung, J; Hyun, J; Yoon, SJ; Lim, C; Park, K; Kim, JH	The newly developed single nucleotide polymorphism (SNP) markers for a potentially medicinal plant, Crepidiastrum denticulatum (Asteraceae), inferred from complete chloroplast genome data	MOLECULAR BIOLOGY REPORTS	2019	10.1007/s11033-019-04789-5	no
Inoue, K; Demel, R; de Kruijff, B; Keegstra, K	The N-terminal portion of the preToc75 transit peptide interacts with membrane lipids and inhibits binding and import of precursor proteins into isolated chloroplasts	EUROPEAN JOURNAL OF BIOCHEMISTRY	2001	10.1046/j.1432-1327.2001.02316.x	no
Gogoi, B; Wann, SB; Saikia, SP	DNA barcodes for delineating Clerodendrum species of North East India	SCIENTIFIC REPORTS	2020	10.1038/s41598-020-70405-3	yes
Sun, YL; Baek, JP; Lee, MH; Lee, HK; Kim, YS; Hong, SK; Kim, SH; Hwang, HH; Islam, MZ; Kang, HM	Phylogenetic Relatoinships of Varieties of Tomato (Solanum lycopersicum) using DNA Markers	JOURNAL OF PURE AND APPLIED MICROBIOLOGY	2013		yes
Mulema, JMK; Okori, P; Denby, KJ	Proteomic analysis of the Arabidopsis thaliana-Botrytis cinerea interaction using two-dimensional liquid chromatography	AFRICAN JOURNAL OF BIOTECHNOLOGY	2011	10.5897/AJB10.2558	no
Han, JF; Nan, FR; Feng, J; Lv, JP; Liu, Q; Liu, XD; Xie, SL	Sheathia matouensis (Batrachospermales, Rhodophyta), a new freshwater red algal species from North China	PHYTOTAXA	2019	10.11646/phytotaxa.415.5.1	no
Dong, WP; Xu, C; Li, CH; Sun, JH; Zuo, YJ; Shi, S; Cheng, T; Guo, JJ; Zhou, SL	ycf1, the most promising plastid DNA barcode of land plants	SCIENTIFIC REPORTS	2015	10.1038/srep08348	no
Xue, JJ; Zhang, ML	Monophyly and infrageneric variation of Corispermum L. (Chenopodiaceae), evidence from sequence data psbB-psbH, rbcL and ITS	JOURNAL OF ARID LAND	2011	10.3724/SP.J.1227.2011.00240	yes
Hausmann, A; Hocherl, A; Niessner, A; Zakharov, E; Dolynskyj, S; Diller, J	Accurate decontamination of insects from bulk samples does not affect DNA sequencing success	SPIXIANA	2021		no
Haider, N	Evaluation of pyrosequencing for large-scale identification of plant species (grasses as a model)	TURKISH JOURNAL OF AGRICULTURE AND FORESTRY	2015	10.3906/tar-1405-93	yes
Ojeda, DI; Santos-Guerra, A; Oliva-Tejera, F; Jaen-Molina, R; Caujape-Castells, J; Marrero-Rodriguez, A; Cronk, Q	DNA barcodes successfully identified Macaronesian Lotus (Leguminosae) species within early diverged lineages of Cape Verde and mainland Africa	AOB PLANTS	2014	10.1093/aobpla/plu050	no
Fort, A; McHale, M; Cascella, K; Potin, P; Perrineau, MM; Kerrison, PD; da Costa, E; Calado, R; Domingues, MD; Azevedo, IC; Sousa-Pinto, I; Gachon, C; van der Werf, A; de Visser, W; Beniers, JE; Jansen, H; Guiry, MD; Sulpice, R	Exhaustive reanalysis of barcode sequences from public repositories highlights ongoing misidentifications and impacts taxa diversity and distribution	MOLECULAR ECOLOGY RESOURCES	2022	10.1111/1755-0998.13453	yes
Uzma; Strack, B; Ullah, Z; Hipp, AL; Amir, R; Hayat, MQ	Pattern of Diversity among Pistillate Scales of the Western Himalayan Carex spp. (Cyperaceae): Micromorphological and Molecular Inferences	INTERNATIONAL JOURNAL OF AGRICULTURE AND BIOLOGY	2019	10.17957/IJAB/15.0942	yes
Glasenapp, Y; Korth, I; Nguyen, XV; Papenbrock, J	Sustainable use of mangroves as sources of valuable medicinal compounds: Species identification, propagation and secondary metabolite composition	SOUTH AFRICAN JOURNAL OF BOTANY	2019	10.1016/j.sajb.2018.11.020	no
Mao, YR; Zhang, YH; Nakamura, K; Guan, BC; Qiu, YX	Developing DNA barcodes for species identification in Podophylloideae (Berberidaceae)	JOURNAL OF SYSTEMATICS AND EVOLUTION	2014	10.1111/jse.12076	yes
Osathanunkul, M	Bar-HRM for authenticating soursop (Annona muricata) tea	SCIENTIFIC REPORTS	2018	10.1038/s41598-018-31127-9	yes
Atik, AE; Bozdag, GO; Akinci, E; Kaya, A; Koc, A; Yalcin, T; Karakaya, HC	Proteomic changes during boron tolerance in barley (Hordeum vulgare) and the role of vacuolar proton-translocating ATPase subunit E	TURKISH JOURNAL OF BOTANY	2011	10.3906/bot-1007-29	no
MacGillivary, ML; Kaczmarska, I	Survey of the Efficacy of a Short Fragment of the rbcL Gene as a Supplemental DNA Barcode for Diatoms	JOURNAL OF EUKARYOTIC MICROBIOLOGY	2011	10.1111/j.1550-7408.2011.00585.x	no
Marconi, G; Landucci, F; Rosellini, D; Venanzoni, R; Albertini, E	DNA barcoding as a tool for early warning and monitoring alien duckweeds (Lemna sp.pl.): the case of Central Italy	PLANT BIOSYSTEMS	2019	10.1080/11263504.2018.1536087	yes
Sheeja, TE; Rosana, OB; Swetha, VP; Shalini, RS; Siju, S; Dhanya, R; Rahul, PR; Krishnamoorthy, B	The 18S rDNA gene discriminates between red-listed and unexplored ethnomedicinal species of Myristicaceae restricted to humid tropics of India	GENETIC RESOURCES AND CROP EVOLUTION	2014	10.1007/s10722-013-0060-7	no
Erickson, DL; Spouge, J; Resch, A; Weigt, LA; Kress, WJ	DNA barcoding in land plants: developing standards to quantify and maximize success	TAXON	2008	10.1002/tax.574020	no
Cornara, L; Borghesi, B; Canali, C; Andrenacci, M; Basso, M; Federici, S; Labra, M	Smart drugs: green shuttle or real drug?	INTERNATIONAL JOURNAL OF LEGAL MEDICINE	2013	10.1007/s00414-013-0893-9	yes
Vassou, SL; Nithaniyal, S; Raju, B; Parani, M	Creation of reference DNA barcode library and authentication of medicinal plant raw drugs used in Ayurvedic medicine	BMC COMPLEMENTARY AND ALTERNATIVE MEDICINE	2016	10.1186/s12906-016-1086-0	yes
Leonard, A; Khamis, FM; Egonyu, JP; Kyamanywa, S; Ekesi, S; Tanga, CM; Copeland, RS; Subramanian, S	Identification of Edible Short- and Long-Horned Grasshoppers and Their Host Plants in East Africa	JOURNAL OF ECONOMIC ENTOMOLOGY	2020	10.1093/jee/toaa166	yes
Liu, GY; Ning, HX; Ayidaerhan, N; Aisa, HA	Evaluation of DNA barcode candidates for the discrimination of Artemisia L.	MITOCHONDRIAL DNA PART A	2017	10.1080/24701394.2016.1219729	no
Schneider, H; Schuettpelz, E	Identifying fern gametophytes using DNA sequences	MOLECULAR ECOLOGY NOTES	2006	10.1111/j.1471-8286.2006.01424.x	no
Wang, DY; Wang, Q; Wang, YL; Xiang, XG; Huang, LQ; Jin, XH	Evaluation of DNA barcodes in Codonopsis (Campanulaceae) and in some large angiosperm plant genera	PLOS ONE	2017	10.1371/journal.pone.0170286	yes
Duan, HY; Wang, WS; Zeng, YP; Guo, MM; Zhou, YQ	The screening and identification of DNA barcode sequences for Rehmannia	SCIENTIFIC REPORTS	2019	10.1038/s41598-019-53752-8	yes
Nboyine, JA; Boyer, S; Saville, DJ; Wratten, SD	Identifying plant DNA in the faeces of a generalist insect pest to inform trap cropping strategy	AGRONOMY FOR SUSTAINABLE DEVELOPMENT	2019	10.1007/s13593-019-0603-1	yes
Zitouna, N; Gharbi, M; Ben Rhouma, H; Touati, A; Haddioui, A; Trifi-Farah, N; Marghali, S	The evolution of rbcL: A methodology to follow the evolution patterns of Medicago and Sulla (Fabaceae) genera	BIOCHEMICAL SYSTEMATICS AND ECOLOGY	2014	10.1016/j.bse.2014.07.018	yes
Aziz, SA; Clements, GR; Peng, LY; Campos-Arceiz, A; McConkey, KR; Forget, PM; Gan, HM	Elucidating the diet of the island flying fox (Pteropus hypomelanus) in Peninsular Malaysia through Illumina Next- Generation Sequencing	PEERJ	2017	10.7717/peerj.3176	yes
Camp, A; Croxford, AE; Ford, CS; Baumann, U; Clements, PR; Hiendleder, S; Woolford, L; Netzel, G; Boardman, WSJ; Fletcher, MT; Wilkinson, MJ	Dual-locus DNA metabarcoding reveals southern hairy-nosed wombats (Lasiorhinus latifrons Owen) have a summer diet dominated by toxic invasive plants	PLOS ONE	2020	10.1371/journal.pone.0229390	yes
Li, M; Au, KY; Lam, H; Cheng, L; But, PPH; Shaw, PC	Molecular identification and cytotoxicity study of herbal medicinal materials that are confused by Aristolochia herbs	FOOD CHEMISTRY	2014	10.1016/j.foodchem.2013.09.146	yes
Cheng, YC; Houston, R	Evaluation of the trnK-matK-trnK, ycf3, and accD-psal chloroplast regions to differentiate crop type and biogeographical origin of Cannabis sativa	INTERNATIONAL JOURNAL OF LEGAL MEDICINE	2021	10.1007/s00414-021-02518-x	yes
Osathanunkul, M; Madesis, P	Bar-HRM: a reliable and fast method for species identification of ginseng (Panax ginseng, Panax notoginseng, Talinum paniculatum and Phytolacca Americana)	PEERJ	2019	10.7717/peerj.7660	yes
Nieves, KG; Van Ee, BW	DNA Barcoding of Adiantum (Pteridaceae: Vittarioideae) in Puerto Rico	CARIBBEAN JOURNAL OF SCIENCE	2021	10.18475/cjos.v51i2.a13	yes
Newmaster, SG; Grguric, M; Shanmughanandhan, D; Ramalingam, S; Ragupathy, S	DNA barcoding detects contamination and substitution in North American herbal products	BMC MEDICINE	2013	10.1186/1741-7015-11-222	yes
Daru, BH; van der Bank, M; Bello, A; Yessoufou, K	Testing the reliability of standard and complementary DNA barcodes for the monocot subfamily Alooideae from South Africa	GENOME	2017	10.1139/gen-2015-0183	yes
Federici, S; Fontana, D; Galimberti, A; Bruni, I; De Mattia, F; Cortis, P; Galasso, G; Labra, M	A rapid diagnostic approach to identify poisonous plants using DNA barcoding data	PLANT BIOSYSTEMS	2015	10.1080/11263504.2014.941031	yes
Odago, WO; Waswa, EN; Nanjala, C; Mutinda, ES; Wanga, VO; Mkala, EM; Oulo, MA; Wang, Y; Zhang, CF; Hu, GW; Wang, QF	Analysis of the Complete Plastomes of 31 Species of Hoya Group: Insights Into Their Comparative Genomics and Phylogenetic Relationships	FRONTIERS IN PLANT SCIENCE	2022	10.3389/fpls.2021.814833	no
Intharuksa, A; Sasaki, Y; Ando, H; Charoensup, W; Suksathan, R; Kertsawang, K; Sirisa-ard, P; Mikage, M	The combination of ITS2 and psbA-trnH region is powerful DNA barcode markers for authentication of medicinal Terminalia plants from Thailand	JOURNAL OF NATURAL MEDICINES	2020	10.1007/s11418-019-01365-w	yes
Sugapriya, T; Padmapriya, R; Lokeswari, TS	In vitro morphogenic responses in Centaurea depressa, Bieb	SOUTH AFRICAN JOURNAL OF BOTANY	2021	10.1016/j.sajb.2020.11.002	yes
Singh, S; Southgate, PC; Lal, MM	Morphological plasticity in a Fijian Seagrass: Halophila ovalis subsp. bullosa	REGIONAL STUDIES IN MARINE SCIENCE	2019	10.1016/j.rsma.2019.100809	yes
Fornaciari, R; Fornaciari, S; Francia, E; Mercuri, AM; Arru, L	Panicum spikelets from the Early Holocene Takarkori rockshelter (SW Libya): Archaeo-molecular and -botanical investigations	PLANT BIOSYSTEMS	2018	10.1080/11263504.2016.1244117	yes
Liu, X; Li, Y; Yang, HY; Zhou, BY	Chloroplast Genome of the Folk Medicine and Vegetable Plant Talinum paniculatum (Jacq.) Gaertn.: Gene Organization, Comparative and Phylogenetic Analysis	MOLECULES	2018	10.3390/molecules23040857	no
Matheson, CD; Muller, GC; Junnila, A; Vernon, K; Hausmann, A; Miller, MA; Greenblatt, C; Schlein, Y	A PCR method for detection of plant meals from the guts of insects	ORGANISMS DIVERSITY & EVOLUTION	2007	10.1016/j.ode.2006.09.002	yes
Ardiyani, M; Ardi, WH; Santoso, W	Zingiber ultralimitale subsp. matarombeoense Ardiyani & Ardi (Zingiberaceae), a new subspecies from Sulawesi	PHYTOTAXA	2021	10.11646/phytotaxa.527.1.3	no
Nishimura, K; Ashida, H; Ogawa, T; Yokota, A	A DEAD box protein is required for formation of a hidden break in Arabidopsis chloroplast 23S rRNA	PLANT JOURNAL	2010	10.1111/j.1365-313X.2010.04276.x	no
Schmitz, G; Schmidt, M; Feierabend, J	Characterization of a plastid-specific HSP90 homologue: Identification of a cDNA sequence, phylogenetic descendence and analysis of its mRNA and protein expression	PLANT MOLECULAR BIOLOGY	1996	10.1007/BF00049326	no
Tagane, S; Souladeth, P; Zhang, M; Yahara, T	Flora of Nam Kading National Protected Area IV: Two new species of Annonaceae, Monoon namkadingense and Neo-uvaria laosensis	PHYTOTAXA	2018	10.11646/phytotaxa.336.1.6	yes
Rimet, F; Gusev, E; Kahlert, M; Kelly, MG; Kulikovskiy, M; Maltsev, Y; Mann, DG; Pfannkuchen, M; Trobajo, R; Vasselon, V; Zimmermann, J; Bouchez, A	Diat.barcode, an open-access curated barcode library for diatoms	SCIENTIFIC REPORTS	2019	10.1038/s41598-019-51500-6	no
Deng, JB; Ding, CB; Zhang, L; Yang, RW; Zhou, YH	Authentication of three related herbal species (Curcuma) by DNA barcoding	JOURNAL OF MEDICINAL PLANTS RESEARCH	2011	10.5897/JMPR11.432	no
Vis, ML; Tiwari, S; Evans, JR; Stancheva, R; Sheath, RG; Kennedy, B; Lee, J; Eloranta, P	Revealing hidden diversity in the Sheathia arcuata morphospecies (Batrachospermales, Rhodophyta) including four new species	ALGAE	2020	10.4490/algae.2020.35.8.31	no
Li, DZ; Gao, LM; Li, HT; Wang, H; Ge, XJ; Liu, JQ; Chen, ZD; Zhou, SL; Chen, SL; Yang, JB; Fu, CX; Zeng, CX; Yan, HF; Zhu, YJ; Sun, YS; Chen, SY; Zhao, L; Wang, K; Yang, T; Duan, GW	Comparative analysis of a large dataset indicates that internal transcribed spacer (ITS) should be incorporated into the core barcode for seed plants	PROCEEDINGS OF THE NATIONAL ACADEMY OF SCIENCES OF THE UNITED STATES OF AMERICA	2011	10.1073/pnas.1104551108	yes
Guo, JJ; Cheng, T; Xu, H; Li, YD; Zeng, J	An efficient and cost-effective method for primer-induced nucleotide labeling for massive sequencing on next-generation sequencing platforms	SCIENTIFIC REPORTS	2019	10.1038/s41598-019-38996-8	yes
John, KJ; Roy, YC; Krishnaraj, MV; Nair, RA; Deepu, M; Latha, M; Bhat, KV; Bharathi, LK	A new subspecies of Momordica cochinchinensis (Cucurbitaceae) from Andaman Islands, India	GENETIC RESOURCES AND CROP EVOLUTION	2018	10.1007/s10722-017-0512-6	yes
Walters, C; Reilley, AA; Reeves, PA; Baszczak, J; Richards, CM	The utility of aged seeds in DNA banks	SEED SCIENCE RESEARCH	2006	10.1079/ssr2006246	yes
Gayathree, THI; Karunarathne, SI; Ranaweera, LT; Jayarathne, HSM; Kannangara, SK; Ranathunga, APDT; Weebadde, C; Sooriyapathirana, SS	Green-Spinach, Red-Spinach, and Tree-Spinach ('Three-Fold Spinach' in Sri Lanka): An Insight into Phylogenetics and Consumer Preference	EMIRATES JOURNAL OF FOOD AND AGRICULTURE	2020	10.9755/ejfa.2020.v32.i2.2065	yes
Buenavista, DP; Dinopol, NMA; Mollee, E; McDonald, M	From poison to food: On the molecular identity and indigenous peoples' utilisation of poisonous Lab-o (Wild Yam, Dioscoreaceae) in Bukidnon, Philippines	COGENT FOOD & AGRICULTURE	2021	10.1080/23311932.2020.1870306	yes
Pang, XH; Liu, C; Shi, LC; Liu, R; Liang, D; Li, H; Cherny, SS; Chen, SL	Utility of the trnH-psbA Intergenic Spacer Region and Its Combinations as Plant DNA Barcodes: A Meta-Analysis	PLOS ONE	2012	10.1371/journal.pone.0048833	no
Avanesyan, A; Lamp, WO	Use of Molecular Gut Content Analysis to Decipher the Range of Food Plants of the Invasive Spotted Lanternfly, Lycorma delicatula	INSECTS	2020	10.3390/insects11040215	yes
Yang, J; Feng, L; Yue, M; He, YL; Zhao, GF; Li, ZH	Species delimitation and interspecific relationships of the endangered herb genus Notopterygium inferred from multilocus variations	MOLECULAR PHYLOGENETICS AND EVOLUTION	2019	10.1016/j.ympev.2019.01.002	no
Singtonat, S; Osathanunkul, M	Fast and reliable detection of toxic Crotalaria spectabilis Roth. in Thunbergia laurifolia Lindl. herbal products using DNA barcoding coupled with HRM analysis	BMC COMPLEMENTARY AND ALTERNATIVE MEDICINE	2015	10.1186/s12906-015-0692-6	yes
Fadzil, NF; Wagiran, A; Salleh, FM; Abdullah, S; Izham, NHM	Authenticity Testing and Detection of Eurycoma longifolia in Commercial Herbal Products Using Bar-High Resolution Melting Analysis	GENES	2018	10.3390/genes9080408	yes
Weitschek, E; Fiscon, G; Felici, G	Supervised DNA Barcodes species classification: analysis, comparisons and results	BIODATA MINING	2014	10.1186/1756-0381-7-4	no
Thooptianrat, T; Chaveerach, A; Sudmoon, R; Tanee, T	DNA profiles to identify Dillenia species (Dilleniaceae) in Thailand	PHYTOTAXA	2017	10.11646/phytotaxa.296.3.3	no
Zheng, SH; Ren, WG; Wang, ZH; Huang, LF	Use of chloroplast DNA barcodes to identify Osmunda japonica and its adulterants	PLANT SYSTEMATICS AND EVOLUTION	2015	10.1007/s00606-015-1197-y	yes
Li, FW; Tan, BC; Buchbender, V; Moran, RC; Rouhan, G; Wang, CN; Quandt, D	Identifying a mysterious aquatic fern gametophyte	PLANT SYSTEMATICS AND EVOLUTION	2009	10.1007/s00606-009-0188-2	yes
Binh, HT; Ngoc, NV; Tagane, S; Toyama, H; Mase, K; Mitsuyuki, C; Strijk, JS; Suyama, Y; Yahara, T	A taxonomic study of Quercus langbianensis complex based on morphology and DNA barcodes of classic and next generation sequences	PHYTOKEYS	2018	10.3897/phytokeys.95.21126	yes
Griffith, MK; Schneider, CW; Wolf, DI; Saunders, GW; Lane, CE	Genetic barcoding resolves the historically known red alga Champia parvula from southern New England, USA, as C. farlowii sp nov (Champiaceae, Rhodymeniales)	PHYTOTAXA	2017	10.11646/phytotaxa.302.1.8	no
Lim, VC; Ramli, R; Bhassu, S; Wilson, JJ	Pollination implications of the diverse diet of tropical nectar-feeding bats roosting in an urban cave	PEERJ	2018	10.7717/peerj.4572	yes
Lee, CS; Lee, K; Hwang, Y	Identification of three independent fern gametophytes and Hymenophyllum wrightii f. serratum from Korea based on molecular data	KOREAN JOURNAL OF PLANT TAXONOMY	2020	10.11110/kjpt.2020.50.4.403	yes
Yang, J; Vazquez, L; Chen, XD; Li, HM; Zhang, H; Liu, ZL; Zhao, GF	Development of Chloroplast and Nuclear DNA Markers for Chinese Oaks (Quercus Subgenus Quercus) and Assessment of Their Utility as DNA Barcodes	FRONTIERS IN PLANT SCIENCE	2017	10.3389/fpls.2017.00816	yes
Techaprasan, J; Ngamriabsakul, C; Klinbunga, S; Chusacultanachai, S; Jenjittikul, T	Genetic variation and species identification of Thai Boesenbergia (Zingiberaceae) analyzed by chloroplast DNA polymorphism	JOURNAL OF BIOCHEMISTRY AND MOLECULAR BIOLOGY	2006		yes
Cristians, S; Bye, R; Nieto-Sotelo, J	Molecular Markers Associated With Chemical Analysis: A Powerful Tool for Quality Control Assessment of Copalchi Medicinal Plant Complex	FRONTIERS IN PHARMACOLOGY	2018	10.3389/fphar.2018.00666	yes
Williams, BRM; Mitchell, TC; Wood, JRI; Harris, DJ; Scotland, RW; Carine, MA	Integrating DNA barcode data in a monographic study of Convolvulus	TAXON	2014	10.12705/636.9	yes
de Boer, H; Newman, M; Poulsen, AD; Droop, AJ; Fer, T; Hien, LTT; Hlavata, K; Lamxay, V; Richardson, JE; Steffen, K; Leong-Skornickova, J	Convergent morphology in Alpinieae (Zingiberaceae): Recircumscribing Amomum as a monophyletic genus	TAXON	2018	10.12705/671.2	yes
Shahsavari, S; Noormohammadi, Z; Sheidai, M; Farahani, F; Vazifeshenas, MR	A bioinformatic insight into the genetic diversity within pomegranate cultivars: from nuclear to chloroplast genes	GENETIC RESOURCES AND CROP EVOLUTION	2022	10.1007/s10722-021-01297-z	yes
Gonzalez, MA; Roger, A; Courtois, EA; Jabot, F; Norden, N; Paine, CET; Baraloto, C; Thebaud, C; Chave, J	Shifts in species and phylogenetic diversity between sapling and tree communities indicate negative density dependence in a lowland rain forest	JOURNAL OF ECOLOGY	2010	10.1111/j.1365-2745.2009.01607.x	no
Sheidai, M; Tabaripour, R; Talebi, SM; Noormohammadi, Z; Koohdar, F	Adulteration in medicinally important plant species of Ziziphora in Iran market: DNA barcoding approach	INDUSTRIAL CROPS AND PRODUCTS	2019	10.1016/j.indcrop.2019.01.025	no
Swetha, VP; Parvathy, VA; Sheeja, TE; Sasikumar, B	Isolation and amplification of genomic DNA from barks of Cinnamomum spp.	TURKISH JOURNAL OF BIOLOGY	2014	10.3906/biy-1308-5	yes
Widjaja, I; Naumann, K; Roth, U; Wolf, N; Mackey, D; Dangl, JL; Scheel, D; Lee, J	Combining subproteome enrichment and Rubisco depletion enables identification of low abundance proteins differentially regulated during plant defense	PROTEOMICS	2009	10.1002/pmic.200800293	no
Viljoen, E; Odeny, DA; Coetzee, MPA; Berger, DK; Rees, DJG	Application of Chloroplast Phylogenomics to Resolve Species Relationships Within the Plant Genus Amaranthus	JOURNAL OF MOLECULAR EVOLUTION	2018	10.1007/s00239-018-9837-9	no
Tanruean, K; Poolprasert, P; Suwannarach, N; Kumla, J; Lumyong, S	Phytochemical Analysis and Evaluation of Antioxidant and Biological Activities of Extracts from Three Clauseneae Plants in Northern Thailand	PLANTS-BASEL	2021	10.3390/plants10010117	yes
Xu, J; Liu, C; Song, Y; Li, MF	Comparative Analysis of the Chloroplast Genome for Four Pennisetum Species: Molecular Structure and Phylogenetic Relationships	FRONTIERS IN GENETICS	2021	10.3389/fgene.2021.687844	no
Lee, SY; Lamasudin, DU; Mohamed, R	Rapid detection of several endangered agarwood-producing Aquilaria species and their potential adulterants using plant DNA barcodes coupled with high-resolution melting (Bar-HRM) analysis	HOLZFORSCHUNG	2019	10.1515/hf-2018-0149	yes
Xu, SY; Chen, YX; Wu, WX; Zheng, SJ; Xue, SG; Yang, SY; Peng, YJ	Protein changes in response to pyrene stress in maize (Zea mays L.) leaves	JOURNAL OF INTEGRATIVE PLANT BIOLOGY	2007	10.1111/j.1744-7909.2007.00284.x	no
Morin, XK; Soll, J	Immunogold labelling of cryosectioned pea chloroplasts and initial localization of the proteins associated with the protein import machinery	PLANTA	1997	10.1007/BF01007696	no
Yang, CH; Liu, X; Cui, YX; Nie, LP; Lin, YL; Wei, XP; Wang, Y; Yao, H	Molecular structure and phylogenetic analyses of the complete chloroplast genomes of three original species of Pyrrosiae Folium	CHINESE JOURNAL OF NATURAL MEDICINES	2020	10.1016/S1875-5364(20)30069-8	no
Robinson, JJ; Scott, KM; Swanson, ST; O'Leary, MH; Horken, K; Tabita, FR; Cavanaugh, CM	Kinetic isotope effect and characterization of form II RubisCO from the chemoautotrophic endosymbionts of the hydrothermal vent tubeworm Riftia pachyptila	LIMNOLOGY AND OCEANOGRAPHY	2003	10.4319/lo.2003.48.1.0048	no
Thornhill, AH; Popple, LW; Carter, RJ; Ho, SYW; Crisp, MD	Are pollen fossils useful for calibrating relaxed molecular clock dating of phylogenies? A comparative study using Myrtaceae	MOLECULAR PHYLOGENETICS AND EVOLUTION	2012	10.1016/j.ympev.2011.12.003	no
West, AL; Mathieson, AC; Klein, AS; Neefus, CD; Bray, TL	Molecular ecological studies of New England species of Porphyra (Rhodophyta, Bangiales)	NOVA HEDWIGIA	2005	10.1127/0029-5035/2005/0080-0001	no
Machin-Sanchez, M; Le Gall, L; Neto, AI; Rousseau, F; Cassano, V; Senties, A; Fujii, MT; Diaz-Larrea, J; Van Reine, WFP; Bonillo, C; Gil-Rodriguez, MC	A combined barcode and morphological approach to the systematics and biogeography of Laurencia pyramidalis and Laurenciella marilzae (Rhodophyta)	EUROPEAN JOURNAL OF PHYCOLOGY	2014	10.1080/09670262.2014.893017	no
EI-Sherbeny, EA; Housseiny, MM; Aboelmagd, HI; Gaber, E	EFFECT OF ESSENTIAL OIL OF WILD THYME PLANT ON THE GENETIC BEHAVIOR OF AFLATOXIN	FRESENIUS ENVIRONMENTAL BULLETIN	2018		no
Romero-Puertas, MC; Palma, JM; Gomez, M; Del Rio, LA; Sandalio, LM	Cadmium causes the oxidative modification of proteins in pea plants	PLANT CELL AND ENVIRONMENT	2002	10.1046/j.1365-3040.2002.00850.x	no
Urbaniak, J; Sakayama, H	Taxonomical analysis of closely related species of Chara L. section Hartmania (Streptophyta: Charales) based on morphological and molecular data	FOTTEA	2017	10.5507/fot.2017.004	no
Lee, KM; Riosmena-Rodriguez, R; Kogame, K; Boo, SM	Colpomenia wynnei sp. nov. (Scytosiphonaceae, Phaeophyceae): a new species of marine algae from northeast Asia	PHYCOLOGIA	2014	10.2216/13-232.1	no
Huang, L; Zhao, XF; Zhu, YP; Dong, H; Xu, NY; Cao, JS	Construction of a New Molecular Barcode for Discriminating Plants and Animals with a Close Genetic Relationship	JOURNAL OF INTEGRATIVE AGRICULTURE	2013	10.1016/S2095-3119(13)60340-8	yes
Song, Y; Chen, Y; Lv, JZ; Xu, J; Zhu, SF; Li, MF; Chen, NZ	Development of Chloroplast Genomic Resources for Oryza Species Discrimination	FRONTIERS IN PLANT SCIENCE	2017	10.3389/fpls.2017.01854	no
Handa, T	Utilization of molecular markers for ornamental plants	JOURNAL OF THE JAPANESE SOCIETY FOR HORTICULTURAL SCIENCE	1998		no
Dapar, MLG; Demayo, CG; Meve, U; Liede-Schumann, S; Alejandro, GJD	Molecular confirmation, constituents and cytotoxicity evaluation of two medicinal Piper species used by the Manobo tribe of Agusan del Sur, Philippines	PHYTOCHEMISTRY LETTERS	2020	10.1016/j.phytol.2020.01.017	yes
De Castro, O; Comparone, M; Di Maio, A; Del Guacchio, E; Menale, B; Troisi, J; Aliberti, F; Trifuoggi, M; Guida, M	What is in your cup of tea? DNA Verity Test to characterize black and green commercial teas	PLOS ONE	2017	10.1371/journal.pone.0178262	yes
Kress, WJ	Plant DNA barcodes: Applications today and in the future	JOURNAL OF SYSTEMATICS AND EVOLUTION	2017	10.1111/jse.12254	no
Houser, DC; From, M; Landry, M; Copeland, A; Kellar, PR	Systematics of Diplazium laffanianum (Athyriaceae), a Fern Species Endemic to Bermuda	AMERICAN FERN JOURNAL	2016	10.1640/AFJ-D-16-00005.1	no
Zhang, H; Liu, S; Li, XY; Yao, LJ; Wu, HY; Baluska, F; Wan, YL	An Antisense Circular RNA Regulates Expression of RuBisCO Small Subunit Genes in Arabidopsis	FRONTIERS IN PLANT SCIENCE	2021	10.3389/fpls.2021.665014	no
Nayak, AP; Green, BJ; Sussman, G; Berlin, N; Lata, H; Chandra, S; ElSohly, MA; Hettick, JM; Beezhold, DH	Characterization of Cannabis sativa allergens	ANNALS OF ALLERGY ASTHMA & IMMUNOLOGY	2013	10.1016/j.anai.2013.04.018	no
Pettengill, JB; Neel, MC	AN EVALUATION OF CANDIDATE PLANT DNA BARCODES AND ASSIGNMENT METHODS IN DIAGNOSING 29 SPECIES IN THE GENUS AGALINIS (OROBANCHACEAE)	AMERICAN JOURNAL OF BOTANY	2010	10.3732/ajb.0900176	yes
Mankga, LT; Yessoufou, K; Moteetee, AM; Daru, BH; van der Bank, M	Efficacy of the core DNA barcodes in identifying processed and poorly conserved plant materials commonly used in South African traditional medicine	ZOOKEYS	2013	10.3897/zookeys.365.5730	no
Badr, A; El-Sherif, N; Aly, S; Ibrahim, SD; Ibrahim, M	Genetic Diversity among Selected Medicago sativa Cultivars Using Inter-Retrotransposon-Amplified Polymorphism, Chloroplast DNA Barcodes and Morpho-Agronomic Trait Analyses	PLANTS-BASEL	2020	10.3390/plants9080995	yes
Ma, XY; Xie, CX; Liu, C; Song, JY; Yao, H; Luo, K; Zhu, YJ; Gao, T; Pang, XH; Qian, J; Chen, SL	Species Identification of Medicinal Pteridophytes by a DNA Barcode Marker, the Chloroplast psbA-trnH Intergenic Region	BIOLOGICAL & PHARMACEUTICAL BULLETIN	2010	10.1248/bpb.33.1919	no
Shiny, AA; Mathew, D; Nazeem, PA; Abida, PS; Mathew, SK; Valsala, PA	Identification and confirmation of trailing-type vegetable cowpea resistance to anthracnose	TROPICAL PLANT PATHOLOGY	2015	10.1007/s40858-015-0032-x	no
Sadeghi, M; Fakheri, BA; Sohrabipour, J; Emamjomeh, A; Bagheri, AN; Samsampour, D	Confirming the presence of two brown algae Stoechospermum polypodioides and Spatoglossum crassum as new record of Dictyotaceae in the Persian Gulf based on molecular and morphological analysis	IRANIAN JOURNAL OF FISHERIES SCIENCES	2020	10.22092/ijfs.2020.122495	no
Chau, JH; Mtsi, NIS; Munbergova, Z; Greve, M; le Roux, PC; Mairal, M; Le Roux, JJ; Dorrington, RA; van Vuuren, BJ	An update on the indigenous vascular flora of sub-Antarctic Marion Island: taxonomic changes, sequences for DNA barcode loci, and genome size data	POLAR BIOLOGY	2020	10.1007/s00300-020-02747-7	yes
Prasetiya, FS; Gastineau, R; Poulin, M; Lemieux, C; Turmel, M; Syakti, AD; Hardivillier, Y; Widowati, I; Risjani, Y; Iskandar, I; Subroto, T; Falaise, C; Arsad, S; Safitri, I; Mouget, JL; Leignel, V	Haslea nusantara (Bacillariophyceae), a new blue diatom from the Java Sea, Indonesia: morphology, biometry and molecular characterization	PLANT ECOLOGY AND EVOLUTION	2019	10.5091/plecevo.2019.1623	no
Zhang, DN; Xu, HL; Gao, JY; Portieles, R; Du, LH; Gao, XY; Nordelo, CB; Borras-Hidalgo, O	Endophytic Bacillus altitudinis Strain Uses Different Novelty Molecular Pathways to Enhance Plant Growth	FRONTIERS IN MICROBIOLOGY	2021	10.3389/fmicb.2021.692313	no
Stoykova, P; Stoyneva-Gartner, M; Uzunov, B; Gaktner, G; Atanassov, I; Draganova, P; Borisova, C	Morphological characterization and phylogenetic analysis of aeroterrestrial Vischeria/Eustigmatos strains with industrial potential	BIOTECHNOLOGY & BIOTECHNOLOGICAL EQUIPMENT	2019	10.1080/13102818.2018.1561212	no
Buchheim, MA; Keller, A; Koetschan, C; Forster, F; Merget, B; Wolf, M	Internal Transcribed Spacer 2 (nu ITS2 rRNA) Sequence-Structure Phylogenetics: Towards an Automated Reconstruction of the Green Algal Tree of Life	PLOS ONE	2011	10.1371/journal.pone.0016931	no
Bolson, M; Smidt, ED; Brotto, ML; Silva-Pereira, V	ITS and trnH-psbA as Efficient DNA Barcodes to Identify Threatened Commercial Woody Angiosperms from Southern Brazilian Atlantic Rainforests	PLOS ONE	2015	10.1371/journal.pone.0143049	yes
Chaowasku, T; Aongyong, K; Damthongdee, A; Jongsook, H; Johnson, DM	Generic status of Winitia (Annonaceae, Miliuseae) reaffirmed by molecular phylogenetic analysis, including a new species and a new combination from Thailand	EUROPEAN JOURNAL OF TAXONOMY	2020	10.5852/ejt.2020.659	no
Larridon, I; Tanaka, N; Liang, YX; Phillips, SM; Barfod, AS; Cho, SH; Gale, SW; Jobson, RW; Kim, YD; Li, J; Muasya, AM; Parnell, JAN; Prajaksood, A; Shutoh, K; Souladeth, P; Tagane, S; Tanaka, N; Yano, O; Mesterhazy, A; Newman, MF; Ito, Y	First molecular phylogenetic insights into the evolution of Eriocaulon (Eriocaulaceae, Poales)	JOURNAL OF PLANT RESEARCH	2019	10.1007/s10265-019-01129-3	yes
Khan, SA; Baeshen, MN; Ramadan, HA; Baeshen, NA	ITS2: An Ideal DNA Barcode for the Arid Medicinal Plant Rhazya Stricta	PHARMACEUTICAL MEDICINE	2019	10.1007/s40290-019-00266-3	yes
Alharbi, SA; Al-Qthanin, RN	New records of Indigofera cordifolia Heyne ex Roth. (Fabales: Fabaceae) in Saudi Arabia based on morphological and molecular evidence	JOURNAL OF ASIA-PACIFIC BIODIVERSITY	2020	10.1016/j.japb.2020.06.017	no
Parmentier, I; Duminil, J; Kuzmina, M; Philippe, M; Thomas, DW; Kenfack, D; Chuyong, GB; Cruaud, C; Hardy, OJ	How Effective Are DNA Barcodes in the Identification of African Rainforest Trees?	PLOS ONE	2013	10.1371/journal.pone.0054921	yes
Hartl, M; Fussl, M; Boersema, PJ; Jost, JO; Kramer, K; Bakirbas, A; Sindlinger, J; Plochinger, M; Leister, D; Uhrig, G; Moorhead, GBG; Cox, J; Salvucci, ME; Schwarzer, D; Mann, M; Finkemeier, I	Lysine acetylome profiling uncovers novel histone deacetylase substrate proteins in Arabidopsis	MOLECULAR SYSTEMS BIOLOGY	2017	10.15252/msb.20177819	no
Dangel, AW; Gibson, JL; Janssen, AP; Tabita, FR	Residues that influence in vivo and in vitro CbbR function in Rhodobacter sphaeroides and identification of a specific region critical for co-inducer recognition	MOLECULAR MICROBIOLOGY	2005	10.1111/j.1365-2958.2005.04783.x	no
Srivastava, T; Wu, M; Kakhnovich, J; Waithaka, B; Lents, NH	A Three-Locus, PCR-based Method for Forensic Identification of Plant Material	JOURNAL OF FORENSIC SCIENCES	2018	10.1111/1556-4029.13715	yes
Poulsen, AD; Mathisen, HB; Newman, MF; Ardiyani, M; Lofthus, O; Bjora, CS	Sulettaria: A new ginger genus disjunct from Elettaria cardamomum	TAXON	2018	10.12705/674.3	yes
Wu, ZY; Monro, AK; Milne, RI; Wang, H; Yi, TS; Liu, J; Li, DZ	Molecular phylogeny of the nettle family (Urticaceae) inferred from multiple loci of three genomes and extensive generic sampling	MOLECULAR PHYLOGENETICS AND EVOLUTION	2013	10.1016/j.ympev.2013.06.022	yes
Giovino, A; Domina, G; Bazan, G; Campisi, P; Scibetta, S	Taxonomy and conservation of Pancratium maritimum (Amaryllidaceae) and relatives in the Central Mediterranean	ACTA BOTANICA GALLICA	2015	10.1080/12538078.2015.1089416	yes
Herzog, SA; Latvis, M	Examining the utility of DNA barcodes for the identification of tallgrass prairie flora	APPLICATIONS IN PLANT SCIENCES	2021	10.1002/aps3.11405	yes
Feng, TT; Qiu, SM; Tan, GL; Tian, DM; Wu, DM; Zhou, L; Yang, MX; Zhu, S	Identification of Suitable Barcodes for Specifically Detecting Adulterants of Turnip (Brassica rapa) and Radish (Raphanus sativus) in Maca (Lepidium meyenii)	FOOD ANALYTICAL METHODS	2021	10.1007/s12161-020-01857-6	yes
Shim, SH; Lee, SK; Lee, DW; Brilhaus, D; Wu, G; Ko, S; Lee, CH; Weber, APM; Jeon, JS	Loss of Function of Rice Plastidic Glycolate/Glycerate Translocator 1 Impairs Photorespiration and Plant Growth	FRONTIERS IN PLANT SCIENCE	2020	10.3389/fpls.2019.01726	no
Palhares, RM; Drummond, MG; Brasil, BDAF; Cosenza, GP; Brandao, MDL; Oliveira, G	Medicinal Plants Recommended by the World Health Organization: DNA Barcode Identification Associated with Chemical Analyses Guarantees Their Quality	PLOS ONE	2015	10.1371/journal.pone.0127866	yes
Costion, C; Ford, A; Cross, H; Crayn, D; Harrington, M; Lowe, A	Plant DNA Barcodes Can Accurately Estimate Species Richness in Poorly Known Floras	PLOS ONE	2011	10.1371/journal.pone.0026841	yes
Zhong, TL; Zhuo, J; Chen, DW; Vasupalli, N; Chu, JM; Qian, QX	Complete chloroplast genome sequence of Sinojackia microcarpa (Styracaceae): comparative and phylogenetic analysis	BIOLOGIA	2021	10.1007/s11756-021-00913-8	no
Guo, MY; Xu, YQ; Ren, L; He, SZ; Pang, XH	A Systematic Study on DNA Barcoding of Medicinally Important Genus Epimedium L. (Berberidaceae)	GENES	2018	10.3390/genes9120637	yes
Heckenhauer, J; Abu Salim, K; Chase, MW; Dexter, KG; Pennington, RT; Tan, S; Kaye, ME; Samuel, R	Plant DNA barcodes and assessment of phylogenetic community structure of a tropical mixed dipterocarp forest in Brunei Darussalam (Borneo)	PLOS ONE	2017	10.1371/journal.pone.0185861	yes
Liu, SYV; Kumara, TP; Hsu, CH	Genetic identification and hybridization in the seagrass genus Halophila (Hydrocharitaceae)in Sri Lankan waters	PEERJ	2020	10.7717/peerj.10027	yes
Hanson, DT; Franklin, LA; Samuelsson, G; Badger, MR	The Chlamydomonas reinhardtii cia3 mutant lacking a thylakoid lumen-localized carbonic anhydrase is limited by CO2 supply to rubisco and not photosystem II function in vivo	PLANT PHYSIOLOGY	2003	10.1104/pp.103.023481	no
Yu, XL; Tan, W; Zhang, HY; Gao, H; Wang, WX; Tian, XX	Complete Chloroplast Genomes of Ampelopsis humulifolia and Ampelopsis japonica: Molecular Structure, Comparative Analysis, and Phylogenetic Analysis	PLANTS-BASEL	2019	10.3390/plants8100410	no
Ha, TTT; Khanh, TD; Trung, KH	Evaluation of Genetic Diversity and Identification of Huperzia Species Collected in Some Different Areas in Vietnam by Molecular Markers	INTERNATIONAL LETTERS OF NATURAL SCIENCES	2020	10.18052/www.scipress.com/ILNS.80.13	yes
Boukhdoud, L; Saliba, C; Parker, LD; McInerney, NR; Mouawad, GI; Kharrat, M; Kahale, R; Chahine, T; Maldonado, JE; Dagher-Kharrat, MB	First DNA sequence reference library for mammals and plants of the Eastern Mediterranean Region	GENOME	2021	10.1139/gen-2019-0194	yes
Wang, QL; Zhang, H; Shao, YY; Wang, ZN; Xue, B	A second species of Pseuduvaria in China: the identity of the enigmatic species Meiogyne kwangtungensis	PHYTOKEYS	2021	10.3897/phytokeys.172.61025	yes
Wiland-Szymanska, J; Buczkowska, K; Drapikowska, M; Maslak, M; Baczkiewicz, A; Czylok, A	Genetic structure and barcode identification of an endangered orchid species, Liparis loeselii, in Poland	SYSTEMATICS AND BIODIVERSITY	2016	10.1080/14772000.2016.1153005	yes
Jung, J; Choi, HK	Taxonomic Study of Korean Scirpus L. s.l. (Cyperaceae) II: Pattern of Phenotypic Evolution Inferred from Molecular Phylogeny	JOURNAL OF PLANT BIOLOGY	2011	10.1007/s12374-011-9181-8	yes
Florentin, MN; Salas, RM; Janssens, SB; Dessein, S; Cardoso, D	Molecular-based phylogenetic placement and revision of Micrasepalum (Spermacoceae-Rubiaceae)	TAXON	2021	10.1002/tax.12593	no
Leveille-Bourret, E; Starr, JR	Molecular and morphological data reveal three new tribes within the Scirpo-Caricoid Clade (Cyperoideae, Cyperaceae)	TAXON	2019	10.1002/tax.12055	yes
Wilkin, P; Schols, P; Chase, MW; Chayamarit, K; Furness, CA; Huysmans, S; Rakotonasolo, F; Smets, E; Thapyai, C	A plastid gene phylogeny of the yam genus, Dioscorea: Roots, fruits and Madagascar	SYSTEMATIC BOTANY	2005	10.1600/036364405775097879	yes
Couceiro, L; Cremades, J; Barreiro, R	Evidence for multiple introductions of the Pacific green alga Ulva australis Areschoug (Ulvales, Chlorophyta) to the Iberian Peninsula	BOTANICA MARINA	2011	10.1515/BOT.2011.044	no
Rossignolo, NL; Vis, ML; Paiano, MO; Eloranta, P; West, JA; Ganesan, EK; Yasmin, F; Lim, PE; Necchi, O	Revision of the genus Sirodotia Kylin (Batrachospermales, Rhodophyta) with description of four new species	CRYPTOGAMIE ALGOLOGIE	2021	10.5252/cryptogamie-algologie2021v42a8	no
Azani, N; Babineau, M; Bailey, CD; Banks, H; Barbosa, AR; Pinto, RB; Boatwright, JS; Borges, LM; Brown, GK; Bruneau, A; Candido, E; Cardoso, D; Chung, KF; Clark, RP; Conceicao, AD; Crisp, M; Cubas, P; Delgado-Salinas, A; Dexter, KG; Doyle, JJ; Duminil, J; Egan, AN; de la Estrella, M; Falcao, MJ; Filatov, DA; Fortuna-Perez, AP; Fortunato, RH; Gagnon, E; Gasson, P; Rando, JG; Tozzi, AMGD; Gunn, B; …	A new subfamily classification of the Leguminosae based on a taxonomically comprehensive phylogeny	TAXON	2017	10.12705/661.3	no
Schneider, SC; Nowak, P; von Ammon, U; Ballot, A	Species differentiation in the genus Chara (Charophyceae): considerable phenotypic plasticity occurs within homogenous genetic groups	EUROPEAN JOURNAL OF PHYCOLOGY	2016	10.1080/09670262.2016.1147085	no
Sijimol, K; Dev, SA; Sreekumar, VB	DNA barcoding supports existence of morphospecies complex in endemic bamboo genusOchlandraThwaites of the Western Ghats, India	JOURNAL OF GENETICS	2020	10.1007/s12041-020-01227-5	yes
Wallace, LJ; Boilard, SMAL; Eagle, SHC; Spall, JL; Shokralla, S; Hajibabaei, M	DNA barcodes for everyday life: Routine authentication of Natural Health Products	FOOD RESEARCH INTERNATIONAL	2012	10.1016/j.foodres.2012.07.048	yes
Janssens, SB; Couvreur, TLP; Mertens, A; Dauby, G; Dagallier, LPMJ; Vanden Abeele, S; Vandelook, F; Mascarello, M; Beeckman, H; Sosef, M; Droissart, V; van der Bank, M; Maurin, O; Hawthorne, W; Marshall, C; Rejou-Mechain, M; Beina, D; Baya, F; Merckx, V; Verstraete, B; Hardy, O	A large-scale species level dated angiosperm phylogeny for evolutionary and ecological analyses	BIODIVERSITY DATA JOURNAL	2020	10.3897/BDJ.8.e39677	yes
Moody, ML; Les, DH	Systematics of the Aquatic Angiosperm Genus Myriophyllum (Haloragaceae)	SYSTEMATIC BOTANY	2010	10.1600/036364410790862470	yes
Thus, H; Muggia, L; Perez-Ortega, S; Favero-Longo, SE; Joneson, S; O'Brien, H; Nelsen, MP; Duque-Thus, R; Grube, M; Friedl, T; Brodie, J; Andrew, CJ; Lucking, R; Lutzoni, F; Gueidan, C	Revisiting photobiont diversity in the lichen family Verrucariaceae (Ascomycota)	EUROPEAN JOURNAL OF PHYCOLOGY	2011	10.1080/09670262.2011.629788	no
Zhao, YP; Qiu, YX; Gong, W; Li, HH; Fu, CX	Authentication of Actinidia macrosperma using PCR-RFLP based on trnK sequences	BOTANICAL STUDIES	2007		no
Yorifuji, E; Ishikawa, N; Okada, H; Tsukaya, H	Arundina graminifolia var. revoluta (Arethuseae, Orchidaceae) has fern-type rheophyte characteristics in the leaves	JOURNAL OF PLANT RESEARCH	2015	10.1007/s10265-014-0689-0	no
Maurin, O; Gere, J; van der Bank, M; Boatwright, JS	The inclusion of Anogeissus, Buchenavia and Pteleopsis in Terminalia (Combretaceae: Terminaliinae)	BOTANICAL JOURNAL OF THE LINNEAN SOCIETY	2017	10.1093/botlinnean/box029	yes
Les, DH; Mehrhoff, LJ; Cleland, MA; Gabel, JD	Hydrilla verticillata (Hydrocharitaceae) in Connecticut	JOURNAL OF AQUATIC PLANT MANAGEMENT	1997		no
Magnani, R; Nayak, NR; Mazarei, M; Dirk, LMA; Houtz, RL	Polypeptide substrate specificity of PsLSMT - A set domain protein methyltransferase	JOURNAL OF BIOLOGICAL CHEMISTRY	2007	10.1074/jbc.M702069200	no
Yang, T; Zhang, TL; Guo, YH; Liu, X	Identification of Hybrids in Potamogeton: Incongruence between Plastid and ITS Regions Solved by a Novel Barcoding Marker PHYB	PLOS ONE	2016	10.1371/journal.pone.0166177	yes
Mizukami, H; Okabe, Y; Kohda, H; Hiraoka, N	Identification of the crude drug Atractylodes Rhizome (Byaku-jutsu) and Atractylodes Lancea Rhizome (So-jutsu) using chloroplast TrnK sequence as a molecular marker	BIOLOGICAL & PHARMACEUTICAL BULLETIN	2000		no
Cao, H; Sasaki, Y; Fushimi, H; Komatsu, K	Molecular analysis of medicinally-used Chinese and Japanese Curcuma based on 18S rRNA gene and trnK gene sequences	BIOLOGICAL & PHARMACEUTICAL BULLETIN	2001	10.1248/bpb.24.1389	no
Boswell, A; Sing, SE; Ward, SM	Plastid DNA Analysis Reveals Cryptic Hybridization in Invasive Dalmatian Toadflax (Linaria dalmatica) Populations	INVASIVE PLANT SCIENCE AND MANAGEMENT	2016	10.1614/IPSM-D-16-00003.1	no
Wu, PP; Wang, Z; Jia, NX; Guo, SW; Liu, CC; Jin, XH; Guo, K	Calanthe x yarlungzangboensis, a new natural hybrid in genus Calanthe (Orchidaceae) from China	PHYTOTAXA	2021	10.11646/phytotaxa.518.2.5	no
Bello, A; Daru, BH; Stirton, CH; Chimphango, SBM; van der Bank, M; Maurin, O; Muasya, AM	DNA barcodes reveal microevolutionary signals in fire response trait in two legume genera	AOB PLANTS	2015	10.1093/aobpla/plv124	no
Hebeler, R; Oeljeklaus, S; Reidegeld, KE; Eisenacher, M; Stephan, C; Sitek, B; Stuhler, K; Meyer, HE; Sturre, MJG; Dijkwel, PP; Warscheid, B	Study of early leaf senescence in Arabidopsis thaliana by quantitative proteomics using reciprocal N-14/N-15 Labeling and difference gel electrophoresis	MOLECULAR & CELLULAR PROTEOMICS	2008	10.1074/mcp.M700340-MCP200	no
Wang, AH; Sun, Y; Schneider, H; Zhai, JW; Liu, DM; Zhou, JS; Xing, FW; Chen, HF; Wang, FG	Identification of the relationship between Chinese Adiantum reniforme var. sinense and Canary Adiantum reniforme	BMC PLANT BIOLOGY	2015	10.1186/s12870-014-0361-9	yes
Skuza, L; Filip, E; Szucko, I; Bocianowski, J	SPInDel Analysis of the Non-Coding Regions of cpDNA as a More Useful Tool for the Identification of Rye (Poaceae: Secale) Species	INTERNATIONAL JOURNAL OF MOLECULAR SCIENCES	2020	10.3390/ijms21249421	no
Pawlowski, J; Audic, S; Adl, S; Bass, D; Belbahri, L; Berney, C; Bowser, SS; Cepicka, I; Decelle, J; Dunthorn, M; Fiore-Donno, AM; Gile, GH; Holzmann, M; Jahn, R; Jirku, M; Keeling, PJ; Kostka, M; Kudryavtsev, A; Lara, E; Lukes, J; Mann, DG; Mitchell, EAD; Nitsche, F; Romeralo, M; Saunders, GW; Simpson, AGB; Smirnov, AV; Spouge, JL; Stern, RF; Stoeck, T; Zimmermann, J; Schindel, D; de Vargas, C	CBOL Protist Working Group: Barcoding Eukaryotic Richness beyond the Animal, Plant, and Fungal Kingdoms	PLOS BIOLOGY	2012	10.1371/journal.pbio.1001419	no
Telford, A; O'Hare, MT; Cavers, S; Holmes, N	Can genetic bar-coding be used to identify aquatic Ranunculus L. subgenus Batrachium (DC) A. Gray? A test using some species from the British Isles	AQUATIC BOTANY	2011	10.1016/j.aquabot.2011.03.004	yes
Huang, SN; Liu, ZY; Li, DY; Yao, RP; Hou, L; Li, X; Feng, H	Physiological Characterization and Comparative Transcriptome Analysis of a Slow-Growing Reduced-Thylakoid Mutant of Chinese Cabbage (Brassica campestris ssp pekinensis)	FRONTIERS IN PLANT SCIENCE	2016	10.3389/fpls.2016.00003	no
Staudacher, K; Wallinger, C; Schallhart, N; Traugott, M	Detecting ingested plant DNA in soil-living insect larvae	SOIL BIOLOGY & BIOCHEMISTRY	2011	10.1016/j.soilbio.2010.10.022	yes
Osathanunkul, M; Osathanunkul, R; Madesis, P	Species identification approach for both raw materials and end products of herbal supplements from Tinospora species	BMC COMPLEMENTARY AND ALTERNATIVE MEDICINE	2018	10.1186/s12906-018-2174-0	no
Yan, MX; Xiong, YS; Liu, RB; Deng, M; Song, JJ	The Application and Limitation of Universal Chloroplast Markers in Discriminating East Asian Evergreen Oaks	FRONTIERS IN PLANT SCIENCE	2018	10.3389/fpls.2018.00569	yes
Al-Juhani, WS; Khalik, KNA	Identification and molecular study of medicinal Plectranthus species (Lamiaceae) from Saudi Arabia using plastid DNA regions and ITS2 of the nrDNA gene	JOURNAL OF KING SAUD UNIVERSITY SCIENCE	2021	10.1016/j.jksus.2021.101452	yes
Arca, M; Hinsinger, DD; Cruaud, C; Tillier, A; Bousquet, J; Frascaria-Lacoste, N	Deciduous Trees and the Application of Universal DNA Barcodes: A Case Study on the Circumpolar Fraxinus	PLOS ONE	2012	10.1371/journal.pone.0034089	no
Newmaster, SG; Ragupathy, S; Dhivya, S; Jijo, CJ; Sathishkumar, R; Patel, K	Genomic valorization of the fine scale classification of small millet landraces in southern India	GENOME	2013	10.1139/gen-2012-0183	yes
Schleiff, E; Soll, J; Sveshnikova, N; Tien, R; Wright, S; Dabney-Smith, C; Subramanian, C; Bruce, BD	Structural and guanosine triphosphate/diphosphate requirements for transit peptide recognition by the cytosolic domain of the chloroplast outer envelope receptor, Toc34	BIOCHEMISTRY	2002	10.1021/bi011361+	no
Fathinejad, S; Steiner, JM; Reipert, S; Marchetti, M; Allmaier, G; Burey, SC; Ohnishi, N; Fukuzawa, H; Loffelhardt, W; Bohnert, HJ	A carboxysomal carbon-concentrating mechanism in the cyanelles of the 'coelacanth' of the algal world, Cyanophora paradoxa?	PHYSIOLOGIA PLANTARUM	2008	10.1111/j.1399-3054.2007.01030.x	no
Boo, GH; Lindstrom, SC; Klochkova, NG; Yotsukura, N; Yang, EC; Kim, HG; Waaland, JR; Cho, GY; Miller, KA; Boo, SM	Taxonomy and biogeography of Agarum and Thalassiophyllum (Laminariales, Phaeophyceae) based on sequences of nuclear, mitochondrial, and plastid markers	TAXON	2011	10.1002/tax.603015	no
Mattio, L; Anderson, RJ; Bolton, JJ	A revision of the genus Sargassum (Fucales, Phaeophyceae) in South Africa	SOUTH AFRICAN JOURNAL OF BOTANY	2015	10.1016/j.sajb.2015.02.008	no
Vu, JP; Vasquez, MF; Feng, ZY; Lombardo, K; Haagensen, S; Bozinovic, G	Relative genetic diversity of the rare and endangered Agave shawii ssp. shawii and associated soil microbes within a southern California ecological preserve	ECOLOGY AND EVOLUTION	2021	10.1002/ece3.7172	yes
Ritz, CM; Fickenscher, K; Foller, J; Herrmann, K; Mecklenburg, R; Wahl, R	Molecular phylogenetic relationships of the Andean genus Aylostera Speg. (Cactaceae, Trichocereeae), a new classification and a morphological identification key	PLANT SYSTEMATICS AND EVOLUTION	2016	10.1007/s00606-016-1296-4	no
Mutie, FM; Rono, PC; Kathambi, V; Wei, N; Kamau, P; Gituru, RW; Hu, GW; Wang, QF	Peponium elgonense (Cucurbitaceae), a new species from Mount Elgon in Kenya	PHYTOTAXA	2020	10.11646/phytotaxa.443.2.6	no
Boo, GH; Cai, YX; Kim, JY; Boo, SM	Phylogeny and morphology of Parviphycus myriocladus (Borgesen) comb. nov (Gelidiales, Rhodophyta) from Asian waters	BOTANICA MARINA	2015	10.1515/bot-2015-0066	no
Ragupathy, S; Dhivya, S; Patel, K; Sritharan, A; Sambandan, K; Gartaula, H; Sathishkumar, R; Khadka, K; Nirmala, BC; Kumari, AN; Newmaster, SG	DNA record of some traditional small millet landraces in India and Nepal	3 BIOTECH	2016	10.1007/s13205-016-0450-6	no
Gao, T; Yao, H; Song, JY; Zhu, YJ; Liu, C; Chen, SL	Evaluating the feasibility of using candidate DNA barcodes in discriminating species of the large Asteraceae family	BMC EVOLUTIONARY BIOLOGY	2010	10.1186/1471-2148-10-324	no
Haider, N; Wilkinson, MJ	A Set of Plastid DNA-Specific Universal Primers for Flowering Plants	RUSSIAN JOURNAL OF GENETICS	2011	10.1134/S1022795411090079	yes
Mader, M; Pakull, B; Blanc-Jolivet, C; Paulini-Drewes, M; Bouda, ZHN; Degen, B; Small, I; Kersten, B	Complete Chloroplast Genome Sequences of Four Meliaceae Species and Comparative Analyses	INTERNATIONAL JOURNAL OF MOLECULAR SCIENCES	2018	10.3390/ijms19030701	no
Liu, C; Shi, LC; Xu, XL; Li, H; Xing, H; Liang, D; Jiang, K; Pang, XH; Song, JY; Chen, SL	DNA Barcode Goes Two-Dimensions: DNA QR Code Web Server	PLOS ONE	2012	10.1371/journal.pone.0035146	no
Yu, Y; Han, YW; Peng, YM; Tian, ZZ; Zeng, P; Zong, H; Zhou, TG; Cai, J	Comparative and phylogenetic analyses of eleven complete chloroplast genomes of Dipterocarpoideae	CHINESE MEDICINE	2021	10.1186/s13020-021-00538-8	no
Pawluczyk, M; Weiss, J; Vicente-Colomer, MJ; Egea-Cortines, M	Two alleles of rpoB and rpoC1 distinguish an endemic European population from Cistus heterophyllus and its putative hybrid (C. x clausonis) with C. albidus	PLANT SYSTEMATICS AND EVOLUTION	2012	10.1007/s00606-011-0554-8	yes
Jung, HJ; Roy, SK; Cho, SW; Kwon, SJ; Kun, C; Chun, HC; Woo, SH	Proteome analysis of sesame leaves in response to waterlogging stress at vegetative and flowering stages	BIOLOGIA PLANTARUM	2019	10.32615/bp.2019.062	no
Park, I; Yang, SY; Choi, G; Moon, BC; Song, JH	An Integrated Approach for Efficient and Accurate Medicinal Cuscutae Semen Identification	PLANTS-BASEL	2020	10.3390/plants9111410	yes
Palhares, RM; Drummond, MG; Brasil, BSAF; Krettli, AU; Oliveira, GC; Brandao, MGL	The use of an integrated molecular-, chemical- and biological-based approach for promoting the better use and conservation of medicinal species: A case study of Brazilian quinas	JOURNAL OF ETHNOPHARMACOLOGY	2014	10.1016/j.jep.2014.06.040	yes
Daru, BH; Manning, JC; Boatwright, JS; Maurin, O; Maclean, N; Schaefer, H; Kuzmina, M; van der Bank, M	Molecular and morphological analysis of subfamily Alooideae (Asphodelaceae) and the inclusion of Chortolirion in Aloe	TAXON	2013	10.1002/tax.621006	yes
Piwczynski, M; Wyborska, D; Golebiewska, J; Puchalka, R	Phylogenetic positions of seven poorly known species of Ferula (Apiaceae) with remarks on the phylogenetic utility of the plastid trnH-psbA, trnS-trnG, and atpB-rbcL intergenic spacers	SYSTEMATICS AND BIODIVERSITY	2018	10.1080/14772000.2018.1442374	no
Sweeney, PW; Bradford, JC; Lowry, PR	Phylogenetic position of the New Caledonian endemic genus Hooglandia (Cunoniaceae) as determined by maximum parsimony analysis of chloroplast DNA	ANNALS OF THE MISSOURI BOTANICAL GARDEN	2004		yes
Phi, TCM; Chu, HH; Le, NT; Nguyen, DB	Phylogenetic relationship of Paramignya trimera and its relatives: an evidence for the wide sexual compatibility	SCIENTIFIC REPORTS	2020	10.1038/s41598-020-78448-2	yes
Aboal, M; Chapuis, I; Paiano, MO; Sanchez, P; West, JA; Whitton, BA; Necchi, O	Diversity of Chroothece (Rhodophyta, Stylonematales) including two new species	EUROPEAN JOURNAL OF PHYCOLOGY	2018	10.1080/09670262.2017.1402374	no
Zeinalabedini, M; Sima, NAK; Ghaffari, MR; Ebadi, A; Farsi, M	Application of DNA barcodes and spatial analysis in conservation genetics and modeling of Iranian Salicornia genetic resources	PLOS ONE	2021	10.1371/journal.pone.0241162	yes
Fratrikova, M; Bauer, M; Jopcik, M; Libantova, J	SIMPLE VERIFICATION OF in vitro - GROWN CLONES OF THE GENUS Drosera L. USING ITS MOLECULAR MARKERS	ACTA SCIENTIARUM POLONORUM-HORTORUM CULTUS	2018	10.24326/asphc.2018.1.15	no
Belando, MD; Jimenez, JF; Marin, A; Aboal, M	Morphology and molecular phylogeny of Hyalosynedra lanceolata sp nov and an extended description of Hyalosynedra (Bacillariophyta)	EUROPEAN JOURNAL OF PHYCOLOGY	2018	10.1080/09670262.2018.1426787	no
Ivanova, Z; Sablok, G; Daskalova, E; Zahmanova, G; Apostolova, E; Yahubyan, G; Baev, V	Chloroplast Genome Analysis of Resurrection Tertiary Relict Haberlea rhodopensis Highlights Genes Important for Desiccation Stress Response	FRONTIERS IN PLANT SCIENCE	2017	10.3389/fpls.2017.00204	no
Ruzicka, J; Schmiderer, C; Novak, J	DNA-Based Identification of Valeriana officinalis s.l.: a Multiplexed Amplification Refractory Mutation System (MARMS) and High Resolution Melting Curve Analysis (HRMA)	PLANT MOLECULAR BIOLOGY REPORTER	2016	10.1007/s11105-015-0967-6	no
Nowruzi, B; Shalygin, S	Multiple phylogenies reveal a true taxonomic position of Dulcicalothrix alborzica sp. nov. (Nostocales, Cyanobacteria)	FOTTEA	2021	10.5507/fot.2021.008	no
Nam, NB; Trieu, LN; Vu, NT; Trung, LH; Tra, TTH; Tram, LTN; Dai, PH; Tung, HT; Nhut, DT	Micropropagation of Jasminanthes tuyetanhiae: an endemic and valuable herb in Vietnam	PLANT CELL TISSUE AND ORGAN CULTURE	2022	10.1007/s11240-021-02158-4	yes
Nixon, KC	Paleobotany, evidence, and molecular dating: An example from the Nymphaeales	ANNALS OF THE MISSOURI BOTANICAL GARDEN	2008	10.3417/2007063	no
Omata, T; Gohta, S; Takahashi, Y; Harano, Y; Maeda, S	Involvement of a CbbR homolog in low CO2-induced activation of the bicarbonate transporter operon in cyanobacteria	JOURNAL OF BACTERIOLOGY	2001	10.1128/JB.183.6.1891-1898.2001	no
Kheirodin, A; Sayari, M; Schmidt, JM	Rapid PCR-based method for herbivore dietary evaluation using plant-specific primers	PLOS ONE	2021	10.1371/journal.pone.0260105	no
FERREYRA, RG; SONCINI, FC; VIALE, AM	CLONING, CHARACTERIZATION, AND FUNCTIONAL EXPRESSION IN ESCHERICHIA-COLI OF CHAPERONIN (GROESL) GENES FROM THE PHOTOTROPHIC SULFUR BACTERIUM CHROMATIUM-VINOSUM	JOURNAL OF BACTERIOLOGY	1993	10.1128/JB.175.5.1514-1523.1993	no
Skaloud, P; Lukesova, A; Malavasi, V; Rysanek, D; Hrckova, K; Rindi, F	Molecular evidence for the polyphyletic origin of low pH adaptation in the genus Klebsormidium (Klebsormidiophyceae, Streptophyta)	PLANT ECOLOGY AND EVOLUTION	2014	10.5091/plecevo.2014.989	no
Sharmin, SA; Alam, I; Rahman, MA; Kim, KH; Kim, YG; Lee, BH	Mapping the leaf proteome of Miscanthus sinensis and its application to the identification of heat-responsive proteins	PLANTA	2013	10.1007/s00425-013-1900-6	no
Chang, MC; Huang, CT; Tsai, CC; Kao, WY	Molecular identification and Morphological traits of the native and exotic Azolla species in Taiwan	TAIWANIA	2020	10.6165/tai.2020.65.382	yes
Rinehart, TA; Scheffler, BE; Reed, SM	Genetic diversity estimates for the genus Hydrangea and development of a molecular key based on SSR	JOURNAL OF THE AMERICAN SOCIETY FOR HORTICULTURAL SCIENCE	2006	10.21273/JASHS.131.6.787	no
Shidhi, PR; Nadiya, F; Biju, VC; Vijayan, S; Sasi, A; Vipin, CL; Janardhanan, A; Aswathy, S; Rajan, VS; Nair, AS	Complete chloroplast genome of the medicinal plant Evolvulus alsinoides: comparative analysis, identification of mutational hotspots and evolutionary dynamics with species of Solanales	PHYSIOLOGY AND MOLECULAR BIOLOGY OF PLANTS	2021	10.1007/s12298-021-01051-w	no
Meiklejohn, KA; Damaso, N; Robertson, JM	Assessment of BOLD and GenBank - Their accuracy and reliability for the identification of biological materials	PLOS ONE	2019	10.1371/journal.pone.0217084	no
Giovino, A; Carrubba, A; Lazzara, S; Napoli, E; Domina, G	An integrated approach to the study of Hypericum occurring in Sicily	TURKISH JOURNAL OF BOTANY	2020	10.3906/bot-1912-34	no
Mishra, P; Shukla, AK; Sundaresan, V	Candidate DNA Barcode Tags Combined With High Resolution Melting (Bar-HRM) Curve Analysis for Authentication of Senna alexandrina Mill. With Validation in Crude Drugs	FRONTIERS IN PLANT SCIENCE	2018	10.3389/fpls.2018.00283	yes
Jiao, LC; Liu, XL; Jiang, XN; Yin, YF	Extraction and amplification of DNA from aged and archaeological Populus euphratica wood for species identification	HOLZFORSCHUNG	2015	10.1515/hf-2014-0224	yes
Hernandez-Hernandez, T; Hernandez, HM; De-Nova, JA; Puente, R; Eguiarte, LE; Magallon, S	PHYLOGENETIC RELATIONSHIPS AND EVOLUTION OF GROWTH FORM IN CACTACEAE (CARYOPHYLLALES, EUDICOTYLEDONEAE)	AMERICAN JOURNAL OF BOTANY	2011	10.3732/ajb.1000129	yes
Thongkhao, K; Pongkittiphan, V; Phadungcharoen, T; Tungphatthong, C; Urumarudappa, SKJ; Pengsuparp, T; Sutanthavibul, N; Wiwatcharakornkul, W; Kengtong, S; Sukrong, S	Differentiation of Cyanthillium cinereum, a smoking cessation herb, from its adulterant Emilia sonchifolia using macroscopic and microscopic examination, HPTLC profiles and DNA barcodes	SCIENTIFIC REPORTS	2020	10.1038/s41598-020-71702-7	yes
Junnila, A; Muller, GC; Schlein, Y	Identification of plant tissues from the gut of Phlebotomus papatasi by DNA analysis	ACTA TROPICA	2011	10.1016/j.actatropica.2010.08.019	no
Zalewska-Galosz, J; Jopek, M; Ilnicki, T	Hybridization in Batrachium group: Controversial delimitation between heterophyllous Ranunculus penicillatus and the hybrid Ranunculus fluitans x R-peltatus	AQUATIC BOTANY	2015	10.1016/j.aquabot.2014.03.002	no
Zhang, R; Yi, TS; Pan, B	Pseudarthria panii (Fabaceae: Desmodieae), a new species from Asia, 120 years after its first collection	PHYTOTAXA	2018	10.11646/phytotaxa.367.3.6	no
Szlachetko, DL; Kolanowska, M; Naczk, A; Gorniak, M; Dudek, M; Rutkowski, P; Chiron, G	Taxonomy of Cyrtochilum-alliance (Orchidaceae) in the light of molecular and morphological data	PHYTOTAXA	2017	10.1186/s40529-017-0164-z	yes
Dong, WP; Cheng, T; Li, CH; Xu, C; Long, P; Chen, CM; Zhou, SL	Discriminating plants using the DNA barcode rbcLb: an appraisal based on a large data set	MOLECULAR ECOLOGY RESOURCES	2014	10.1111/1755-0998.12185	yes
Lee, EJ; Hwang, IK; Kim, NY; Lee, KL; Han, MS; Lee, YH; Kim, MY; Yang, MS	An Assessment of the Utility of Universal and Specific Genetic Markers for Opium Poppy Identification	JOURNAL OF FORENSIC SCIENCES	2010	10.1111/j.1556-4029.2010.01423.x	yes
Su, X; Wu, GL; Li, LL; Liu, JQ	Species delimitation in plants using the Qinghai-Tibet Plateau endemic Orinus (Poaceae: Tridentinae) as an example	ANNALS OF BOTANY	2015	10.1093/aob/mcv062	no
Lee, YI; Chung, MC; Sydara, K; Souliya, O; Aphay, SL	Taxonomic placement of Paphiopedilum rungsuriyanum (Cypripedioideae; Orchidaceae) based on morphological, cytological and molecular analyses	BOTANICAL STUDIES	2017	10.1186/s40529-017-0170-1	yes
Matra, DD; Fathoni, MAN; Majiidu, M; Wicaksono, H; Sriyono, A; Gunawan, G; Susanti, H; Sari, R; Fitmawati, F; Siregar, IZ; Widodo, WD; Poerwanto, R	The genetic variation and relationship among the natural hybrids of Mangifera casturi Kosterm	SCIENTIFIC REPORTS	2021	10.1038/s41598-021-99381-y	yes
Morigengaowa; Luo, JJ; Knapp, R; Wei, HJ; Liu, BD; Yan, YH; Shang, H	The identity of Hypolepis robusta, as a new synonym of Hypolepis alpina (Dennstaedtiaceae), based on morphology and DNA barcoding and the new distribution	PHYTOKEYS	2018	10.3897/phytokeys.96.23470	yes
Sommer, M; Sutter, M; Gupta, S; Kirst, H; Turmo, A; Lechno-Yossef, S; Burton, RL; Saechao, C; Sloan, NB; Cheng, XL; Chan, LJG; Petzold, CJ; Fuentes-Cabrera, M; Ralston, CY; Kerfeld, CA	Heterohexamers Formed by CcmK3 and CcmK4 Increase the Complexity of Beta Carboxysome Shells	PLANT PHYSIOLOGY	2019	10.1104/pp.18.01190	no
Dixon, RRM; Mattio, L; Huisman, JM; Payri, CE; Bolton, JJ; Gurgel, CFD	North meets south - Taxonomic and biogeographic implications of a phylogenetic assessment of Sargassum subgenera Arthrophycus and Bactrophycus (Fucales, Phaeophyceae)	PHYCOLOGIA	2014	10.2216/13-173.1	no
Fu, CN; Mo, ZQ; Yang, JB; Cai, J; Ye, LJ; Zou, JY; Qin, HT; Zheng, W; Hollingsworth, PM; Li, DZ; Gao, LM	Testing genome skimming for species discrimination in the large and taxonomically difficult genus Rhododendron	MOLECULAR ECOLOGY RESOURCES	2022	10.1111/1755-0998.13479	no
Xin, TY; Su, C; Lin, YL; Wang, SH; Xu, ZC; Song, JY	Precise species detection of traditional Chinese patent medicine by shotgun metagenomic sequencing	PHYTOMEDICINE	2018	10.1016/j.phymed.2018.04.048	yes
Zhou, XM; Zhang, L; Lu, NT; Gao, XF; Zhang, LB	Pteridryaceae: A new fern family of Polypodiineae (Polypodiales) including taxonomic treatments	JOURNAL OF SYSTEMATICS AND EVOLUTION	2018	10.1111/jse.12305	yes
Garcia-Davila, C; Gomero, DA; Renno, JF; Soria, RD; Pizango, GH; Llampazo, GF; Castro-Ruiz, D; de Loayza, EM; Chavez, CA; Mader, M; Tysklind, N; Paredes-Villanueva, K; Torres, DD; Degen, B; Coronado, ENH	Molecular evidence for three genetic species of Dipteryx in the Peruvian Amazon	GENETICA	2020	10.1007/s10709-019-00082-2	yes
Necchi, O; Fo, ASG; Salomaki, ED; West, JA; Aboal, M; Vis, ML	Global sampling reveals low genetic diversity within Compsopogon (Compsopogonales, Rhodophyta)	EUROPEAN JOURNAL OF PHYCOLOGY	2013	10.1080/09670262.2013.783626	no
Suzuki, JY; Matsumoto, TK; Keith, LM; Myers, RY	The Chloroplast psbK-psbI Intergenic Region, a Potential Genetic Marker for Broad Sectional Relationships in Anthurium	HORTSCIENCE	2014	10.21273/HORTSCI.49.10.1244	yes
Chen, J; Zhao, YB; Wang, YJ; Li, XG	Identification of species and materia medica within Saussurea subg. Amphilaena based on DNA barcodes	PEERJ	2019	10.7717/peerj.6357	yes
Li, QJ; Su, N; Zhang, L; Tong, RC; Zhang, XH; Wang, JR; Chang, ZY; Zhao, L; Potter, D	Chloroplast genomes elucidate diversity, phylogeny, and taxonomy of Pulsatilla (Ranunculaceae)	SCIENTIFIC REPORTS	2020	10.1038/s41598-020-76699-7	no
Bolsheva, NL; Melnikova, NV; Dvorianinova, EM; Mironova, LN; Yurkevich, OY; Amosova, AV; Krasnov, GS; Dmitriev, AA; Muravenko, OV	Clarification of the Position of Linum stelleroides Planch. within the Phylogeny of the Genus Linum L.	PLANTS-BASEL	2022	10.3390/plants11050652	no
Wang, AS; Gopurenko, D; Wu, HW; Lepschi, B	Evaluation of six candidate DNA barcode loci for identification of five important invasive grasses in eastern Australia	PLOS ONE	2017	10.1371/journal.pone.0175338	yes
Chowlu, K; Malik, S; Kumar, P; Babbar, SB	Oberonia bopannae (Orchidaceae: Epidendroideae: Malaxideae: Malaxidinae), a new species from Arunachal Pradesh ( India)	PHYTOTAXA	2017	10.11646/phytotaxa.316.3.8	yes
Faqir, N; Muhammad, A; Ali, GM; Shehzad, A; Ali, K; Rahman, HU; Farhatullah; Souza, MT; Ali, M; Akhtar, MN; Hyder, MZ	Development of a Single Nucleotide Polymorphism-Based Genetic Identification Key for Date Palm Cultivars	CROP SCIENCE	2019	10.2135/cropsci2019.01.0016	yes
Lee, HO; Joh, HJ; Kim, K; Lee, SC; Kim, NH; Park, JY; Park, HS; Park, MS; Kim, S; Kwak, M; Kim, KY; Lee, WK; Yang, TJ	Dynamic Chloroplast Genome Rearrangement and DNA Barcoding for Three Apiaceae Species Known as the Medicinal Herb Bang-Poong	INTERNATIONAL JOURNAL OF MOLECULAR SCIENCES	2019	10.3390/ijms20092196	no
Sherwood, AR; Vis, ML; Entwisle, TJ; Necchi, O; Presting, GG	Contrasting intra versus interspecies DNA sequence variation for representatives of the Batrachospermales (Rhodophyta): Insights from a DNA barcoding approach	PHYCOLOGICAL RESEARCH	2008	10.1111/j.1440-1835.2008.00508.x	no
Ebihara, A; Yamaoka, A; Mizukami, N; Sakoda, A; Nitta, JH; Imaichi, R	A SURVEY OF THE FERN GAMETOPHYTE FLORA OF JAPAN: FREQUENT INDEPENDENT OCCURRENCES OF NONCORDIFORM GAMETOPHYTES	AMERICAN JOURNAL OF BOTANY	2013	10.3732/ajb.1200555	yes
Ritz, CM; Reiker, J; Charles, G; Hoxey, P; Hunt, D; Lowry, M; Stuppy, W; Taylor, N	Molecular phylogeny and character evolution in terete-stemmed Andean opuntias (Cactaceae-Opuntioideae)	MOLECULAR PHYLOGENETICS AND EVOLUTION	2012	10.1016/j.ympev.2012.07.027	yes
Liu, C; Liang, D; Gao, T; Pang, XH; Song, JY; Yao, H; Han, JP; Liu, ZH; Guan, XJ; Jiang, K; Li, H; Chen, SL	PTIGS-IdIt, a system for species identification by DNA sequences of the psbA-trnH intergenic spacer region	BMC BIOINFORMATICS	2011	10.1186/1471-2105-12-S13-S4	no
Stoyanov, K; Gevezova, M; Denev, I	IDENTIFICATION OF ISSR MARKERS FOR STUDYING THE BIODIVERSITY OF BULGARIAN REPRESENTATIVES OF GENUS OROBANCHE SUBSECTION MINORES	BIOTECHNOLOGY & BIOTECHNOLOGICAL EQUIPMENT	2012	10.5504/BBEQ.2011.0139	no
Shi, HW; Yang, M; Mo, CM; Xie, WJ; Liu, C; Wu, B; Ma, XJ	Complete chloroplast genomes of two Siraitia Merrill species: Comparative analysis, positive selection and novel molecular marker development	PLOS ONE	2019	10.1371/journal.pone.0226865	no
Li, DM; Li, J; Wang, DR; Xu, YC; Zhu, GF	Molecular evolution of chloroplast genomes in subfamily Zingiberoideae (Zingiberaceae)	BMC PLANT BIOLOGY	2021	10.1186/s12870-021-03315-9	no
Mursyidin, DH; Makruf, MI; Badruzsaufari; Noor, A	Molecular diversity of exotic durian (Durio spp.) germplasm: a case study of Kalimantan, Indonesia	JOURNAL OF GENETIC ENGINEERING AND BIOTECHNOLOGY	2022	10.1186/s43141-022-00321-8	yes
Costa, SM; Vitta, FA; Thomas, WW; Muasya, AM; Morokawa, R; Bittrich, V; Shepherd, GJ; Do Amaral, MDE	An updated generic circumscription for Cryptangieae (Cyperaceae, Poales) based on a molecular phylogeny and a morphological character reconstruction	PHYTOTAXA	2021	10.11646/phytotaxa.483.3.2	no
Thulin, M; Larsson, A; Edwards, EJ; Moore, AJ	Phylogeny and Systematics of Kewa (Kewaceae)	SYSTEMATIC BOTANY	2018	10.1600/036364418X697409	yes
Jin, L; Liu, JJ; Xiao, TW; Li, QM; Lin, LX; Shao, XN; Ma, CX; Li, BH; Mi, XC; Ren, HB; Qiao, XJ; Lian, JY; Hao, G; Ge, XJ	Plastome-based phylogeny improves community phylogenetics of subtropical forests in China	MOLECULAR ECOLOGY RESOURCES	2022	10.1111/1755-0998.13462	no
Bodin, SS; Kim, JS; Kim, JH	Phylogenetic Inferences and the Evolution of Plastid DNA in Campynemataceae and the Mycoheterotrophic Corsia dispar D.L Jones & B. Gray (Corsiaceae)	PLANT MOLECULAR BIOLOGY REPORTER	2016	10.1007/s11105-015-0914-6	no
Kuzminov, FI; Brown, CM; Fadeev, VV; Gorbunov, MY	Effects of metal toxicity on photosynthetic processes in coral symbionts, Symbiodinium spp.	JOURNAL OF EXPERIMENTAL MARINE BIOLOGY AND ECOLOGY	2013	10.1016/j.jembe.2013.05.017	no
Park, YC; Kim, JJ; Kim, DS; Jang, CS	Rice RING E3 ligase may negatively regulate gamma-ray response to mediate the degradation of photosynthesis-related proteins	PLANTA	2015	10.1007/s00425-015-2242-3	no
Pandith, SA; Dhar, N; Wani, TA; Razdan, S; Bhat, WW; Rana, S; Khan, S; Verma, MK; Lattoo, SK	Production dynamics in relation to ontogenetic development and induction of genetic instability through in vitro approaches in Pelargonium graveolens: A potential essential oil crop of commercial significance	FLAVOUR AND FRAGRANCE JOURNAL	2017	10.1002/ffj.3390	yes
Djotan, AKG; Matsushita, N; Fukuda, K	Amplicon sequencing reveals the arbuscular mycorrhizal fungal community composition in Cryptomeria japonica at one local site	JOURNAL OF FOREST RESEARCH		10.1080/13416979.2022.2043516	no
Machingura, MC; Bajsa-Hirschel, J; Laborde, SM; Schwartzenburg, JB; Mukherjee, B; Mukherjee, A; Pollock, SV; Forster, B; Price, GD; Moroney, JV	Identification and characterization of a solute carrier, CIA8, involved in inorganic carbon acclimation in Chlamydomonas reinhardtii	JOURNAL OF EXPERIMENTAL BOTANY	2017	10.1093/jxb/erx189	no
Vargas-Luna, MD; Hernandez-Ledesma, P; Majure, LC; Puente-Martinez, R; Macias, HMH; Luna, RTB	Splitting Echinocactus: morphological and molecular evidence support the recognition of Homalocephala as a distinct genus in the Cacteae	PHYTOKEYS	2018	10.3897/phytokeys.111.26856	no
Koopman, J; Kalinowski, P; Stech, M; Wieclaw, H	Carex xkneuckeri, a hybrid new for central Europe and neotypification of this name	PRESLIA	2019	10.23855/preslia.2019.161	yes
Diaz-Tapia, P; Baldock, L; Maggs, CA	Discovery of Flabellia petiolata (Halimedaceae, Chlorophyta) in the southern British Isles: A relict population or a new introduction?	AQUATIC BOTANY	2020	10.1016/j.aquabot.2019.103160	no
Wienkoop, S; Glinski, M; Tanaka, N; Tolstikov, V; Fiehn, O; Weckwerth, W	Linking protein fractionation with multidimensional monolithic reversed-phase peptide chromatography/mass spectrometry enhances protein identification from complex mixtures even in the presence of abundant proteins	RAPID COMMUNICATIONS IN MASS SPECTROMETRY	2004	10.1002/rcm.1376	no
Lopez-Fernandez, MP; Burrieza, HP; Rizzo, AJ; Martinez-Tosar, LJ; Maldonado, S	Cellular and molecular aspects of quinoa leaf senescence	PLANT SCIENCE	2015	10.1016/j.plantsci.2015.06.003	no
Khan, S; Al-Qurainy, F; Nadeem, M; Tarroum, M	Development of genetic markers for Ochradenus arabicus (Resedaceae), an endemic medicinal plant of Saudi Arabia	GENETICS AND MOLECULAR RESEARCH	2012	10.4238/2012.May.14.4	yes
Aykurt, C; Fehrer, J; Yol, DS; Kaplan, Z; Bambasova, V; Deniz, IG; Aydemir, E; Imir, N	Taxonomic treatment and phylogenetic analysis of the family Potamogetonaceae in Turkey	TAXON	2020	10.1002/tax.12364	yes
Scott, KM; Harmer, TL; Gemmell, BJ; Kramer, AM; Sutter, M; Kerfeld, CA; Barber, KS; Bari, S; Boling, JW; Campbell, CP; Gallard-Gongora, JF; Jackson, JK; Lobos, A; Mounger, JM; Radulovic, PW; Sanson, JM; Schmid, S; Takieddine, C; Warlick, KF; Whittaker, R	Ubiquity and functional uniformity in CO2 concentrating mechanisms in multiple phyla of Bacteria is suggested by a diversity and prevalence of genes encoding candidate dissolved inorganic carbon transporters	FEMS MICROBIOLOGY LETTERS	2020	10.1093/femsle/fnaa106	no
Koehler, S; Cabral, JS; Whitten, WM; Williams, NH; Singer, RB; Neubig, KM; Guerra, M; Souza, AP; Amaral, MDCE	Molecular phylogeny of the neotropical genus Christensonella (Orchidaceae, Maxillariinae): Species delimitation and insights into chromosome evolution	ANNALS OF BOTANY	2008	10.1093/aob/mcn128	yes
Subramanian, C; Ivey, R; Bruce, BD	Cytometric analysis of an epitope-tagged transit peptide bound to the chloroplast translocation apparatus	PLANT JOURNAL	2001	10.1046/j.1365-313x.2001.00960.x	no
Jiao, LC; Lu, Y; He, T; Li, JN; Yin, YF	A strategy for developing high-resolution DNA barcodes for species discrimination of wood specimens using the complete chloroplast genome of three Pterocarpus species	PLANTA	2019	10.1007/s00425-019-03150-1	no
Ramirez, ME; Nunez, JD; Ocampo, EH; Matula, CV; Suzuki, M; Hashimoto, T; Cledon, M	Schizymenia dubyi (Rhodophyta, Schizymeniaceae), a new introduced species in Argentina	NEW ZEALAND JOURNAL OF BOTANY	2012	10.1080/0028825X.2011.642887	no
Anabalon, L; Solano, J; Encina-Montoya, F; Bustos, M; Figueroa, A; Gangitano, D	Cannabis Seeds Authentication by Chloroplast and Nuclear DNA Analysis Coupled with High-Resolution Melting Method for Quality Control Purposes	CANNABIS AND CANNABINOID RESEARCH	2021	10.1089/can.2020.0168	yes
Gui, LJ; Jiang, SF; Xie, DF; Yu, LY; Huang, Y; Zhang, ZJ; Liu, YY	Analysis of complete chloroplast genomes of Curcuma and the contribution to phylogeny and adaptive evolution	GENE	2020	10.1016/j.gene.2020.144355	no
Schobert, C; Baker, L; Szederkenyi, J; Grossmann, P; Komor, E; Hayashi, H; Chino, M; Lucas, WJ	Identification of immunologically related proteins in sieve-tube exudate collected from monocotyledonous and dicotyledonous plants	PLANTA	1998	10.1007/s004250050396	no
Yao, PC; Gao, HY; Wei, YN; Zhang, JH; Chen, XY; Li, HQ	Evaluating sampling strategy for DNA barcoding study of coastal and inland halotolerant Poaceae and Chenopodiaceae: A case study for increased sample size	PLOS ONE	2017	10.1371/journal.pone.0185311	yes
Duan, WJ; Guo, LX; Sun, D; Zhu, SF; Chen, XF; Zhu, WR; Xu, T; Chen, CF	Morphological and molecular characterization of free-floating and attached green macroalgae Ulva spp. in the Yellow Sea of China	JOURNAL OF APPLIED PHYCOLOGY	2012	10.1007/s10811-011-9654-7	no
Chen, Q; Wu, XB; Zhang, DQ	Comparison of the abilities of universal, super, and specific DNA barcodes to discriminate among the original species of Fritillariae cirrhosae bulbus and its adulterants	PLOS ONE	2020	10.1371/journal.pone.0229181	no
Luo, J; Hou, BW; Niu, ZT; Liu, W; Xue, QY; Ding, XY	Comparative Chloroplast Genomes of Photosynthetic Orchids: Insights into Evolution of the Orchidaceae and Development of Molecular Markers for Phylogenetic Applications	PLOS ONE	2014	10.1371/journal.pone.0099016	no
House, DL; Vandenbroek, AM; Vis, ML	Intraspecific genetic variation of Batrachospermum gelatinosum (Batrachospermales, Rhodophyta) in eastern North America	PHYCOLOGIA	2010	10.2216/09-104.1	no
Hernandez-Hernandez, T; Colorado, WB; Sosa, V	Molecular evidence for the origin and evolutionary history of the rare American desert monotypic family Setchellanthaceae	ORGANISMS DIVERSITY & EVOLUTION	2013	10.1007/s13127-013-0136-4	yes
Panozzo, S; Mascanzoni, E; Scarabel, L; Milani, A; Dalazen, G; Merotto, AJ; Tranel, PJ; Sattin, M	Target-Site Mutations and Expression of ALS Gene Copies Vary According to Echinochloa Species	GENES	2021	10.3390/genes12111841	yes
Shipunov, A; Shipunova, E	HAPTANTHUS STORY: REDISCOVERY OF ENIGMATIC FLOWERING PLANT FROM HONDURAS	AMERICAN JOURNAL OF BOTANY	2011	10.3732/ajb.1000307	no
Lian, L; Shen, JY; Ortiz, RD; Yu, SX; Chen, ZD; Wang, W	Phylogenetic analyses and modelling distributions guide conservation of a critically endangered liana species, Eleutharrhena macrocarpa (Menispermaceae)	TAXON	2021	10.1002/tax.12542	yes
Lam, VKY; Merckx, VSFT; Graham, SW	A few-gene plastid phylogenetic framework for mycoheterotrophic monocots	AMERICAN JOURNAL OF BOTANY	2016	10.3732/ajb.1500412	yes
Jung, J; Khoa, HD; Hyun, J; Kim, C; Kim, JH	Comparative analysis and implications of the chloroplast genomes of three thistles (Carduus L., Asteraceae)	PEERJ	2021	10.7717/peerj.10687	no
Fussl, M; Konig, AC; Eirich, J; Hartl, M; Kleinknecht, L; Bohne, AV; Harzen, A; Kramer, K; Leister, D; Nickelsen, J; Finkemeier, I	Dynamic light- and acetate-dependent regulation of the proteome and lysine acetylome of Chlamydomonas	PLANT JOURNAL	2022	10.1111/tpj.15555	no
Kezlya, E; Glushchenko, A; Maltsev, Y; Gusev, E; Genkal, S; Kociolek, JP; Kulikovskiy, M	Three New Species of Placoneis Mereschkowsky (Bacillariophyceae: Cymbellales) with Comments on Cryptic Diversity in the P. elginensis-Group	WATER	2021	10.3390/w13223276	no
Skripnikov, AY; Anikanov, NA; Kazakov, VS; Dolgov, SV; Ziganshin, RK; Govorun, VM; Ivanov, VT	The Search for and Identification of Peptides from the Moss Physcomitrella patens	RUSSIAN JOURNAL OF BIOORGANIC CHEMISTRY	2011	10.1134/S1068162011010158	no
Hoveka, LN; van der Bank, M; Boatwright, JS; Bezeng, BS; Yessoufou, K	The noncoding trnH-psbA spacer, as an effective DNA barcode for aquatic freshwater plants, reveals prohibited invasive species in aquarium trade in South Africa	SOUTH AFRICAN JOURNAL OF BOTANY	2016	10.1016/j.sajb.2015.06.014	yes
Seberg, O; Petersen, G	How Many Loci Does it Take to DNA Barcode a Crocus?	PLOS ONE	2009	10.1371/journal.pone.0004598	no
McIntosh, SR; Pacey-Miller, T; Henry, RJ	A universal protocol for identification of cereals	JOURNAL OF CEREAL SCIENCE	2005	10.1016/j.jcs.2004.06.005	no
Sukhorukov, AP; Sennikov, A; Veranso-Libalah, MC; Kushunina, M; Nilova, MV; Heath, R; Heath, A; Mazei, Y; Zaika, MA	Evolutionary relationships, biogeography and morphological characters of Glinus (Molluginaceae), with special emphasis on the genus composition in Sub-Saharan Africa	PHYTOKEYS	2021	10.3897/phytokeys.173.60898	yes
Yassin, A; Gidaszewski, N; Albert, B; Hivert, J; David, JR; Orgogozo, V; Debat, V	The Drosophilidae (Diptera) of the Scattered Islands, with the description of a novel association with Leptadenia madagascariensis Decne. (Apocynaceae)	FLY	2012	10.4161/fly.21583	yes
Verma, SK; Biswas, N	A novel nucleic acid extraction method from aromatic herbs and dried herbal powders using cow skim milk	SCIENTIFIC REPORTS	2020	10.1038/s41598-020-68467-4	yes
Vidal-Russell, R; Canepa, GF; Nunez, CI; Ezcurra, C	First report of alien Drosera rotundifolia in a high conservation value Patagonian peat bog	WEED RESEARCH	2019	10.1111/wre.12383	yes
Tian, J; Belanger, FC; Huang, BR	Identification of heat stress-responsive genes in heat-adapted thermal Agrostis scabra by suppression subtractive hybridization	JOURNAL OF PLANT PHYSIOLOGY	2009	10.1016/j.jplph.2008.09.003	no
Ito, H; Ito, M	Comparison of phenolic compounds contained in Aquilaria leaves of different species	JOURNAL OF NATURAL MEDICINES		10.1007/s11418-022-01608-3	no
Lee, BJ; Kim, S; Lee, JW; Lee, HM; Eo, SH	Technical note: Polyvinylpyrrolidone (PVP) and proteinase-K improve the efficiency of DNA extraction from Japanese larch wood and PCR success rate	FORENSIC SCIENCE INTERNATIONAL	2021	10.1016/j.forsciint.2021.111005	yes
Klauer, SF; Franceschi, VR; Ku, MSB; Zhang, DZ	Identification and localization of vegetative storage proteins in legume leaves	AMERICAN JOURNAL OF BOTANY	1996	10.2307/2445947	no
Yan, SX; Liu, HJ; Lin, LL; Liao, S; Li, JY; Pei, LY; Xie, L	Taxonomic status of Clematis acerifolia var. elobata, based on molecular evidence	PHYTOTAXA	2016	10.11646/phytotaxa.268.3.5	no
Kryvenda, A; Rybalka, N; Wolf, M; Friedl, T	Species distinctions among closely related strains of Eustigmatophyceae (Stramenopiles) emphasizing ITS2 sequence-structure data: Eustigmatos and Vischeria	EUROPEAN JOURNAL OF PHYCOLOGY	2018	10.1080/09670262.2018.1475015	no
Wang, Q; Bao, W; Zhang, Q; Fu, X; Yang, Y; Lu, Y	Host plant use of a polyphagous mirid, Apolygus lucorum: Molecular evidence from migratory individuals	ECOLOGY AND EVOLUTION	2019	10.1002/ece3.5660	yes
Guzman, B; Vargas, P	Unexpected synchronous differentiation in Mediterranean and Canarian Cistus (Cistaceae)	PERSPECTIVES IN PLANT ECOLOGY EVOLUTION AND SYSTEMATICS	2010	10.1016/j.ppees.2009.09.002	yes
Fang, YZ; Lu, HP; Chen, S; Zhu, K; Song, H; Qian, HF	Leaf proteome analysis provides insights into the molecular mechanisms of bentazon detoxification in rice	PESTICIDE BIOCHEMISTRY AND PHYSIOLOGY	2015	10.1016/j.pestbp.2015.06.003	no
KRUSE, S; MARTIN, W; WEHE, M; RESKI, R	AN OPEN READING FRAME (YCF11)IS EVOLUTIONARY CONSERVED FROM CYANOBACTERIA TO THE PLASTID DNAS OF ARCHEGONIATES AND GYMNOSPERMS, IS MODIFIED IN THE PLASTID DNAS OF DICOTS, AND IS NOT PLASTOME ENCODED IN MONOCOTS	JOURNAL OF PLANT PHYSIOLOGY	1995	10.1016/S0176-1617(11)82050-X	no
Hametner, C; Stocker-Worgotter, E; Grube, M	New insights into diversity and selectivity of trentepohlialean lichen photobionts from the extratropics	SYMBIOSIS	2014	10.1007/s13199-014-0285-z	no
Santiago, JR; De la Cruz-Lopez, LE	Echeveria islasiae a new species from series Longistylae (Crassulaceae)	BRITTONIA	2021	10.1007/s12228-021-09658-9	yes
Hirota, SK; Yahara, T; Fuse, K; Sato, H; Tagane, S; Fujii, S; Minamitani, T; Suyama, Y	Molecular phylogeny and taxonomy of the Hydrangea serrata complex (Hydrangeaceae) in western Japan, including a new subspecies of H. acuminata from Yakushima	PHYTOKEYS	2022	10.3897/phytokeys.188.64259	yes
Luo, C; Li, Y; Budhathoki, R; Shi, JY; Yer, H; Li, XY; Yan, B; Wang, Q; Wen, YH; Huang, MJ; Huang, HQ	Complete chloroplast genomes of Impatiens cyanantha and Impatiens monticola: Insights into genome structures, mutational hotspots, comparative and phylogenetic analysis with its congeneric species	PLOS ONE	2021	10.1371/journal.pone.0248182	no
Amombo, E; Li, XN; Wang, GY; An, S; Wang, W; Fu, JM	Comprehensive Transcriptome Profiling and Identification of Potential Genes Responsible for Salt Tolerance in Tall Fescue Leaves under Salinity Stress	GENES	2018	10.3390/genes9100466	no
De Smet, Y; Goetghebeur, P; Wanke, S; Asselman, P; Samain, MS	Additional evidence for recent divergence of Chinese Epimedium (Berberidaceae) derived from AFLP, chloroplast and nuclear data supplemented with characterisation of leaflet pubescence	PLANT ECOLOGY AND EVOLUTION	2012	10.5091/plecevo.2012.646	no
Jorge, I; Navarro, RM; Lenz, C; Ariza, D; Porras, C; Jorrin, J	The holm oak leaf proteome: Analytical and biological variability in the protein expression level assessed by 2-DE and protein identification tandem mass spectrometry de novo sequencing and sequence similarity searching	PROTEOMICS	2005	10.1002/pmic.200400893	no
COLEMAN, AW; THOMPSON, WF; GOFF, LJ	IDENTIFICATION OF THE MITOCHONDRIAL GENOME IN THE CHRYSOPHYTE ALGA OCHROMONAS-DANICA	JOURNAL OF PROTOZOOLOGY	1991	10.1111/j.1550-7408.1991.tb06032.x	no
Michelis, R; Gepstein, S	Identification and characterization of a heat-induced isoform of aldolase in oat chloroplast	PLANT MOLECULAR BIOLOGY	2000	10.1023/A:1026528319769	no
Weng, ML; Ruhlman, TA; Gibby, M; Jansen, RK	Phylogeny, rate variation, and genome size evolution of Pelargonium (Geraniaceae)	MOLECULAR PHYLOGENETICS AND EVOLUTION	2012	10.1016/j.ympev.2012.05.026	yes
Liu, HM; Fang, L; Che, YS; Wu, FZ; Yang, CP	Protein expression patterns in two Spiraea species in response to cold treatment	MOLECULAR BIOLOGY REPORTS	2014	10.1007/s11033-014-3324-1	no
Barfuss, MHJ; Till, W; Leme, EMC; Pinzon, JP; Manzanares, JM; Halbritter, H; Samuel, R; Brown, GK	Taxonomic revision of Bromeliaceae subfam. Tillandsioideae based on a multi-locus DNA sequence phylogeny and morphology	PHYTOTAXA	2016	10.11646/phytotaxa.279.1.1	yes
Park, HJ; Kwak, M; Baek, SH	Neuroprotective effects of Dendropanax morbifera leaves on glutamate-induced oxidative cell death in HT22 mouse hippocampal neuronal cells	JOURNAL OF ETHNOPHARMACOLOGY	2020	10.1016/j.jep.2019.112518	no
Akita, M; Nielsen, E; Keegstra, K	Identification of protein transport complexes in the chloroplastic envelope membranes via chemical cross-linking	JOURNAL OF CELL BIOLOGY	1997	10.1083/jcb.136.5.983	no
Benharrat, H; Veronesi, C; Theodet, C; Thalouarn, P	Orobanche species and population discrimination using intersimple sequence repeat (ISSR)	WEED RESEARCH	2002	10.1046/j.1365-3180.2002.00305.x	no
van Welzen, PC; Guerrero, SA; Arifiani, D; Bangun, TJF; Bouman, RW; Eurlings, MCM; Gushilman, I; Phillipson, PB; Tabak, I; Winkel, E; Wurdack, KJ	Weda, a new genus with two new species of Euphorbiaceae-Crotonoideae from Halmahera (North Maluku, Indonesia) and phylogenetic relationships of the Australasian tribe Ricinocarpeae	JOURNAL OF SYSTEMATICS AND EVOLUTION	2021	10.1111/jse.12581	yes
Fogel, ML; Tuross, N	Transformation of plant biochemicals to geological macromolecules during early diagenesis	OECOLOGIA	1999	10.1007/s004420050867	no
Diaz-Silveira, GL; Deutsch, J; Little, DP	DNA Barcode Authentication of Devil's Claw Herbal Dietary Supplements	PLANTS-BASEL	2021	10.3390/plants10102005	yes
Wolf, MA; Sfriso, A; Moro, I	Thermal pollution and settlement of new tropical alien species: The case of Grateloupia yinggehaiensis (Rhodophyta) in the Venice Lagoon	ESTUARINE COASTAL AND SHELF SCIENCE	2014	10.1016/j.ecss.2014.05.020	no
de Jesus, PB; Nauer, F; Lyra, GD; Cassano, V; Oliveira, MC; Nunes, JMD; Schnadelbach, AS	Species-delimitation and phylogenetic analyses of some cosmopolitan species of Hypnea (Rhodophyta) reveal synonyms and misapplied names to H.cervicornis, including a new species from Brazil	JOURNAL OF PHYCOLOGY	2016	10.1111/jpy.12436	no
Shipunov, A; Carr, S; Furniss, S; Pay, K; Pirani, JR	First Phylogeny of Bitterbush Family, Picramniaceae (Picramniales)	PLANTS-BASEL	2020	10.3390/plants9020284	no
Salazar, GA; Hernandez-Lopez, TJ; Sharma, J; Jimenez-Machorro, R; Cabrera, LI; Trevino-Carreon, J	Greenwoodiella, a New Genus of Spiranthinae (Orchidaceae) from North and Central America and the Greater Antilles, with a New Species from the Chihuahuan Desert	SYSTEMATIC BOTANY	2016	10.1600/036364416X693937	no
Bagheri, R; Bashir, H; Ahmad, J; Iqbal, M; Qureshi, MI	Spinach (Spinacia oleracea L.) modulates its proteome differentially in response to salinity, cadmium and their combination stress	PLANT PHYSIOLOGY AND BIOCHEMISTRY	2015	10.1016/j.plaphy.2015.10.012	no
Gunel, A; Asbahi, A; Ozgazi, N; Akkaya, MS	Identification of differentially expressed proteins in wheat after benzothiadiazole treatment	JOURNAL OF PLANT DISEASES AND PROTECTION	2012	10.1007/BF03356440	no
Sjogren, LLE; MacDonald, TM; Sutinen, S; Clarke, AK	Inactivation of the clpC1 gene encoding a chloroplast Hsp100 molecular chaperone causes growth retardation, leaf chlorosis, lower photosynthetic activity, and a specific reduction in photosystem content	PLANT PHYSIOLOGY	2004	10.1104/pp.104.053835	no
Lee, SL; Zakaria, NF; Tnah, LH; Ng, CH; Ng, KKS; Lee, CT; Lau, KH; Chua, LSL	DNA databases of a CITES listed species Aquilaria malaccensis (Thymelaeaceae) as the tracking tools for forensic identification and chain of custody certification	FORENSIC SCIENCE INTERNATIONAL-GENETICS	2022	10.1016/j.fsigen.2021.102658	yes
Park, SH; Kim, JS; Kim, HT	A Small Number of Gametophytes with Gametangia and Stunted Sporophytes of Antrophyum obovatum Baker (Pteridaceae): The Suppression of Functional Sporophyte Production by Prezygotic and Postzygotic Sterility	PLANTS-BASEL	2021	10.3390/plants10010170	yes
Pick, TR; Brautigam, A; Schulz, MA; Obata, T; Fernie, AR; Weber, APM	PLGG1, a plastidic glycolate glycerate transporter, is required for photorespiration and defines a unique class of metabolite transporters	PROCEEDINGS OF THE NATIONAL ACADEMY OF SCIENCES OF THE UNITED STATES OF AMERICA	2013	10.1073/pnas.1215142110	no
Schaefer, H; Carine, MA; Rumsey, FJ	From European Priority Species to Invasive Weed: Marsilea azorica (Marsileaceae) is a Misidentified Alien	SYSTEMATIC BOTANY	2011	10.1600/036364411X604868	yes
Alotaibi, SS	GENETIC VARIATION ANALYSIS OF TAIF'S GRAPEVINE PLANTS USING THREE DIFFERENT TYPES OF GENE-TARGETED MOLECULAR MARKERS	PAKISTAN JOURNAL OF BOTANY	2020	10.30848/PJB2020-6(16)	no
Barcyte, D; Hodac, L; Nedbalova, L	Lunachloris lukesovae gen. et sp nov (Trebouxiophyceae, Chlorophyta), a novel coccoid green alga isolated from soil in South Bohemia, Czech Republic	EUROPEAN JOURNAL OF PHYCOLOGY	2017	10.1080/09670262.2017.1283541	no
Osathanunkul, M; Madesis, P; de Boer, H	Bar-HRM for Authentication of Plant-Based Medicines: Evaluation of Three Medicinal Products Derived from Acanthaceae Species	PLOS ONE	2015	10.1371/journal.pone.0128476	yes
Park, I; Kim, WJ; Yeo, SM; Choi, G; Kang, YM; Piao, R; Moon, BC	The Complete Chloroplast Genome Sequences of Fritillaria ussuriensis Maxim. and Fritillaria cirrhosa D. Don, and Comparative Analysis with Other Fritillaria Species	MOLECULES	2017	10.3390/molecules22060982	no
Bhadra, S; Mondal, S; Bandyopadhyay, M	An empirical study on the underutilized medicinal genus Kaempferia from India revealed cytological and genetic variability	NUCLEUS-INDIA	2020	10.1007/s13237-020-00338-9	yes
Azofeifa-Bolanos, JB; Gigant, LR; Nicolas-Garcia, M; Pignal, M; Tavares-Gonzalez, FB; Hagsater, E; Salazar-Chavez, GA; Reyes-Lopez, D; Archila-Morales, FL; Garcia-Garcia, JA; da Silva, D; Allibert, A; Solano-Campos, F; Rodriguez-Jimenes, GD; Paniagua-Vasquez, A; Besse, P; Perez-Silva, A; Grisoni, M	A new vanilla species from Costa Rica closely related to V-planifolia (Orchidaceae)	EUROPEAN JOURNAL OF TAXONOMY	2017	10.5852/ejt.2017.284	yes
Yan, SP; Zhang, QY; Tang, ZC; Su, WA; Sun, WN	Comparative proteomic analysis provides new insights into chilling stress responses in rice	MOLECULAR & CELLULAR PROTEOMICS	2006	10.1074/mcp.M500251-MCP200	no
Lee, SY; Ng, WL; Mohamed, R	Rapid species identification of highly degraded agarwood products from Aquilaria using real-time PCR	CONSERVATION GENETICS RESOURCES	2016	10.1007/s12686-016-0599-7	yes
Jung, P; Emrich, D; Briegel-Williams, L; Schermer, M; Weber, L; Baumann, K; Colesie, C; Clerc, P; Lehnert, LW; Achilles, S; Bendix, J; Buedel, B	Ecophysiology and phylogeny of new terricolous and epiphytic chlorolichens in a fog oasis of the Atacama Desert	MICROBIOLOGYOPEN	2019	10.1002/mbo3.894	no
Mesquita, RO; Soares, ED; de Barros, EG; Loureiro, ME	Method optimization for proteomic analysis of soybean leaf: Improvements in identification of new and low-abundance proteins	GENETICS AND MOLECULAR BIOLOGY	2012	10.1590/S1415-47572012000200017	no
Sougrakpam, Y; Deswal, R	Hippophae rhamnoides N-glycoproteome analysis: a small step towards sea buckthorn proteome mining	PHYSIOLOGY AND MOLECULAR BIOLOGY OF PLANTS	2016	10.1007/s12298-016-0390-y	no
Takasaki, H; Mahmood, T; Matsuoka, M; Matsumoto, H; Komatsu, S	Identification and characterization of a gibberellin-regulated protein, which is ASR5, in the basal region of rice leaf sheaths	MOLECULAR GENETICS AND GENOMICS	2008	10.1007/s00438-007-0317-y	no
Rosinska, J; Piotrowicz, R; Celinski, K; Dabert, M; Rzymski, P; Klimaszyk, P	The Reappearance of An Extremely Rare and Critically Endangered Nitella translucens (Charophyceae) in Poland(1)	JOURNAL OF PHYCOLOGY	2019	10.1111/jpy.12905	no
El Omari, R; Ben Mrid, R; Bouargalne, Y; Nhiri, M	Prokaryotic-Type Aspartate Aminotransferase in Sorghum Leaves: Localization, Distribution and Potential Role	RUSSIAN JOURNAL OF PLANT PHYSIOLOGY	2020	10.1134/S1021443720040068	no
Batnini, MA; Bourguiba, H; Trifi-Farah, N; Krichen, L	Molecular diversity and phylogeny of Tunisian Prunus armeniaca L. by evaluating three candidate barcodes of the chloroplast genome	SCIENTIA HORTICULTURAE	2019	10.1016/j.scienta.2018.09.071	no
Choudhary, MK; Basu, D; Datta, A; Chakraborty, N; Chakraborty, S	Dehydration-responsive Nuclear Proteome of Rice (Oryza sativa L.) Illustrates Protein Network, Novel Regulators of Cellular Adaptation, and Evolutionary Perspective	MOLECULAR & CELLULAR PROTEOMICS	2009	10.1074/mcp.M800601-MCP200	no
Voss, C; Eyol, E; Berger, MR	Identification of potent anticancer activity in Ximenia americana aqueous extracts used by African traditional medicine	TOXICOLOGY AND APPLIED PHARMACOLOGY	2006	10.1016/j.taap.2005.05.016	no
Liu, ML; Fan, WB; Wang, N; Dong, PB; Zhang, TT; Yue, M; Li, ZH	Evolutionary Analysis of Plastid Genomes of Seven Lonicera L. Species: Implications for Sequence Divergence and Phylogenetic Relationships	INTERNATIONAL JOURNAL OF MOLECULAR SCIENCES	2018	10.3390/ijms19124039	no
Ogura-Tsujita, Y; Sakoda, A; Ebihara, A; Yukawa, T; Imaichi, R	Arbuscular mycorrhiza formation in cordate gametophytes of two ferns, Angiopteris lygodiifolia and Osmunda japonica	JOURNAL OF PLANT RESEARCH	2013	10.1007/s10265-012-0511-9	no
Karol, KG; Skawinski, PM; McCourt, RM; Nault, ME; Evans, R; Barton, ME; Berg, MS; Perleberg, DJ; Hall, JD	First discovery of the charophycean green alga Lychnothamnus barbatus (Charophyceae) extant in the New World	AMERICAN JOURNAL OF BOTANY	2017	10.3732/ajb.1700172	no
Chen, SY; Han, XY; Yang, LL; Li, QL; Shi, YJ; Li, HL; Chen, LL; Sun, BJ; Shi, Y; Yang, X	Identification and functional analyses of host factors interacting with the 17-kDa protein of Barley yellow dwarf virus-GAV	SCIENTIFIC REPORTS	2021	10.1038/s41598-021-87836-1	no
He, LJ; Schneider, H; Hovenkamp, P; Marquardt, J; Wei, R; Wei, XP; Zhang, XC; Xiang, QP	A molecular phylogeny of selligueoid ferns (Polypodiaceae): Implications for a natural delimitation despite homoplasy and rapid radiation	TAXON	2018	10.12705/672.1	no
Liu, SS; Zhou, LS; Huang, JL; Zeng, HJ; Qiao, ZQ; Li, YX; Zhang, G	Comparative Analysis of the Complete Chloroplast Genome Sequences of Four Origin Plants of Lonicerae Flos (Lonicera; Caprifoliaceae)	PHYTON-INTERNATIONAL JOURNAL OF EXPERIMENTAL BOTANY	2022	10.32604/phyton.2022.020390	no
Weller, C; Wu, M	A generation-time effect on the rate of molecular evolution in bacteria	EVOLUTION	2015	10.1111/evo.12597	no
Martins, RD; Faria, JMR; Rossini, BC; Marino, CL; dos Santos, LD; Jose, AC	Proteomic analyses unraveling water stress response in two Eucalyptus species originating from contrasting environments for aridity	MOLECULAR BIOLOGY REPORTS	2020	10.1007/s11033-020-05594-1	no
Kelley, L; Rose, E; McCullough, B; Martinez, M; Baudelet, M	Non-destructive DNA analysis of single pollen grains	FORENSIC CHEMISTRY	2020	10.1016/j.forc.2020.100275	yes
Park, I; Yang, SY; Song, JH; Moon, BC	Dissection for Floral Micromorphology and Plastid Genome of Valuable Medicinal Borages Arnebia and Lithospermum (Boraginaceae)	FRONTIERS IN PLANT SCIENCE	2020	10.3389/fpls.2020.606463	no
Yamada, N; Sym, SD; Horiguchi, T	Identification of Highly Divergent Diatom-Derived Chloroplasts in Dinoflagellates, Including a Description of Durinskia kwazulunatalensis sp nov (Peridiniales, Dinophyceae)	MOLECULAR BIOLOGY AND EVOLUTION	2017	10.1093/molbev/msx054	no
Cayalvizhi, B; Nagarajan, P; Raveeendran, M; Rabindran, R; Selvam, NJ; Bapu, JRK; Senthil, N	Unraveling the responses of mungbean (Vigna radiata) to mungbean yellow mosaic virus through 2D-protein expression	PHYSIOLOGICAL AND MOLECULAR PLANT PATHOLOGY	2015	10.1016/j.pmpp.2015.03.001	no
Li, XX; Tan, W; Sun, JQ; Du, JH; Zheng, CG; Tian, XX; Zheng, M; Xiang, BB; Wang, Y	Comparison of Four Complete Chloroplast Genomes of Medicinal and Ornamental Meconopsis Species: Genome Organization and Species Discrimination	SCIENTIFIC REPORTS	2019	10.1038/s41598-019-47008-8	no
Terra, V; Garcia, FCP; de Queiroz, LP; van der Bank, M; Miller, JT	Phylogenetic Relationships in Senegalia (Leguminosae-Mimosoideae) Emphasizing the South American Lineages	SYSTEMATIC BOTANY	2017	10.1600/036364417X696122	no
Tsoktouridis, G; Krigas, N; Sarropoulou, V; Kampouropoulou, S; Papanastasi, K; Grigoriadou, K; Menexes, G; Maloupa, E	Micropropagation and molecular characterization of Thymus sibthorpii Benth. (Lamiaceae), an aromatic-medicinal thyme with ornamental value and conservation concern	IN VITRO CELLULAR & DEVELOPMENTAL BIOLOGY-PLANT	2019	10.1007/s11627-019-10000-y	yes
Dabney-Smith, C; van den Wijngaard, PWJ; Treece, Y; Vredenberg, WJ; Bruce, BD	The C terminus of a chloroplast precursor modulates its interaction with the translocation apparatus and PIRAC	JOURNAL OF BIOLOGICAL CHEMISTRY	1999	10.1074/jbc.274.45.32351	no
Zarrei, M; Talent, N; Kuzmina, M; Lee, J; Lund, J; Shipley, PR; Stefanovic, S; Dickinson, TA	DNA barcodes from four loci provide poor resolution of taxonomic groups in the genus Crataegus	AOB PLANTS	2015	10.1093/aobpla/plv045	no
Pinheiro, C; Guerra-Guimaraes, L; David, TS; Vieira, A	Proteomics: State of the art to study Mediterranean woody species under stress	ENVIRONMENTAL AND EXPERIMENTAL BOTANY	2014	10.1016/j.envexpbot.2014.01.010	no
Jiang, QY; Chen, H; Pan, XL; Pan, QY; Shi, YH; Li, XR; Zhang, GY; Wang, YJ; Xie, SG; Shen, SH	Proteomic analysis of wheat (Triticum aestivum L.) hybrid necrosis	PLANT SCIENCE	2008	10.1016/j.plantsci.2008.05.017	no
Zhu, S; Fushimi, H; Cai, SQ; Komatsu, K	Phylogenetic relationship in the genus Panax: inferred from chloroplast trnK gene and nuclear 18S rRNA gene sequences	PLANTA MEDICA	2003		no
Li, MH; Gruss, O; Liu, ZJ	Nomenclature changes in Phalaenopsis subgen. Hygrochilus (Orchidaceae; Epidendroideae; Vandeae) based on DNA evidence	PHYTOTAXA	2016	10.11646/phytotaxa.275.1.6	yes
Hattrup, E; Neilson, KA; Breci, L; Haynes, PA	Proteomic analysis of shade-avoidance response in tomato leaves	JOURNAL OF AGRICULTURAL AND FOOD CHEMISTRY	2007	10.1021/jf0713049	no
Gulzar, B; Mujib, A; Rajam, MV; Zafar, N; Mamgain, J; Malik, M; Syeed, R; Ejaz, B	Shotgun label-free proteomic and biochemical study of somatic embryos (cotyledonary and maturation stage) in Catharanthus roseus (L.) G. Don	3 BIOTECH	2021	10.1007/s13205-021-02649-3	no
Knopf, P; Schulz, C; Little, DP; Stutzel, T; Stevenson, DW	Relationships within Podocarpaceae based on DNA sequence, anatomical, morphological, and biogeographical data	CLADISTICS	2012	10.1111/j.1096-0031.2011.00381.x	yes
Krawczyk, K; Nobis, M; Myszczynski, K; Klichowska, E; Sawicki, J	Plastid super-barcodes as a tool for species discrimination in feather grasses (Poaceae: Stipa)	SCIENTIFIC REPORTS	2018	10.1038/s41598-018-20399-w	no
Song, Y; Chen, Y; Lv, JZ; Xu, J; Zhu, SF; Li, MF	Comparative Chloroplast Genomes of Sorghum Species: Sequence Divergence and Phylogenetic Relationships	BIOMED RESEARCH INTERNATIONAL	2019	10.1155/2019/5046958	no
Tippery, NP; Les, DH; Peredo, EL	Nymphoides grayana (Menyanthaceae) in Florida verified by DNA and morphological data	JOURNAL OF THE TORREY BOTANICAL SOCIETY	2015	10.3159/TORREY-D-15-00008.1	yes
Tungphatthong, C; Phadungcharoen, T; Sooksawate, T; Sukrong, S	PCR combined with lateral flow immunochromatographic assay to differentiate the narcotic Mitragyna speciosa from related species and detect it in forensic evidence	FORENSIC SCIENCE INTERNATIONAL	2022	10.1016/j.forsciint.2021.111149	yes
Zhan, Y; Marchand, CH; Maes, A; Mauries, A; Sun, Y; Dhaliwal, JS; Uniacke, J; Arragain, S; Jiang, H; Gold, ND; Martin, VJJ; Lemaire, SD; Zerges, W	Pyrenoid functions revealed by proteomics in Chlamydomonas reinhardtii	PLOS ONE	2018	10.1371/journal.pone.0185039	no
Ronca, S; Allainguillaume, J; Ford, CS; Warren, J; Wilkinson, MJ	GM risk assessment: Pollen carriage from Brassica napus to B-rapa varies widely between pollinators	BASIC AND APPLIED ECOLOGY	2017	10.1016/j.baae.2017.01.007	yes
Klanchui, A; Cheevadhanarak, S; Prommeenate, P; Meechai, A	Exploring Components of the CO2-Concentrating Mechanism in Alkaliphilic Cyanobacteria Through Genome-Based Analysis	COMPUTATIONAL AND STRUCTURAL BIOTECHNOLOGY JOURNAL	2017	10.1016/j.csbj.2017.05.001	no
Manning, J; Boatwright, JS; Daru, BH; Maurin, O; van der Bank, M	A Molecular Phylogeny and Generic Classification of Asphodelaceae subfamily Alooideae: A Final Resolution of the Prickly Issue of Polyphyly in the Alooids?	SYSTEMATIC BOTANY	2014	10.1600/036364414X678044	no
Janouskovec, J; Liu, SL; Martone, PT; Carre, W; Leblanc, C; Collen, J; Keeling, PJ	Evolution of Red Algal Plastid Genomes: Ancient Architectures, Introns, Horizontal Gene Transfer, and Taxonomic Utility of Plastid Markers	PLOS ONE	2013	10.1371/journal.pone.0059001	no
Shimojima, M; Hoffmann-Benning, S; Garavito, RM; Benning, C; Garavito, RM; Benning, C	Ferredoxin-dependent glutamate synthase moonlights in plant sulfolipid biosynthesis by forming a complex with SQD1	ARCHIVES OF BIOCHEMISTRY AND BIOPHYSICS	2005	10.1016/j.abb.2005.02.005	no
Yakandawala, D; Guruge, S; Yakandawala, K	The identity of the violet flowered water lily (Nymphaeaceae) and its hybrid origin in the wetland ecosystems of Sri Lanka	JOURNAL OF THE NATIONAL SCIENCE FOUNDATION OF SRI LANKA	2017	10.4038/jnsfsr.v45i4.8232	yes
Devi, EJ; Labala, RK; Sanabam, R; Singh, NS; Modak, R; Devi, HS	New report of Citrus indica Yu. Tanaka, a wild progenitor species of citrus from Dailong Forest, Manipur, and recommendation for its conservation	GENETIC RESOURCES AND CROP EVOLUTION	2022	10.1007/s10722-021-01279-1	yes
Nelson, JM; Hauser, DA; Li, FW	The diversity and community structure of symbiotic cyanobacteria in hornworts inferred from long-read amplicon sequencing	AMERICAN JOURNAL OF BOTANY	2021	10.1002/ajb2.1729	no
Bari, R; Kebeish, R; Kalamajka, R; Rademacher, T; Peterhansel, C	A glycolate dehydrogenase in the mitochondria of Arabidopsis thaliana	JOURNAL OF EXPERIMENTAL BOTANY	2004	10.1093/jxb/erh079	no
Miljkovic, M; Randelovic, V; Harpke, D	A new species of Crocus (Iridaceae) from southern Albania (SW Balkan Peninsula)	PHYTOTAXA	2016	10.11646/phytotaxa.265.1.3	yes
Salimov, RA; Parolly, G; Borsch, T	Overall phylogenetic relationships of Scutellaria (Lamiaceae) shed light on the origin of the predominantly Caucasian and Irano-Turanian S. orientalis group	WILLDENOWIA	2021	10.3372/wi.51.51307	yes
Katam, R; Basha, SM; Suravajhala, P; Pechan, T	Analysis of Peanut Leaf Proteome	JOURNAL OF PROTEOME RESEARCH	2010	10.1021/pr901009n	no
Zicker, AA; Kadakia, CS; Herrin, DL	Distinct roles for the 5 ' and 3 ' untranslated regions in the degradation and accumulation of chloroplast tufA mRNA: identification of an early intermediate in the in vivo degradation pathway	PLANT MOLECULAR BIOLOGY	2007	10.1007/s11103-006-9117-8	no
Obara, M; Sato, T; Sasaki, S; Kashiba, K; Nagano, A; Nakamura, I; Ebitani, T; Yano, M; Yamaya, T	Identification and characterization of a QTL on chromosome 2 for cytosolic glutamine synthetase content and panicle number in rice	THEORETICAL AND APPLIED GENETICS	2004	10.1007/s00122-004-1828-0	no
Krueger, J; Foerster, V; Trauth, MH; Hofreiter, M; Tiedemann, R	Exploring the Past Biosphere of Chew Bahir/Southern Ethiopia: Cross-Species Hybridization Capture of Ancient Sedimentary DNA from a Deep Drill Core	FRONTIERS IN EARTH SCIENCE	2021	10.3389/feart.2021.683010	no
Shanmughanandhan, D; Ragupathy, S; Newmaster, SG; Mohanasundaram, S; Sathishkumar, R	Estimating Herbal Product Authentication and Adulteration in India Using a Vouchered, DNA-Based Biological Reference Material Library	DRUG SAFETY	2016	10.1007/s40264-016-0459-0	yes
Bhushan, D; Pandey, A; Choudhary, MK; Datta, A; Chakraborty, S; Chakraborty, N	Comparative proteomics analysis of differentially expressed proteins in chickpea extracellular matrix during dehydration stress	MOLECULAR & CELLULAR PROTEOMICS	2007	10.1074/mcp.M700015-MCP200	no
Kaszycki, P; Dubicka-Lisowska, A; Augustynowicz, J; Piwowarczyk, B; Wesolowski, W	Callitriche cophocarpa (water starwort) proteome under chromate stress: evidence for induction of a quinone reductase	ENVIRONMENTAL SCIENCE AND POLLUTION RESEARCH	2018	10.1007/s11356-017-1067-y	no
Tian, SB; Lu, PL; Zhang, ZH; Jian, QW; Zhang, H; Shen, HB	Chloroplast genome sequence of Chongming lima bean (Phaseolus lunatus L.) and comparative analyses with other legume chloroplast genomes	BMC GENOMICS	2021	10.1186/s12864-021-07467-8	no
Magdy, M; Ou, LJ; Yu, HY; Chen, R; Zhou, YH; Hassan, H; Feng, BH; Taitano, N; van der Knaap, E; Zou, XX; Li, F; Ouyang, B	Pan-plastome approach empowers the assessment of genetic variation in cultivated Capsicum species	HORTICULTURE RESEARCH	2019	10.1038/s41438-019-0191-x	no
Baldrianova, J; Cerny, M; Novak, J; Jedelsky, PL; Diviskova, E; Brzobohaty, B	Arabidopsis proteome responses to the smoke-derived growth regulator karrikin	JOURNAL OF PROTEOMICS	2015	10.1016/j.jprot.2015.02.011	no
Frenzke, L; Scheiris, E; Pino, G; Symmank, L; Goetghebeur, P; Neinhuis, C; Wanke, S; Samain, MS	A revised infrageneric classification of the genus Peperomia (Piperaceae)	TAXON	2015	10.12705/643.4	yes
Costea, M; ElMiari, H; Farag, R; Fleet, C; Stefanovic, S	Cuscuta sect. Californicae (Convolvulaceae) Revisited: 'Cryptic' Speciation and Host Range Differentiation	SYSTEMATIC BOTANY	2020	10.1600/036364420X15935294613428	yes
Luti, S; Caselli, A; Taiti, C; Bazihizina, N; Gonnelli, C; Mancuso, S; Pazzagli, L	PAMP Activity of Cerato-Platanin during Plant Interaction: An -Omic Approach	INTERNATIONAL JOURNAL OF MOLECULAR SCIENCES	2016	10.3390/ijms17060866	no
Bezeng, BS; Savolainen, V; Yessoufou, K; Papadopulos, AST; Maurin, O; Van der Bank, M	A phylogenetic approach towards understanding the drivers of plant invasiveness on Robben Island, South Africa	BOTANICAL JOURNAL OF THE LINNEAN SOCIETY	2013	10.1111/boj.12030	no
Powel, RF; Boatwright, JS; Klak, C; Magee, AR	Phylogenetic placement and generic re-circumscriptions of the multilocular genera Arenifera, Octopoma and Schlechteranthus (Aizoaceae: Ruschieae): Evidence from anatomical, morphological and plastid DNA data	TAXON	2016	10.12705/652.3	yes
Oh, SH; Jang, CS	Development and Validation of a Real-Time PCR Based Assay to Detect Adulteration with Corn in Commercial Turmeric Powder Products	FOODS	2020	10.3390/foods9070882	no
Vargas, WA; Mandawe, JC; Kenerley, CM	Plant-Derived Sucrose Is a Key Element in the Symbiotic Association between Trichoderma virens and Maize Plants	PLANT PHYSIOLOGY	2009	10.1104/pp.109.141291	no
Puyaubert, J; Fares, A; Reze, N; Peltier, JB; Baudouin, E	Identification of endogenously S-nitrosylated proteins in Arabidopsis plantlets: Effect of cold stress on cysteine nitrosylation level	PLANT SCIENCE	2014	10.1016/j.plantsci.2013.10.014	no
Oliveira, AP; Baptista, P; Andrade, PB; Martins, F; Pereira, JA; Silva, BM; Valentao, P	Characterization of Ficus carica L. cultivars by DNA and secondary metabolite analysis: Is genetic diversity reflected in the chemical composition?	FOOD RESEARCH INTERNATIONAL	2012	10.1016/j.foodres.2012.09.019	yes
Sinetova, MA; Kupriyanova, EV; Markelova, AG; Allakhverdiev, SI; Pronina, NA	Identification and functional role of the carbonic anhydrase Cah3 in thylakoid membranes of pyrenoid of Chlamydomonas reinhardtii	BIOCHIMICA ET BIOPHYSICA ACTA-BIOENERGETICS	2012	10.1016/j.bbabio.2012.02.014	no
Albaladejo, I; Egea, I; Morales, B; Flores, FB; Capel, C; Lozano, R; Bolarin, MC	Identification of key genes involved in the phenotypic alterations of res (restored cell structure by salinity) tomato mutant and its recovery induced by salt stress through transcriptomic analysis	BMC PLANT BIOLOGY	2018	10.1186/s12870-018-1436-9	no
Wang, L; Pan, ZY; Guo, WW	Proteomic analysis of leaves from a diploid cybrid produced by protoplast fusion between Satsuma mandarin and pummelo	PLANT CELL TISSUE AND ORGAN CULTURE	2010	10.1007/s11240-010-9764-y	no
Wang, RN; Milne, RI; Du, XY; Liu, J; Wu, ZY	Characteristics and Mutational Hotspots of Plastomes inDebregeasia(Urticaceae)	FRONTIERS IN GENETICS	2020	10.3389/fgene.2020.00729	no
Barcyte, D; Hodac, L	Watanabea acidotolerans: A new trebouxiophyte lineage (Chlorophyta) inhabiting low pH environments from Europe to South America	PHYCOLOGICAL RESEARCH	2019	10.1111/pre.12357	no
Wilson, RS; Keller, A; Shapcott, A; Leonhardt, SD; Sickel, W; Hardwick, JL; Heard, TA; Kaluza, BF; Wallace, HM	Many small rather than few large sources identified in long-term bee pollen diets in agroecosystems	AGRICULTURE ECOSYSTEMS & ENVIRONMENT	2021	10.1016/j.agee.2020.107296	yes
Pang, XH; Shi, LC; Song, JY; Chen, XC; Chen, SL	Use of the potential DNA barcode ITS2 to identify herbal materials	JOURNAL OF NATURAL MEDICINES	2013	10.1007/s11418-012-0715-2	no
de Abreu, CEB; Araujo, GD; Monteiro-Moreira, ACD; Costa, JH; Leite, HD; Moreno, FBMB; Prisco, JT; Gomes-Filho, E	Proteomic analysis of salt stress and recovery in leaves of Vigna unguiculata cultivars differing in salt tolerance	PLANT CELL REPORTS	2014	10.1007/s00299-014-1616-5	no
Escobar-Zepeda, A; Rosas-Escobar, P; Valdelamar, LM; de la Torre, P; Partida-Martinez, LP; Remegaldo, R; Sanchez-Flores, A; Vergara, F	Distinctive prokaryotic microbiomes in sympatric plant roots from a Yucatan cenote	BMC RESEARCH NOTES	2021	10.1186/s13104-021-05746-x	no
Xia, W; Zhang, B; Xing, D; Li, Y; Wu, WQ; Xiao, Y; Sun, JH; Dou, YJ; Tang, WQ; Zhang, JL; Huang, XL; Xu, Y; Xie, J; Wang, JH; Huang, DY	Development of high-resolution DNA barcodes for Dioscorea species discrimination and phylogenetic analysis	ECOLOGY AND EVOLUTION	2019	10.1002/ece3.5605	no
Farminhao, JNM; D'haijere, T; Droissart, V; Isonga, LD; Dong, L; Verlynde, S; Plunkett, GM; Simo-Droissart, M; Stevart, T	AN ELEGY TO RANGAERIS, INCLUDING A DESCRIPTION OF TWO NEW GENERA IN THE CYRTORCHIS-TRIDACTYLE CLADE (ORCHIDACEAE, ANGRAECINAE)	ANNALS OF THE MISSOURI BOTANICAL GARDEN	2020	10.3417/2020472	yes
van Geel, B; Fisher, DC; Rountrey, AN; van Arkel, J; Duivenvoorden, JF; Nieman, AM; van Reenen, GBA; Tikhonov, AN; Buigues, B; Gravendeel, B	Palaeo-environmental and dietary analysis of intestinal contents of a mammoth calf (Yamal Peninsula, northwest Siberia)	QUATERNARY SCIENCE REVIEWS	2011	10.1016/j.quascirev.2011.10.009	yes
Ebert, B; Melle, C; Lieckfeldt, E; Zoller, D; von Eggeling, F; Fisahn, J	Protein profiling of single epidermal cell types from Arabidopsis thaliana using surface-enhanced laser desorption and ionization technology	JOURNAL OF PLANT PHYSIOLOGY	2008	10.1016/j.jplph.2008.01.006	no
van Geel, B; Aptroot, A; Baittinger, C; Birks, HH; Bull, ID; Cross, HB; Evershed, RP; Gravendeel, B; Kompanje, EJO; Kuperus, P; Mol, D; Nierop, KGJ; Pals, JP; Tikhonov, AN; van Reenen, G; van Tienderen, PH	The ecological implications of a Yakutian mammoth's last meal	QUATERNARY RESEARCH	2008	10.1016/j.yqres.2008.02.004	yes
Steyn, HM; Von Staden, L; Bellstedt, DU; Van Der Merwe, PDW; Van Wyk, AE	Notes on the phytogeography and conservation status of the genus Acanthopsis (Acantheae, Acanthaceae)	PHYTOTAXA	2019	10.11646/phytotaxa.415.4.1	no
AbdElgawad, H; Avramova, V; Baggerman, G; Van Raemdonck, G; Valkenborg, D; Van Ostade, X; Guisez, Y; Prinsen, E; Asard, H; Van den Ende, W; Beemster, GTS	Starch biosynthesis contributes to the maintenance of photosynthesis and leaf growth under drought stress in maize	PLANT CELL AND ENVIRONMENT	2020	10.1111/pce.13813	no
WU, HB; FEIST, GL; HEMMINGSEN, SM	A MODIFIED ESCHERICHIA-COLI CHAPERONIN (GROEL) POLYPEPTIDE SYNTHESIZED IN TOBACCO AND TARGETED TO THE CHLOROPLASTS	PLANT MOLECULAR BIOLOGY	1993	10.1007/BF00028979	no
Jiang, M; Xu, YC; Wang, LQ; Liu, JT; Yu, J; Chen, HM	High level of intraspecific divergence and low frequency of RNA editing in the chloroplast genome sequence ofTagetes erecta	MITOCHONDRIAL DNA PART B-RESOURCES	2020	10.1080/23802359.2020.1791001	no
Li, CX; Cai, CA; Tao, YT; Sun, ZS; Jiang, M; Chen, LX; Li, JM	Variation and Evolution of the Whole Chloroplast Genomes of Fragaria spp. (Rosaceae)	FRONTIERS IN PLANT SCIENCE	2021	10.3389/fpls.2021.754209	no
Mitra, SK; Walters, BT; Clouse, SD; Goshe, MB	An Efficient Organic Solvent Based Extraction Method for the Proteomic Analysis of Arabidopsis Plasma Membranes	JOURNAL OF PROTEOME RESEARCH	2009	10.1021/pr801044y	no
Qiu, YL; Lee, J; Whitlock, BA; Bernasconi-Quadroni, F; Dombrovska, O	Was the ANITA rooting of the angiosperm phylogeny affected by long-branch attraction?	MOLECULAR BIOLOGY AND EVOLUTION	2001	10.1093/oxfordjournals.molbev.a003962	no
Yousuf, PY; Ganie, AH; Khan, I; Qureshi, MI; Ibrahim, MM; Sarwat, M; Iqbal, M; Ahmad, A	Nitrogen-Efficient and Nitrogen-Inefficient Indian Mustard Showed Differential Expression Pattern of Proteins in Response to Elevated CO2 and Low Nitrogen	FRONTIERS IN PLANT SCIENCE	2016	10.3389/fpls.2016.01074	no
Tippery, NP; Les, DH	Hybridization and systematics of dioecious North American Nymphoides (N-aquatica and N-cordata; Menyanthaceae)	AQUATIC BOTANY	2013	10.1016/j.aquabot.2012.08.003	yes
Carvalho-Sobrinho, JG; Alverson, WS; Alcantara, S; Queiroz, LP; Mota, AC; Baum, DA	Revisiting the phylogeny of Bombacoideae (Malvaceae): Novel relationships, morphologically cohesive clades, and a new tribal classification based on multilocus phylogenetic analyses	MOLECULAR PHYLOGENETICS AND EVOLUTION	2016	10.1016/j.ympev.2016.05.006	no
Kim, JH; Moon, JC; Kang, TS; Kwon, K; Jang, CS	Development of cpDNA markers for discrimination between Cynanchum wilfordii and Cynanchum auriculatum and their application in commercial C-wilfordii food products	APPLIED BIOLOGICAL CHEMISTRY	2017	10.1007/s13765-017-0252-5	yes
Neves, B; Kessous, IM; Moura, RL; Couto, DR; Zanella, CM; Antonelli, A; Bacon, CD; Salgueiro, F; Costa, AF	Pollinators drive floral evolution in an Atlantic Forest genus	AOB PLANTS	2020	10.1093/aobpla/plaa046	no
Florian, A; Timm, S; Nikoloski, Z; Tohge, T; Bauwe, H; Araujo, WL; Fernie, AR	Analysis of metabolic alterations in Arabidopsis following changes in the carbon dioxide and oxygen partial pressures	JOURNAL OF INTEGRATIVE PLANT BIOLOGY	2014	10.1111/jipb.12237	no
Shepherd, LD; Smith, CA; Lowe, BJ; Campbell, D; Ngarimu, R	The identification of plants used to make tapa artefacts: development of a reference DNA database and trial of non-destructive DNA extraction methods	JOURNAL OF THE ROYAL SOCIETY OF NEW ZEALAND		10.1080/03036758.2021.1981402	no
Winter, KU; Becker, A; Munster, T; Kim, JT; Saedler, H; Theissen, G	MADS-box genes reveal that gnetophytes are more closely related to conifers than to flowering plants	PROCEEDINGS OF THE NATIONAL ACADEMY OF SCIENCES OF THE UNITED STATES OF AMERICA	1999	10.1073/pnas.96.13.7342	no
Kumar, S; Hahn, FM; McMahan, CM; Cornish, K; Whalen, MC	Comparative analysis of the complete sequence of the plastid genome of Parthenium argentatum and identification of DNA barcodes to differentiate Parthenium species and lines	BMC PLANT BIOLOGY	2009	10.1186/1471-2229-9-131	yes
Liston, A	Genomics, bioinformatics, and plant systematics	ISRAEL JOURNAL OF PLANT SCIENCES	2002	10.1560/00VJ-AVC7-YKH8-KYCL	no
Jeung, AU; Cho, SK; Lee, SJ; Shin, JS	Characterization of Ty3-gypsy-like elements in Hibiscus syriacus	MOLECULES AND CELLS	2005		no
Leonetti, P; Ghasemzadeh, A; Consiglio, A; Gursinsky, T; Behrens, SE; Pantaleo, V	Endogenous activated small interfering RNAs in virus-infected Brassicaceae crops show a common host gene-silencing pattern affecting photosynthesis and stress response	NEW PHYTOLOGIST	2021	10.1111/nph.16932	no
Telford, IRH; Pruesapan, K; van Welzen, PC; Bruhl, JJ	Morphological and molecular data show Synostemon trachyspermus (Phyllanthaceae, Phyllantheae) to be a heterogeneous species assemblage	AUSTRALIAN SYSTEMATIC BOTANY	2016	10.1071/SB16008	no
Yao, H; Song, JY; Liu, C; Luo, K; Han, JP; Li, Y; Pang, XH; Xu, HX; Zhu, YJ; Xiao, PG; Chen, SL	Use of ITS2 Region as the Universal DNA Barcode for Plants and Animals	PLOS ONE	2010	10.1371/journal.pone.0013102	no
Zhao, KH; Li, LQ; Quan, H; Yang, JB; Zhang, ZR; Liao, ZH; Lan, XZ	Comparative Analyses of Chloroplast Genomes From 14 Zanthoxylum Species: Identification of Variable DNA Markers and Phylogenetic Relationships Within the Genus	FRONTIERS IN PLANT SCIENCE	2021	10.3389/fpls.2020.605793	no
Su, HJ; Liang, SL; Nickrent, DL	Plastome variation and phylogeny of Taxillus (Loranthaceae)	PLOS ONE	2021	10.1371/journal.pone.0256345	no
Barber, K; Middlebrooks, M; Bell, S; Pierce, S	The Specialist Marine Herbivore Elysia papillosa Grows Faster on a Less Utilized Algal Diet	BIOLOGICAL BULLETIN	2021	10.1086/716508	no
Latinne, A; Galan, M; Waengsothorn, S; Rojanadilok, P; Eiamampai, K; Sribuarod, K; Michaux, JR	DIET ANALYSIS OF LEOPOLDAMYS NEILLI, A CAVE-DWELLING RODENT IN SOUTHEAST ASIA, USING NEXT-GENERATION SEQUENCING FROM FECES	JOURNAL OF CAVE AND KARST STUDIES	2014	10.4311/2013LSC0100	yes
Kuo, LY; Chen, CW; Shinohara, W; Ebihara, A; Kudoh, H; Sato, H; Huang, YM; Chiou, WL	Not only in the temperate zone: independent gametophytes of two vittarioid ferns (Pteridaceae, Polypodiales) in East Asian subtropics	JOURNAL OF PLANT RESEARCH	2017	10.1007/s10265-016-0897-x	yes
Olsen, JL; Stam, WT; Coyer, JA; Reusch, TBH; Billingham, M; Bostrom, C; Calvert, E; Christie, H; Granger, S; La Lumiere, R; Milchakova, N; Oudot-Le Secq, MP; Procaccini, G; Sanjabi, B; Serrao, E; Veldsink, J; Widdicombe, S; Wyllie-Echeverria, S	North Atlantic phylogeography and large-scale population differentiation of the seagrass Zostera marina L.	MOLECULAR ECOLOGY	2004	10.1111/j.1365-294X.2004.02205.x	yes
Wang, P; Ye, JY; Shen, YG; Mi, HL	The role of chloroplast NAD(P)H dehydrogenase in protection of tobacco plant against heat stress	SCIENCE IN CHINA SERIES C-LIFE SCIENCES	2006	10.1007/s11427-006-2005-2	no
Pholo, M; Coetzee, B; Maree, HJ; Young, PR; Lloyd, JR; Kossmann, J; Hills, PN	Cell division and turgor mediate enhanced plant growth in Arabidopsis plants treated with the bacterial signalling molecule lumichrome	PLANTA	2018	10.1007/s00425-018-2916-8	no
Serafini-Fracassini, D; Del Duca, S	Transglutaminases: Widespread cross-linking enzymes in plants	ANNALS OF BOTANY	2008	10.1093/aob/mcn075	no
Bai, X; Chen, T; Wu, Y; Tang, MY; Xu, ZF	Selection and Validation of Reference Genes for qRT-PCR Analysis in the Oil-Rich Tuber Crop Tiger Nut (Cyperus esculentus) Based on Transcriptome Data	INTERNATIONAL JOURNAL OF MOLECULAR SCIENCES	2021	10.3390/ijms22052569	no
Troncoso-Ponce, MA; Kilaru, A; Cao, X; Durrett, TP; Fan, JL; Jensen, JK; Thrower, NA; Pauly, M; Wilkerson, C; Ohlrogge, JB	Comparative deep transcriptional profiling of four developing oilseeds	PLANT JOURNAL	2011	10.1111/j.1365-313X.2011.04751.x	no
Xu, KW; Lin, CX; Lee, SY; Mao, LF; Meng, KK	Comparative analysis of complete Ilex (Aquifoliaceae) chloroplast genomes: insights into evolutionary dynamics and phylogenetic relationships	BMC GENOMICS	2022	10.1186/s12864-022-08397-9	no
Kirchsteiger, K; Pulido, P; Gonzalez, M; Cejudo, FJ	NADPH Thioredoxin Reductase C Controls the Redox Status of Chloroplast 2-Cys Peroxiredoxins in Arabidopsis thaliana	MOLECULAR PLANT	2009	10.1093/mp/ssn082	no
Cao, YB; Fan, GQ; Wang, Z; Gu, ZB	Phytoplasma-induced Changes in the Acetylome and Succinylome of Paulownia tomentosa Provide Evidence for Involvement of Acetylated Proteins in Witches' Broom Disease	MOLECULAR & CELLULAR PROTEOMICS	2019	10.1074/mcp.RA118.001104	no
Kumar, A; Panda, D; Mohanty, S; Biswal, M; Dey, P; Dash, M; Sah, RP; Kumar, S; Baig, MJ; Behera, L	Role of sedoheptulose-1,7 bisphosphatase in low light tolerance of rice (Oryza sativa L.)	PHYSIOLOGY AND MOLECULAR BIOLOGY OF PLANTS	2020	10.1007/s12298-020-00905-z	no
Li, DM; Ye, YJ; Xu, YC; Liu, JM; Zhu, GF	Complete chloroplast genomes of Zingiber montanum and Zingiber zerumbet: Genome structure, comparative and phylogenetic analyses	PLOS ONE	2020	10.1371/journal.pone.0236590	no
Gee, CW; Niyogi, KK	The carbonic anhydrase CAH1 is an essential component of the carbon-concentrating mechanism in Nannochloropsis oceanica	PROCEEDINGS OF THE NATIONAL ACADEMY OF SCIENCES OF THE UNITED STATES OF AMERICA	2017	10.1073/pnas.1700139114	no
Chauhan, H; Khurana, N; Tyagi, AK; Khurana, JP; Khurana, P	Identification and characterization of high temperature stress responsive genes in bread wheat (Triticum aestivum L.) and their regulation at various stages of development	PLANT MOLECULAR BIOLOGY	2011	10.1007/s11103-010-9702-8	no
Memon, AR; Meng, BY; Mullet, JE	RNA-binding proteins of 37/38 kDa bind specifically to the barley chloroplast psbA 3'-end untranslated RNA	PLANT MOLECULAR BIOLOGY	1996	10.1007/BF00019552	no
Kore-eda, S; Cushman, MA; Akselrod, I; Bufford, D; Fredrickson, M; Clark, E; Cushman, JC	Transcript profiling of salinity stress responses by large-scale expressed sequence tag analysis in Mesembryanthemum crystallinum	GENE	2004	10.1016/j.gene.2004.06.037	no
Shefferson, RP; Taylor, DL; Weiss, M; Garnica, S; McCormick, MK; Adams, S; Gray, HM; McFarland, JW; Kull, T; Tali, K; Yukawa, T; Kawahara, T; Miyoshi, K; Lee, YI	The evolutionary history of mycorrhizal specificity among lady's slipper orchids	EVOLUTION	2007	10.1111/j.1558-5646.2007.00112.x	no
Ku, C; Hu, JM	PHYLOGENETIC AND COPHYLOGENETIC ANALYSES OF THE LEAF-NODULE SYMBIOSIS IN ARDISIA SUBGENUS CRISPARDISIA (MYRSINACEAE): EVIDENCE FROM NUCLEAR AND CHLOROPLAST MARKERS AND BACTERIAL RRN OPERONS	INTERNATIONAL JOURNAL OF PLANT SCIENCES	2014	10.1086/673306	no
Bogarin, D; Perez-Escobar, OA; Groenenberg, D; Holland, SD; Karremans, AP; Lemmon, EM; Lemmon, AR; Pupulin, F; Smets, E; Gravendeel, B	Anchored hybrid enrichment generated nuclear, plastid and mitochondrial markers resolve the Lepanthes horrida (Orchidaceae: Pleurothallidinae) species complex	MOLECULAR PHYLOGENETICS AND EVOLUTION	2018	10.1016/j.ympev.2018.07.014	no
Rahman, MA; Ren, L; Wu, W; Yan, YC	Proteomic Analysis of PEG-Induced Drought Stress Responsive Protein in TERF1 Overexpressed Sugarcane (Saccharum officinarum) Leaves	PLANT MOLECULAR BIOLOGY REPORTER	2015	10.1007/s11105-014-0784-3	no
Kim, C; Deng, T; Chase, M; Zhang, DG; Nie, ZL; Sun, H	Generic phylogeny and character evolution in Urticeae (Urticaceae) inferred from nuclear and plastid DNA regions	TAXON	2015	10.12705/641.20	yes
Jimenez-Mejias, P; Martin-Bravo, S; Marquez-Corro, JI; Donadio, S; Roalson, EH; Naczi, RFC	A synopsis of the androgynous species of Carex subgenus Vignea (Cyperaceae) in South America	BOTANICAL JOURNAL OF THE LINNEAN SOCIETY	2021	10.1093/botlinnean/boaa100	no
le Roux, MM; Boatwright, JS; van Wyk, BE	A global infrageneric classification system for the genus Crotalaria (Leguminosae) based on molecular and morphological evidence	TAXON	2013	10.12705/625.1	yes
Vaishnav, A; Kumari, S; Jain, S; Varma, A; Choudhary, DK	Putative bacterial volatile-mediated growth in soybean (Glycine max L. Merrill) and expression of induced proteins under salt stress	JOURNAL OF APPLIED MICROBIOLOGY	2015	10.1111/jam.12866	no
Zhou, G; Yang, LT; Li, YR; Zou, CL; Huang, LP; Qiu, LH; Huang, X; Srivastava, MK	Proteomic Analysis of Osmotic Stress-Responsive Proteins in Sugarcane Leaves	PLANT MOLECULAR BIOLOGY REPORTER	2012	10.1007/s11105-011-0343-0	no
Jauregui, I; Aparicio-Tejo, PM; Avila, C; Rueda-Lopez, M; Aranjuelo, I	Root and shoot performance of Arabidopsis thaliana exposed to elevated CO2: A physiologic, metabolic and transcriptomic response	JOURNAL OF PLANT PHYSIOLOGY	2015	10.1016/j.jplph.2015.09.012	no
Ghelis, T; Bolbach, G; Clodic, G; Habricot, Y; Miginiac, E; Sotta, B; Jeannette, E	Protein Tyrosine Kinases and Protein Tyrosine Phosphatases Are Involved in Abscisic Acid-Dependent Processes in Arabidopsis Seeds and Suspension Cells	PLANT PHYSIOLOGY	2008	10.1104/pp.108.124594	no
Zhao, ZY; Wang, X; Yu, Y; Yuan, SB; Jiang, D; Zhang, YJ; Zhang, T; Zhong, WH; Yuan, QJ; Huang, LQ	Complete chloroplast genome sequences of Dioscorea: Characterization, genomic resources, and phylogenetic analyses	PEERJ	2018	10.7717/peerj.6032	no
Azarin, K; Usatov, A; Makarenko, M; Khachumov, V; Gavrilova, V	Comparative analysis of chloroplast genomes of seven perennial Helianthus species	GENE	2021	10.1016/j.gene.2021.145418	no
Sutter, M; Laughlin, TG; Sloan, NB; Serwas, D; Davies, KM; Kerfeld, CA	Structure of a Synthetic beta-Carboxysome Shell	PLANT PHYSIOLOGY	2019	10.1104/pp.19.00885	no
Pinheiro, CB; Shah, M; Soares, EL; Nogueira, FCS; Carvalho, PC; Junqueira, M; Araujo, GDT; Soares, AA; Domont, GB; Campos, FAP	Proteome Analysis of Plastids from Developing Seeds of Jatropha curcas L.	JOURNAL OF PROTEOME RESEARCH	2013	10.1021/pr400515b	no
Badger, MR; Price, GD; Long, BM; Woodger, FJ	The environmental plasticity and ecological genomics of the cyanobacterial CO2 concentrating mechanism	JOURNAL OF EXPERIMENTAL BOTANY	2006	10.1093/jxb/eri286	no
Rojas, M; Yu, QG; Williams-Carrier, R; Maliga, P; Barkan, A	Engineered PPR proteins as inducible switches to activate the expression of chloroplast transgenes	NATURE PLANTS	2019	10.1038/s41477-019-0412-1	no
Ye, WQ; Yap, ZY; Li, P; Comes, HP; Qiu, YX	Plastome organization, genome-based phylogeny and evolution of plastid genes in Podophylloideae (Berberidaceae)	MOLECULAR PHYLOGENETICS AND EVOLUTION	2018	10.1016/j.ympev.2018.07.001	no
Nemati, Z; Blattner, FR; Kerndorff, H; Erol, O; Harpke, D	Phylogeny of the saffron-crocus species group, Crocus series Crocus (Iridaceae)	MOLECULAR PHYLOGENETICS AND EVOLUTION	2018	10.1016/j.ympev.2018.06.036	yes
Qin, QL; Li, JL; Zeng, SY; Xu, YC; Han, F; Yu, J	The complete plastomes of red fleshed pitaya (Selenicereus monacanthus) and three related Selenicereus species: insights into gene losses, inverted repeat expansions and phylogenomic implications	PHYSIOLOGY AND MOLECULAR BIOLOGY OF PLANTS	2022	10.1007/s12298-021-01121-z	no
Li, W; Qiang, XJ; Han, XR; Jiang, LL; Zhang, SH; Han, J; He, R; Cheng, XG	Ectopic Expression of a Thellungiella salsuginea Aquaporin Gene, TsPIP1;1, Increased the Salt Tolerance of Rice	INTERNATIONAL JOURNAL OF MOLECULAR SCIENCES	2018	10.3390/ijms19082229	no
Jailani, AAK; Hendricks, K; Roberts, PD; Paret, ML	Development of a simple one-step multiplex RT-PCR system for simultaneous detection of DNA and RNA viruses of cucurbit leaf crumple virus, cucurbit yellow stunting disorder virus, squash vein yellowing virus, and cucurbit chlorotic yellows virus	PHYSIOLOGICAL AND MOLECULAR PLANT PATHOLOGY	2021	10.1016/j.pmpp.2021.101734	no
Thangella, PAV; Pasumarti, SNBS; Pullakhandam, R; Geereddy, BR; Daggu, MR	Differential expression of leaf proteins in four cultivars of peanut (Arachis hypogaea L.) under water stress	3 BIOTECH	2018	10.1007/s13205-018-1180-8	no
Koike, H; Yoshio, M; Kashino, Y; Satoh, K	Polypeptide composition of envelopes of spinach chloroplasts: Two major proteins occupy 90% of outer envelope membranes	PLANT AND CELL PHYSIOLOGY	1998	10.1093/oxfordjournals.pcp.a029400	no
Constan, D; Patel, R; Keegstra, K; Jarvis, P	An outer envelope membrane component of the plastid protein import apparatus plays an essential role in Arabidopsis	PLANT JOURNAL	2004	10.1111/j.1365-313X.2004.02024.x	no
Coram, TE; Settles, ML; Chen, XM	Large-scale analysis of antisense transcription in wheat using the Affymetrix GeneChip Wheat Genome Array	BMC GENOMICS	2009	10.1186/1471-2164-10-253	no
Shokrollahi, S; Yousefzadeh, H; Parisod, C; Heshmati, G; Bina, H; Ali, S; Amirchakhmaghi, N; Song, YG	Phylogenetics and Biogeography of Lilium ledebourii from the Hyrcanian Forest	DIVERSITY-BASEL	2022	10.3390/d14020137	yes
VANBERKEL, J; CONRADSSTRAUCH, J; STEUP, M	GLUCAN-PHOSPHORYLASE FORMS IN COTYLEDONS OF PISUM-SATIVUM L - LOCALIZATION, DEVELOPMENTAL-CHANGE, INVITRO TRANSLATION, AND PROCESSING	PLANTA	1991	10.1007/BF00201068	no
Sengupta, S; Majumder, AL	Insight into the salt tolerance factors of a wild halophytic rice, Porteresia coarctata: a physiological and proteomic approach	PLANTA	2009	10.1007/s00425-008-0878-y	no
Dirk, LMA; Williams, MA; Houtz, RL	Specificity of chloroplast-localized peptide deformylases as determined with peptide analogs of chloroplast-translated proteins	ARCHIVES OF BIOCHEMISTRY AND BIOPHYSICS	2002	10.1016/S0003-9861(02)00426-5	no
Mwanzia, VM; He, DX; Gichira, AW; Li, Y; Ngarega, BK; Karichu, MJ; Kamau, PW; Li, ZZ	The complete plastome sequences of five Aponogeton species (Aponogetonaceae): Insights into the structural organization and mutational hotspots	PLANT DIVERSITY	2020	10.1016/j.pld.2020.02.002	no
Ohta, N; Sato, N; Ueda, K; Kuroiwa, T	Analysis of a plastid gene cluster reveals a close relationship between Cyanidioschyzon and Cyanidium	JOURNAL OF PLANT RESEARCH	1997	10.1007/BF02509312	no
Jo, IH; Sung, J; Hong, CE; Raveendar, S; Bang, KH; Chung, JW	Development of cleaved amplified polymorphic sequence (CAPS) and high-resolution melting (HRM) markers from the chloroplast genome of Glycyrrhiza species	3 BIOTECH	2018	10.1007/s13205-018-1245-8	no
Matos, FB; Loriga, J; Moran, RC	Monograph of Elaphoglossum sect. Polytrichia subsect. Apoda (Dryopteridaceae)	SYSTEMATIC BOTANY	2021	10.1600/036364421X16312067913462	no
Christopher, DA; Li, XL; Kim, M; Mullet, JE	Involvement of protein kinase and extraplastidic serine/threonine protein phosphatases in signaling pathways regulating plastid transcription and the psbD blue light-responsive promoter in barley	PLANT PHYSIOLOGY	1997	10.1104/pp.113.4.1273	no
Duvall, MR; Ervin, AB	18S gene trees are positively misleading for monocot/dicot phylogenetics	MOLECULAR PHYLOGENETICS AND EVOLUTION	2004	10.1016/S1055-7903(03)00187-8	no
Yousuf, PY; Ahmad, A; Aref, IM; Ozturk, M; Hemant; Ganie, AH; Iqbal, M	Salt-stress-responsive chloroplast proteins in Brassica juncea genotypes with contrasting salt tolerance and their quantitative PCR analysis	PROTOPLASMA	2016	10.1007/s00709-015-0917-z	no
Machin-Sanchez, M; Rousseau, F; Le Gall, L; Cassano, V; Neto, AI; Senties, A; Fujii, MT; Gil-Rodriguez, MC	Species diversity of the genus Osmundea (Ceramiales, Rhodophyta) in the Macaronesian region	JOURNAL OF PHYCOLOGY	2016	10.1111/jpy.12431	no
Fu, N; Ji, MY; Rouard, M; Yan, HF; Ge, XJ	Comparative plastome analysis of Musaceae and new insights into phylogenetic relationships	BMC GENOMICS	2022	10.1186/s12864-022-08454-3	no
Gupta, OP; Mishra, V; Singh, NK; Tiwari, R; Sharma, P; Gupta, RK; Sharma, I	Deciphering the dynamics of changing proteins of tolerant and intolerant wheat seedlings subjected to heat stress	MOLECULAR BIOLOGY REPORTS	2015	10.1007/s11033-014-3738-9	no
Roman, B; Verdejo, CIG; Satovic, Z; Madrid, MD; Cubero, JI; Nadal, S	Detecting Orobanche species by using cpDNA diagnostic markers	PHYTOPARASITICA	2007	10.1007/BF02981106	no
Shakeel, SN; Aman, S; Ul Haq, N; Heckathorn, SA; Luthe, D	Proteomic and Transcriptomic Analyses of Agave americana in Response to Heat Stress	PLANT MOLECULAR BIOLOGY REPORTER	2013	10.1007/s11105-013-0555-6	yes
Chen, SB; Gollop, N; Heuer, B	Proteomic analysis of salt-stressed tomato (Solanum lycopersicum) seedlings: effect of genotype and exogenous application of glycinebetaine	JOURNAL OF EXPERIMENTAL BOTANY	2009	10.1093/jxb/erp075	no
Jackson, DT; Froehlich, JE; Keegstra, K	The hydrophilic domain of Tic110, an inner envelope membrane component of the chloroplastic protein translocation apparatus, faces the stromal compartment	JOURNAL OF BIOLOGICAL CHEMISTRY	1998	10.1074/jbc.273.26.16583	no
Bruni, I; De Mattia, F; Fluch, S; Ferrari, C; Corazza, M; Dinelli, E; Labra, M	Genetic introgression of hybrid Rhododendron x intermedium Tausch is habitat mediated: Evidences from south-eastern Alps (Italy)	PLANT BIOSYSTEMS	2016	10.1080/11263504.2014.986246	yes
SCHUSTER, G; GRUISSEM, W	CHLOROPLAST MESSENGER-RNA 3' END PROCESSING REQUIRES A NUCLEAR-ENCODED RNA-BINDING PROTEIN	EMBO JOURNAL	1991	10.1002/j.1460-2075.1991.tb07669.x	no
Hwang, H; Cho, MH; Bhoo, SH; Hahn, TR	Proteome analysis of chlorotic leaves of the Arabidopsis mex1 mutant defective in the mobilization of starch degradation products	PLANT BIOTECHNOLOGY REPORTS	2013	10.1007/s11816-012-0265-9	no
Cao, YP; Lou, YX; Han, YY; Shi, JL; Wang, YF; Wang, W; Ming, F	Al toxicity leads to enhanced cell division and changed photosynthesis in Oryza rufipogon L.	MOLECULAR BIOLOGY REPORTS	2011	10.1007/s11033-010-0618-9	no
Tanaka, M; Wali, UM; Nakayashiki, H; Fukuda, T; Mizumoto, H; Ohnishi, K; Kiba, A; Hikichi, Y	Implication of an Aldehyde Dehydrogenase Gene and a Phosphinothricin N-Acetyltransferase Gene in the Diversity of Pseudomonas cichorii Virulence	GENES	2012	10.3390/genes3010062	no
Reddy, SH; Singhal, RK; DaCosta, MVJ; Kambalimath, SK; Rajanna, MP; Muthurajan, R; Sevanthi, AM; Mohapatra, T; Sarla, N; Chinnusamy, V; Krishnan, SG; Singh, AK; Singh, NK; Sharma, RP; Pathappa, N; Sheshshayee, SM	Leaf mass area determines water use efficiency through its influence on carbon gain in rice mutants	PHYSIOLOGIA PLANTARUM	2020	10.1111/ppl.13062	no
Liu, H; Wei, YX; Deng, Z; Yang, H; Dai, LJ; Li, DJ	Involvement of HbMC1-mediated cell death in tapping panel dryness of rubber tree (Hevea brasiliensis)	TREE PHYSIOLOGY	2019	10.1093/treephys/tpy125	no
Taylor, DW	Phylogenetic analysis of Cabombaceae and Nymphaeaceae based on vegetative and leaf architectural characters	TAXON	2008	10.1002/tax.574005	no
Duanmu, DQ; Wang, YJ; Spalding, MH	Thylakoid Lumen Carbonic Anhydrase (CAH3) Mutation Suppresses Air-Dier Phenotype of LCIB Mutant in Chlamydomonas reinhardtii	PLANT PHYSIOLOGY	2009	10.1104/pp.108.132456	no
Sawers, RJH; Liu, P; Anufrikova, K; Hwang, JTG; Brutnell, TP	A multi-treatment experimental system to examine photosynthetic differentiation in the maize leaf	BMC GENOMICS	2007	10.1186/1471-2164-8-12	no
Sharpe, RM; Williamson-Benavides, B; Edwards, GE; Dhingra, A	Methods of analysis of chloroplast genomes of C-3, Kranz type C-4 and Single Cell C-4 photosynthetic members of Chenopodiaceae	PLANT METHODS	2020	10.1186/s13007-020-00662-w	no
Yoo, EY; Kim, S; Kim, YH; Lee, CJ; Kim, BD	Construction of a deep coverage BAC library from Capsicum annuum, 'CM334'	THEORETICAL AND APPLIED GENETICS	2003	10.1007/s00122-003-1279-z	no
Barrett, CF; Davis, JI	THE PLASTID GENOME OF THE MYCOHETEROTROPHIC CORALLORHIZA STRIATA (ORCHIDACEAE) IS IN THE RELATIVELY EARLY STAGES OF DEGRADATION	AMERICAN JOURNAL OF BOTANY	2012	10.3732/ajb.1200256	no
Cai, BB; Ning, Y; Li, Q; Li, QY; Ai, XZ	Effects of the Chloroplast Fructose-1,6-Bisphosphate Aldolase Gene on Growth and Low-Temperature Tolerance of Tomato	INTERNATIONAL JOURNAL OF MOLECULAR SCIENCES	2022	10.3390/ijms23020728	no
Nitnaware, KM; Raskar, KB; Agarwal, G; Montes, RAC; Chopra, R; Lopez-Arredondo, DL; Nikam, TD; Patil, GB	Whole-genome characterization and comparative genomics of a novel freshwater cyanobacteria species: Pseudanabaena punensis	MOLECULAR PHYLOGENETICS AND EVOLUTION	2021	10.1016/j.ympev.2021.107272	no
Guan, Z; Wang, WZ; Yu, XL; Lin, WF; Miao, Y	Comparative Proteomic Analysis of Coregulation of CIPK14 and WHIRLY1/3 Mediated Pale Yellowing of Leaves in Arabidopsis	INTERNATIONAL JOURNAL OF MOLECULAR SCIENCES	2018	10.3390/ijms19082231	no
Harris-Shultz, KR; Milla-Lewis, SR; Brady, JA	Transferability of SSR and RGA Markers Developed in Cynodon spp. to Zoysia spp.	PLANT MOLECULAR BIOLOGY REPORTER	2012	10.1007/s11105-012-0417-7	no
Ishida, T; Tokuoka, T	Embryology and its character evolution in Staphyleaceae	PLANT SYSTEMATICS AND EVOLUTION	2017	10.1007/s00606-017-1455-2	no
Giavalisco, P; Nordhoff, E; Kreitler, T; Kloppel, KD; Lehrach, H; Klose, J; Gobom, J	Proteome analysis of Arabidopsis thaliana by two-dimensional gel electrophoresis and matrix-assisted laser desorption/ionisation-time of flight mass spectrometry	PROTEOMICS	2005	10.1002/pmic.200401062	no
FAN, WH; WOELFLE, MA; MOSIG, G	2 COPIES OF A DNA ELEMENT, WENDY, IN THE CHLOROPLAST CHROMOSOME OF CHLAMYDOMONAS-REINHARDTII BETWEEN REARRANGED GENE CLUSTERS	PLANT MOLECULAR BIOLOGY	1995	10.1007/BF00019119	no
Powell, RF; Boatwright, JS; Klak, C; Magee, AR	Inclusion of Ihlenfeldtia and Odontophorus in Cheiridopsis (Ruschioideae: Aizoaceae) and insights into generic and subgeneric circumscription in the Conophytum clade	BOTANICAL JOURNAL OF THE LINNEAN SOCIETY	2017	10.1093/botlinnean/box037	yes
CHEN, QY; ADAMS, CC; USACK, L; YANG, JJ; MONDE, RA; STERN, DB	AN AU-RICH ELEMENT IN THE 3' UNTRANSLATED REGION OF THE SPINACH CHLOROPLAST PETD GENE PARTICIPATES IN SEQUENCE-SPECIFIC RNA-PROTEIN COMPLEX-FORMATION	MOLECULAR AND CELLULAR BIOLOGY	1995		no
Gruszka, D; Maluszynski, M	BRASSINOSTEROIDS - CHEMICAL STRUCTURE, GENETIC BASIS OF BIOSYNTHESIS AND SIGNAL TRANSDUCTION, PHYSIOLOGICAL FUNCTIONS	POSTEPY BIOLOGII KOMORKI	2010		no
Juramurodov, I; Tojibaev, K; Nikitina, E; Makhmudjanov, D; Yusupov, Z; Deng, T; Dehkanov, D	Hedysarum sunhangii (Fabaceae, Hedysareae), a new species from Pamir-Alay (Babatag Ridge- Uzbekistan)	PHYTOTAXA	2021	10.11646/phytotaxa.524.1.1	yes
Malcomber, ST; Taylor, CM	A SYSTEMATIC REVISION OF GAERTNERA (RUBIACEAE, GAERTNEREAE)	ANNALS OF THE MISSOURI BOTANICAL GARDEN	2009	10.3417/2002161	no
Wilwerth, MW; Rossetto, PD; Reinert, F; Peixoto, RS; Alves-Ferreira, M	EFFICIENT RNA EXTRACTION PROTOCOL FOR THE WOOD MANGROVE SPECIES LAGUNCULARIA RACEMOSA SUITED FOR NEXT-GENERATION RNA SEQUENCING	PAKISTAN JOURNAL OF BOTANY	2016		no
Dondini, L; Del Duca, S; Dall'Agata, L; Bassi, R; Gastaldelli, M; Della Mea, M; Di Sandro, A; Claparols, I; Serafini-Fracassini, D	Suborganellar localisation and effect of light on Helianthus tuberosus chloroplast transglutaminases and their substrates	PLANTA	2003	10.1007/s00425-003-0998-3	no
Dattolo, E; Gu, J; Bayer, PE; Mazzuca, S; Serra, IA; Spadafora, A; Bernardo, L; Natali, L; Cavallini, A; Procaccini, G	Acclimation to different depths by the marine angiosperm Posidonia oceanica: transcriptomic and proteomic profiles	FRONTIERS IN PLANT SCIENCE	2013	10.3389/fpls.2013.00195	no
Shi, HT; Ye, TT; Chan, ZL	Comparative proteomic responses of two bermudagrass (Cynodon dactylon (L). Pers.) varieties contrasting in drought-stress resistance	PLANT PHYSIOLOGY AND BIOCHEMISTRY	2014	10.1016/j.plaphy.2014.06.006	no
Bachvaroff, TR; Concepcion, GT; Rogers, CR; Herman, EM; Delwiche, CF	Dinoflagellate expressed indicate massive transfer to the nuclear genome sequence tag data of chloroplast genes	PROTIST	2004	10.1078/1434461000165	no
Sundaram, S; Rathinasabapathi, B	Transgenic expression of fern Pteris vittata glutaredoxin PvGrx5 in Arabidopsis thaliana increases plant tolerance to high temperature stress and reduces oxidative damage to proteins	PLANTA	2010	10.1007/s00425-009-1055-7	no
Ramdhani, S; Barker, NP; Cowling, RM	Revisiting monophyly in Haworthia Duval (Asphodelaceae): Incongruence, hybridization and contemporary speciation	TAXON	2011	10.1002/tax.604005	no
Lin, PC; Hu, WC; Lee, SC; Chen, YL; Lee, CY; Chen, YR; Liu, LYD; Chen, PY; Lin, SS; Chang, YC	Application of an Integrated Omics Approach for Identifying Host Proteins That Interact With Odontoglossum ringspot virus Capsid Protein	MOLECULAR PLANT-MICROBE INTERACTIONS	2015	10.1094/MPMI-08-14-0246-R	no
Razeghi-Jahromi, F; Hosseini-Mazinani, M; Razavi, K; Zarei, A	Analysis of fatty acid compositions and differential gene expression in two Iranian olive cultivars during fruit ripening	ACTA PHYSIOLOGIAE PLANTARUM	2021	10.1007/s11738-021-03218-0	no
Valledor, L; Jorrin, JV; Rodriguez, JL; Lenz, C; Meijon, M; Rodriguez, R; Canal, MJ	Combined Proteomic and Transcriptomic Analysis Identifies Differentially Expressed Pathways Associated to Pinus radiata Needle Maturation	JOURNAL OF PROTEOME RESEARCH	2010	10.1021/pr1001669	no
Yue, LX; Li, GL; Dai, Y; Sun, X; Li, F; Zhang, SF; Zhang, H; Sun, RF; Zhang, SJ	Gene co-expression network analysis of the heat-responsive core transcriptome identifies hub genes in Brassica rapa	PLANTA	2021	10.1007/s00425-021-03630-3	no
Shah, SN; Ahmad, M; Zafar, M; Malik, K; Rashid, N; Ullah, F; Zaman, W; Ali, M	A light and scanning electron microscopic diagnosis of leaf epidermal morphology and its systematic implications in Dryopteridaceae: Investigating 12 Pakistani taxa	MICRON	2018	10.1016/j.micron.2018.05.008	no
Morisse, S; Zaffagnini, M; Gao, XH; Lemaire, SD; Marchand, CH	Insight into Protein S-nitrosylation in Chlamydomonas reinhardtii	ANTIOXIDANTS & REDOX SIGNALING	2014	10.1089/ars.2013.5632	no
Williams, AV; Miller, JT; Small, I; Nevill, PG; Boykin, LM	Integration of complete chloroplast genome sequences with small amplicon datasets improves phylogenetic resolution in Acacia	MOLECULAR PHYLOGENETICS AND EVOLUTION	2016	10.1016/j.ympev.2015.11.021	no
Schelbert, S; Aubry, S; Burla, B; Agne, B; Kessler, F; Krupinska, K; Hortensteiner, S	Pheophytin Pheophorbide Hydrolase (Pheophytinase) Is Involved in Chlorophyll Breakdown during Leaf Senescence in Arabidopsis	PLANT CELL	2009	10.1105/tpc.108.064089	no
Rodrigues, PS; Souza, MM; Correa, RX	Karyomorphology and karyotype asymmetry in the South American Caesalpinia species (Leguminosae and Caesalpinioideae)	GENETICS AND MOLECULAR RESEARCH	2014	10.4238/2014.October.20.4	no
Conn, BJ; Streiber, N; Brown, EA; Henwood, MJ; Olmstead, RG	Infrageneric phylogeny of Chloantheae (Lamiaceae) based on chloroplast ndhF and nuclear ITS sequence data	AUSTRALIAN SYSTEMATIC BOTANY	2009	10.1071/SB09011	no
Yang, TB; Segal, G; Abbo, S; Feldman, M; Fromm, H	Characterization of the calmodulin gene family in wheat: Structure, chromosomal location, and evolutionary aspects	MOLECULAR AND GENERAL GENETICS	1996		no
Barrett, CF; Freudenstein, JV; Li, J; Mayfield-Jones, DR; Perez, L; Pires, JC; Santos, C	Investigating the Path of Plastid Genome Degradation in an Early-Transitional Clade of Heterotrophic Orchids, and Implications for Heterotrophic Angiosperms	MOLECULAR BIOLOGY AND EVOLUTION	2014	10.1093/molbev/msu252	no
Maurin, O; Muasya, AM; Catalan, P; Shongwe, EZ; Viruel, J; Wilkin, P; van der Bank, M	Diversification into novel habitats in the Africa clade of Dioscorea (Dioscoreaceae): erect habit and elephant's foot tubers	BMC EVOLUTIONARY BIOLOGY	2016	10.1186/s12862-016-0812-z	no
Sun, N; Han, XL; Xu, M; Kaplan, A; Espie, GS; Mi, HL	A thylakoid-located carbonic anhydrase regulates CO2 uptake in the cyanobacterium Synechocystis sp. PCC 6803	NEW PHYTOLOGIST	2019	10.1111/nph.15575	no
