# Supplementary material for: Is There a Key Primer for Amplification of Core Land Plant DNA Barcode Regions ( rbcL and matK )?
Source: Ecol Evol. 2025 Feb 16;15(2):e70961. doi: 10.1002/ece3.70961 (PMC11830564; doi:10.1002/ece3.70961)
Supplement: Supplementary file 2 — Table S2. Primer used in each DNA barcode study article. [file ECE3-15-e70961-s003.xlsx]

## Sheet: Sheet1
gene	Forward primers			Reverse primers
	Name	Sequence	original reference	Name	Sequence	original reference
matK	matK-2.1F	CCTATCCATCTGGAAATCTTAG	Ford et al., 2009	matK-5R	GTTCTAGCACAAGAAAGTCG	Ford et al., 2009
matK	390F	CGATCTATTCATTCAATATTTC	Cuénoud et al., 2002	1326R	TCTAGCACACGAAAGTCGAAGT	Cuénoud et al., 2002
rbcL	rbcL F	ATGTCACCACAAACAGAGACTAAAGC	Kress & Erickson, 2007	rbcLaR	GTAAAATCAAGTCCACCRCG	Kress et al. 2009
rbcL	rbcL-1F	ATGTCACCACAAACAGAAAC	Fay et al., 1997	rbcL-724R	TCGCATGTACCTGCAGTAGC	Fay et al., 1997
matK	OMAT1F	CCGTTMTSACCATATTGC	Topik et al., 2005	trnK-2R	AACTAGTCGGATGGAGTAG	Johnson & Soltis 1994
rbcL	rbcL F	ATGTCACCACAAACAGAGACTAAAGC	Kress & Erickson, 2007	cR	GCAGCAGCTAGTTCCGGGCTCCA	Hasebe et al., 1994
matK	matK-AF	CTATATCCACTTATCTTTCAGGAGT	Kato et al., 1998	matK-8R	AAAGTTCTAGCACAAGAAAGTCGA	Kato et al., 1998
rbcL	rbcL F	ATGTCACCACAAACAGAGACTAAAGC	Kress & Erickson, 2007	rbcL R	TCCTTTTAGTAAAAGATTGGGCGGAG	Kress et al. 2009
rbcL	rbcL F	ATGTCACCACAAACAGAGACTAAAGC	Kress & Erickson, 2007	rbcLajf634R	GAAACGGTCTCTCCAACGCAT	Fazekas et al., 2008
matK	1RKIM-f	ACCCAGTCCATCTGGAAATCTTGGTTC	Kuzmina et al., 2012	3FKIM	CGTACAGTACTTTTGTGTTTACGAG	Kuzmina et al., 2012
matK	1RKIM-1-f	ACCCAGTCCATTCTGGAAATCTTGGTTC	Kuzmina et al., 2012	3FKIM	CGTACAGTACTTTGTGTTTACGAG	Kuzmina et al., 2012
rbcL	rbcL F	ATGTCACCACAAACAGAGACTAAAGC	Kress & Erickson, 2007	rbcLaR	GTAAAATCAAGTCCACCRCG	Kress et al. 2009
matK	matK-XF	TAATTTACGATCAATTCATTC	Dunning & Savolaine, 2010	matK-MALP-R1	ACAAGAAAGTCGAAGTA	Dunning & Savolaine, 2010
matK	1RKIM-f	ACCCAGTCCATCTGGAAATCTTGGTTC	Kuzmina et al., 2012	3FKIM	CGTACAGTACTTTTGTGTTTACGAG	Kuzmina et al., 2012
rbcL	rbcL-1F	ATGTCACCACAAACAGAAAC	Fay et al., 1997	rbcL-724R	TCGCATGTACCTGCAGTAGC	Fay et al., 1997
matK	1RKIM-1-f	ACCCAGTCCATTCTGGAAATCTTGGTTC	Kuzmina et al., 2012	3FKIM	CGTACAGTACTTTGTGTTTACGAG	Kuzmina et al., 2012
rbcL	rbcL-1F	ATGTCACCACAAACAGAAAC	Fay et al., 1997	rbcL-724R	TCGCATGTACCTGCAGTAGC	Fay et al., 1997
matk	Gym_R1A	TCAYCCGGARATTTTGGTTCG	Li et al., 2011	Gym_F1A	ATYGYRCTTTTATGTTTACARGC	Li et al., 2011
matk	Gym_R2A	ACYTTTCGYYRCTGGATCCAA	Li et al., 2011	Gym_F2A	GTTTTAGCRCATGRRAGTCGAAG	Li et al., 2011
matk	Gym_R1B	TCATCCRGAAATTTTGGTKCG	Li et al., 2011	Gym_F1B	ATMGTACTTTTATGTTTACARGC	Li et al., 2011
matk	Gym_R2B	AYYTTTCGTCGCTGGATCCGA	Li et al., 2011	Gym_F2B	GTTTTAGCRCATGRWARTRRAAG	Li et al., 2011
matk	NY552F	CTGGATYCAAGATGCTCCTT	Damon Little, unpublished	NY1150R	GGTCTTTGAGAAGAACGGAGA	Damon Little, unpublished
matk	PKF4	CCCTATTCTATTCAYCCNGA	Fazekas et al., 2008	PKR1	CGTATCGTGCTTTTRTGYTT	Fazekas et al., 2008
matk	5R	GTTCTAGCACAAGAAAGTCG	Ford et al., 2009	XF	TAATTTACGATCAATTCATTC	Ford et al., 2009
matk	1RKIM-1-f	ACCCAGTCCATTCTGGAAATCTTGGTTC	Kuzmina et al., 2012	3FKIM	CGTACAGTACTTTGTGTTTACGAG	Kuzmina et al., 2012
matk	1326R-2	TCTAGCACACGAAAGTCGAAG	Cuénoud et al., 2002	390F	CGATCTATTCATTCAATATTTC	Cuénoud et al., 2002
rbcL	rbcL-1F	ATGTCACCACAAACAGAAAC	Fay et al., 1997	rbcL-724R	TCGCATGTACCTGCAGTAGC	Fay et al., 1997
matK	1RKIM-f	ACCCAGTCCATCTGGAAATCTTGGTTC	Kuzmina et al., 2012	3FKIM**adp	CGTACAGTACTTTTGTGTTTACGA	Suriani et al., 2021
matK	1RKIM-1-f	ACCCAGTCCATTCTGGAAATCTTGGTTC	Kuzmina et al., 2012	3FKIM	CGTACAGTACTTTGTGTTTACGAG	Kuzmina et al., 2012
rbcL	rbcL F	ATGTCACCACAAACAGAGACTAAAGC	Kress & Erickson, 2007	rbcLaR	GTAAAATCAAGTCCACCRCG	Kress et al. 2009
rbcL	rbcL F	ATGTCACCACAAACAGAGACTAAAGC	Kress & Erickson, 2007	rbcLajf634R	GAAACGGTCTCTCCAACGCAT	Fazekas et al., 2008
matK	1RKIM-1-f	ACCCAGTCCATTCTGGAAATCTTGGTTC	Kuzmina et al., 2012	3FKIM	CGTACAGTACTTTGTGTTTACGAG	Kuzmina et al., 2012
rbcL	rbcL F	ATGTCACCACAAACAGAGACTAAAGC	Kress & Erickson, 2007	rbcLaR	GTAAAATCAAGTCCACCRCG	Kress et al. 2009
rbcL	rbcL-1F	ATGTCACCACAAACAGAAAC	Fay et al., 1997	rbcL-724R	TCGCATGTACCTGCAGTAGC	Fay et al., 1997
matK	1RKIM-1-f	ACCCAGTCCATTCTGGAAATCTTGGTTC	Kuzmina et al., 2012	3FKIM	CGTACAGTACTTTGTGTTTACGAG	Kuzmina et al., 2012
matK	390F	CGATCTATTCATTCAATATTTC	Cuénoud et al., 2002	990r	GGACAATGATCCAATCAAGGC	Gamage et al., 1999
rbcL	rbcL F	ATGTCACCACAAACAGAGACTAAAGC	Kress & Erickson, 2007	rbcLajf634R	GAAACGGTCTCTCCAACGCAT	Fazekas et al., 2008
matK	1RKIM-1-f	ACCCAGTCCATTCTGGAAATCTTGGTTC	Kuzmina et al., 2012	3FKIM	CGTACAGTACTTTGTGTTTACGAG	Kuzmina et al., 2012
rbcL	rbcL-1F	ATGTCACCACAAACAGAAAC	Fay et al., 1997	rbcL-724R	TCGCATGTACCTGCAGTAGC	Fay et al., 1997
matK	matK2.1a	ATCCATCTGGAAATCTTAGTTC	Ford et al., 2009	matK3.2	CTTCCTCTGTAAAGAATTC	Ford et al., 2009
rbcL	rbcL F	ATGTCACCACAAACAGAGACTAAAGC	Kress & Erickson, 2007	rbcL-724R	TCGCATGTACCTGCAGTAGC	Fay et al., 1997
matK	matK472F	CCCRTYCATCTGGAAATCTTGGTTC	yu et al., 2011	matK1248R	GCTRTRATAATGAGAAAGATTTCTGC	yu et al., 2011
matK	390F	CGATCTATTCATTCAATATTTC	Cuénoud et al., 2002	1326R	TCTAGCACACGAAAGTCGAAGT	Cuénoud et al., 2002
rbcL	rbcL-1F	ATGTCACCACAAACAGAAAC	Fay et al., 1997	rbcL-724R	TCGCATGTACCTGCAGTAGC	Fay et al., 1997
matK	1RKIM-1-f	ACCCAGTCCATTCTGGAAATCTTGGTTC	Kuzmina et al., 2012	3FKIM	CGTACAGTACTTTGTGTTTACGAG	Kuzmina et al., 2012
rbcL	rbcL F	ATGTCACCACAAACAGAGACTAAAGC	Kress & Erickson, 2007	aR	CTTCTGCTACAAATAAGAATCGATCTC	Kress & Erickson, 2007
matK	MF	ATTTGCGATCTATTCATTCAAT	sun et al., 2012	MR	TGAGATTCCGCAGGTCATT	sun et al., 2012
matK	390F	CGATCTATTCATTCAATATTTC	Cuénoud et al., 2002	1326R	TCTAGCACACGAAAGTCGAAGT	Cuénoud et al., 2002
matK	GT1-F	CCTATATCCACTTCTCTTTCAGGAGT	Girma et al., 2016	GT1-R	CCCTTTGACACCAGAATTGC	Girma et al., 2016
matK	GT2-F	TTTACGATCAAGGTCTTCTGGA	Girma et al., 2016	GT2-R	CATATCCAACCAAATCGATGA	Girma et al., 2016
rbcL	H1f	CCACAAACAGAGACTAAAGC	Fofana et al., 1997	1.2-rbcL	GTAAAATCAAGTCCACCGCG	Fofana et al., 1997
rbcL	rbcL-1F	ATGTCACCACAAACAGAAAC	Fay et al., 1997	rbcL-724R	TCGCATGTACCTGCAGTAGC	Fay et al., 1997
matK	390F	CGATCTATTCATTCAATATTTC	Cuénoud et al., 2002	1326R	TCTAGCACACGAAAGTCGAAGT	Cuénoud et al., 2002
rbcL	rbcL-1F	ATGTCACCACAAACAGAAAC	Fay et al., 1997	rbcL-724R	TCGCATGTACCTGCAGTAGC	Fay et al., 1997
matK	390F	CGATCTATTCATTCAATATTTC	Cuénoud et al., 2002	1326R	TCTAGCACACGAAAGTCGAAGT	Cuénoud et al., 2002
rbcL	rbcL-1F	ATGTCACCACAAACAGAAAC	Fay et al., 1997	rbcL-724R	TCGCATGTACCTGCAGTAGC	Fay et al., 1997
matK	390F	CGATCTATTCATTCAATATTTC	Cuénoud et al., 2002	1326R	TCTAGCACACGAAAGTCGAAGT	Cuénoud et al., 2002
rbcL	rbcL-1F	ATGTCACCACAAACAGAAAC	Fay et al., 1997	rbcL-724R	TCGCATGTACCTGCAGTAGC	Fay et al., 1997
rbcL	rbcL2 forward	TGGCAGCATTYCGAGTAACTC	Palmieri et al., 2009	rbcLD reverse	TAGTATTTGCDGTGAATCCC	Palmieri et al., 2009
rbcL	NA	NA	NA	rbcLE reverse	TGATCTCCACCAGACAKACG	Palmieri et al., 2009
rbcL	NA	NA	NA	rbcLF reverse	ATATGCCAAACRTGRATACC	Palmieri et al., 2009
rbcL	rbcL F	ATGTCACCACAAACAGAGACTAAAGC	Kress & Erickson, 2007	rbcLaR	GTAAAATCAAGTCCACCRCG	Kress et al. 2009
matK	390F	CGATCTATTCATTCAATATTTC	Cuénoud et al., 2002	1326R	TCTAGCACACGAAAGTCGAAGT	Cuénoud et al., 2002
rbcL	rbcL-1F	ATGTCACCACAAACAGAAAC	Fay et al., 1997	rbcL-724R	TCGCATGTACCTGCAGTAGC	Fay et al., 1997
matK	CCMF	GCATTCTCGACGCGATTAG	Scriver et al., 2015	CCMR	GGACTATTGCTGTTATGATGCTC	Scriver et al., 2015
matK	ECMF	TTTTCTGGGTTATTTCTCAAATG	Scriver et al., 2015	ECMR	AATAATCCTGAACTTACTCTTTGCAT	Scriver et al., 2015
matK	PSMF	TCCAACTATTATGGGCTTTCG	Scriver et al., 2015	PSMR	TGAAAGATAACCTAGAAAATAGAACGA	Scriver et al., 2015
matK	HMMF	TCTCCTTTTTCAAAAGACAATCAA	Scriver et al., 2015	HMMR	TGCACAACTCTAAGGCTTTCTG	Scriver et al., 2015
matK	NPMF	AGAAGACCCATTTTCACA	Scriver et al., 2015	NPMR	AATAACATTGACAGAAATTTACAAA	Scriver et al., 2015
matK	MAMF	CCGCAAATGATTCTAACCAAA	Scriver et al., 2015	MAMR	ACCTCTAGATGGATGGGATGAG	Scriver et al., 2015
matK	SMMF	TCTCTTACAAACGAGCTTCACG	Scriver et al., 2015	SMMR	AACCTGCCAGATTCTATGCAA	Scriver et al., 2015
matK	EDMF	GGACACAACAATCACCTTT	Scriver et al., 2015	EDMR	TAAATGCAAAGAGGGAACATC	Scriver et al., 2015
matK	STMF1	ATTCTACAATCCCGTATAAAAGATG	Scriver et al., 2015	STMR1	GGTTCCTTTTGAAGCGAGGATTG	Scriver et al., 2015
matK	STMF2	CAAATTCTACAATCCCGTATAA	Scriver et al., 2015	STMR2	CCTTGGTATCTAACATAATGC	Scriver et al., 2015
rbcL	TNRF	GGTACCGTAGTAGGTAGACTTGAAGG	Scriver et al., 2015	TNRR	TACAGCACCCGGTCGATT	Scriver et al., 2015
rbcL	STRF	CGTTACTGGGGAGGAAGATC	Scriver et al., 2015	STRR	TCACACGTACCTGCAGTAGC	Scriver et al., 2015
matK	1RKIM-1-f	ACCCAGTCCATTCTGGAAATCTTGGTTC	Kuzmina et al., 2012	3FKIM	CGTACAGTACTTTGTGTTTACGAG	Kuzmina et al., 2012
rbcL	rbcL F	ATGTCACCACAAACAGAGACTAAAGC	Kress & Erickson, 2007	rbcLaR	GTAAAATCAAGTCCACCRCG	Kress et al. 2009
matK	matK-XF	TAATTTACGATCAATTCATTC	Dunning & Savolaine, 2010	matK3.2	CTTCCTCTGTAAAGAATTC	Ford et al., 2009
rbcL	rbcL F	ATGTCACCACAAACAGAGACTAAAGC	Kress & Erickson, 2007	rbcLaR	GTAAAATCAAGTCCACCRCG	Kress et al. 2009
matK	matK-XF 2	ACAAGAAAGTCGAAGTAT	Dunning & Savolaine, 2010	XF	TAATTTACGATCAATTCATTC	Ford et al., 2009
rbcL	rbcL F	ATGTCACCACAAACAGAGACTAAAGC	Kress & Erickson, 2007	rbcLaR	GTAAAATCAAGTCCACCRCG	Kress et al. 2009
matK	390F	CGATCTATTCATTCAATATTTC	Cuénoud et al., 2002	1326R	TCTAGCACACGAAAGTCGAAGT	Cuénoud et al., 2002
rbcL	rbcL F	ATGTCACCACAAACAGAGACTAAAGC	Kress & Erickson, 2007	aR	CTTCTGCTACAAATAAGAATCGATCTCTCCA	Hasebe et al., 1994
matK	1RKIM-f	ACCCAGTCCATCTGGAAATCTTGGTTC	Kuzmina et al., 2012	3FKIM	CGTACAGTACTTTTGTGTTTACGAG	Kuzmina et al., 2012
rbcL	rbcL F	ATGTCACCACAAACAGAGACTAAAGC	Kress & Erickson, 2007	rbcLajf634R	GAAACGGTCTCTCCAACGCAT	Fazekas et al., 2008
matK	1RKIM-f	ACCCAGTCCATCTGGAAATCTTGGTTC	Kuzmina et al., 2012	3FKIM	CGTACAGTACTTTTGTGTTTACGAG	Kuzmina et al., 2012
rbcL	rbcL-1F	ATGTCACCACAAACAGAAAC	Fay et al., 1997	rbcL-724R	TCGCATGTACCTGCAGTAGC	Fay et al., 1997
matK	matK-XF	TAATTTACGATCAATTCATTC	Dunning & Savolaine, 2010	matK-5R	GTTCTAGCACAAGAAAGTCG	Ford et al., 2009
rbcL	rbcL F	ATGTCACCACAAACAGAGACTAAAGC	Kress & Erickson, 2007	rbcL-724R	TCGCATGTACCTGCAGTAGC	Fay et al., 1997
matK	1RKIM-f	ACCCAGTCCATCTGGAAATCTTGGTTC	Kuzmina et al., 2012	3FKIM	CGTACAGTACTTTTGTGTTTACGAG	Kuzmina et al., 2012
rbcL	rbcL F	ATGTCACCACAAACAGAGACTAAAGC	Kress & Erickson, 2007	rbcLaR	GTAAAATCAAGTCCACCRCG	Kress et al. 2009
matK	390F	CGATCTATTCATTCAATATTTC	Cuénoud et al., 2002	1326R	TCTAGCACACGAAAGTCGAAGT	Cuénoud et al., 2002
rbcL	rbcL-1F	ATGTCACCACAAACAGAAAC	Fay et al., 1997	rbcL-724R	TCGCATGTACCTGCAGTAGC	Fay et al., 1997
matK	390F	CGATCTATTCATTCAATATTTC	Cuénoud et al., 2002	1326R	TCTAGCACACGAAAGTCGAAGT	Cuénoud et al., 2002
rbcL	rbcL-1F	ATGTCACCACAAACAGAAAC	Fay et al., 1997	1460R	TCCTTTTAGTAAAAGATTGGGCCGAG	Fay et al., 1997
rbcL	636F	GCATTGGAGAGAGATCGTTTCT	Fay et al., 1997	rbcL-724R	TCGCATGTACCTGCAGTAGC	Fay et al., 1997
matK	matK-413f-1	TAATTTACRATCAATTCATTCAATATTTCC	Heckenhauer et al., 2016	matK-1227r-1	GARGAYCCRCTRTRATAATGAGAAAGATTT	Heckenhauer et al., 2016
matK	matK-413f-2	TAATTTACGATCYATTCATTCAATATTTCC	Heckenhauer et al., 2016	matK-1227r-2	GAAGAYCCGCTATGATAATGAGAAAGGTTT	Heckenhauer et al., 2016
matK	matK-413f-3	TAATTTACGATCAATTCATTCAACATTTCC	Heckenhauer et al., 2016	matK-1227r-3	GARGATCCRCTRTRATAATGAAAAAGATTT	Heckenhauer et al., 2016
matK	matK-413f-4	TAATTTMCRATCAATTCATTCCATATTTCC	Heckenhauer et al., 2016	matK-1227r-4	GARGATCCRCTRTRATAATGAGAAAAATTT	Heckenhauer et al., 2016
matK	matK-413f-5	TAATTTACGATCAATTCATTCACTATTTCC	Heckenhauer et al., 2016	matK-1227r-5	GARGATCCRCTRTRATAATGAGAAATATTT	Heckenhauer et al., 2016
matK	matK-413f-6	TAATTTACGATCWATTCATTCMATTTTTCC	Heckenhauer et al., 2016	matK-1227r-6	GARGATCCGCTRTAATAATGCGAAAGATTT	Heckenhauer et al., 2016
matK	matK-413f-7	TAATTTACAATCMATTCATTCAATATTTTC	Heckenhauer et al., 2016	matK-1227r-7	GARGATCCGCTRTAATAATGCGAAAGATTT	Heckenhauer et al., 2016
matK	1RKIM-f	ACCCAGTCCATCTGGAAATCTTGGTTC	Kuzmina et al., 2012	3FKIM	CGTACAGTACTTTTGTGTTTACGAG	Kuzmina et al., 2012
matK	390F	CGATCTATTCATTCAATATTTC	Cuénoud et al., 2002	1326R	TCTAGCACACGAAAGTCGAAGT	Cuénoud et al., 2002
rbcL	rbcL F	ATGTCACCACAAACAGAGACTAAAGC	Kress & Erickson, 2007	rbcLajf634R	GAAACGGTCTCTCCAACGCAT	Fazekas et al., 2008
matK	matK472F	CCCRTYCATCTGGAAATCTTGGTTC	yu et al., 2011	matK1248R	GCTRTRATAATGAGAAAGATTTCTGC	yu et al., 2011
rbcL	rbcL-1F	ATGTCACCACAAACAGAAAC	Fay et al., 1997	rbcL-724R	TCGCATGTACCTGCAGTAGC	Fay et al., 1997
matK	1RKIM-f	ACCCAGTCCATCTGGAAATCTTGGTTC	Kuzmina et al., 2012	3FKIM	CGTACAGTACTTTTGTGTTTACGAG	Kuzmina et al., 2012
rbcL	rbcL F	ATGTCACCACAAACAGAGACTAAAGC	Kress & Erickson, 2007	rbcLaR	GTAAAATCAAGTCCACCRCG	Kress et al. 2009
matK	390F	CGATCTATTCATTCAATATTTC	Cuénoud et al., 2002	1326R	TCTAGCACACGAAAGTCGAAGT	Cuénoud et al., 2002
rbcL	Z1	ATGTCACCACAAACAGAAACTAAAGCAAGT	Soltis et al., 1992	rbcLaR	GTAAAATCAAGTCCACCRCG	Kress et al. 2009
matK	390F	CGATCTATTCATTCAATATTTC	Cuénoud et al., 2002	1326R	TCTAGCACACGAAAGTCGAAGT	Cuénoud et al., 2002
rbcL	rbcL-1F	ATGTCACCACAAACAGAAAC	Fay et al., 1997	rbcL-724R	TCGCATGTACCTGCAGTAGC	Fay et al., 1997
matK	M-Parveen-F	ATCCATATGGAAATCTTGGTTC	Parveen et al., 2012	M-Parveen-R	GTTCTAGCACACGAAAGTCG	Parveen et al., 2012
rbcL	R-Parveen-F	ATGTCACCACAAACAGAAACTAAAGC	Parveen et al., 2012	R-Parveen-R	CTTCGGCACAAAATAAGAAACGATCTC	Parveen et al., 2012
matK	1RKIM-f	ACCCAGTCCATCTGGAAATCTTGGTTC	Kuzmina et al., 2012	3FKIM	CGTACAGTACTTTTGTGTTTACGAG	Kuzmina et al., 2012
matK	390F	CGATCTATTCATTCAATATTTC	Cuénoud et al., 2002	990r	GGACAATGATCCAATCAAGGC	Gamage et al., 1999
rbcL	rbcL F	ATGTCACCACAAACAGAGACTAAAGC	Kress & Erickson, 2007	rbcLajf634R	GAAACGGTCTCTCCAACGCAT	Fazekas et al., 2008
matK	390F	CGATCTATTCATTCAATATTTC	Cuénoud et al., 2002	1326R	TCTAGCACACGAAAGTCGAAGT	Cuénoud et al., 2002
rbcL	rbcL-1F	ATGTCACCACAAACAGAAAC	Fay et al., 1997	rbcL-724R	TCGCATGTACCTGCAGTAGC	Fay et al., 1997
matk	m-Yu-F	GTCCATGTCGAAATCTTGGTTC	yu et al., 2011	M-Yu-R	ATGATAATGAGAAAGATTTCTGCC	yu et al., 2011
rbcL	rbcL F	ATGTCACCACAAACAGAGACTAAAGC	Kress & Erickson, 2007	1.2-rbcL	GTAAAATCAAGTCCACCGCG	Fofana et al., 1997
matK	390F	CGATCTATTCATTCAATATTTC	Cuénoud et al., 2002	1326R	TCTAGCACACGAAAGTCGAAGT	Cuénoud et al., 2002
rbcL	Z1	ATGTCACCACAAACAGAAACTAAAGCAAGT	Lledo et al., 1998	rbcL 724R-Lledo	TCGCATGTACCTGCAGTTG	Lledo et al., 1998
rbcL	rbcL 627F	CATTTATGCGCTGGAGAGACCG	Lledo et al., 1998	rbcL 1504R	GAATTACTGATTTCGCAAC	Lledo et al., 1998
matK	1RKIM-f	ACCCAGTCCATCTGGAAATCTTGGTTC	Kuzmina et al., 2012	3FKIM	CGTACAGTACTTTTGTGTTTACGAG	Kuzmina et al., 2012
matK	matKsal-f	CATCTAGAAAAATTGGTTCA	Crautlein et al., 2011	matKsal-r	TTTAACACAAGAAAGTCGAAG	Crautlein et al., 2011
rbcL	rbcL F	ATGTCACCACAAACAGAGACTAAAGC	Kress & Erickson, 2007	rbcLaR	GTAAAATCAAGTCCACCRCG	Kress et al. 2009
matK	equisetum-F	ATACCCCATTTTATTCATCC	Wang et al., 1999	matK2F	CGTACTTTTATGTTTACAGGCTAA	Wang et al., 1999
matk	Gym_R1A	TCAYCCGGARATTTTGGTTCG	Li et al., 2011	Gym_F1A	ATYGYRCTTTTATGTTTACARGC	Li et al., 2011
rbcL	rbcL F	ATGTCACCACAAACAGAGACTAAAGC	Kress & Erickson, 2007	rbcLajf634R	GAAACGGTCTCTCCAACGCAT	Fazekas et al., 2008
matK	1RKIM-f	ACCCAGTCCATCTGGAAATCTTGGTTC	Kuzmina et al., 2012	3FKIM	CGTACAGTACTTTTGTGTTTACGAG	Kuzmina et al., 2012
matK	Gym_R1B	TCATCCRGAAATTTTGGTKCG	Li et al., 2011	Gym_F1B	ATMGTACTTTTATGTTTACARGC	Li et al., 2011
rbcL	rbcL F	ATGTCACCACAAACAGAGACTAAAGC	Kress & Erickson, 2007	rbcLaR	GTAAAATCAAGTCCACCRCG	Kress et al. 2009
matK	matK-AF	CTATATCCACTTATCTTTCAGGAGT	Kato et al., 1998	matK-8R	AAAGTTCTAGCACAAGAAAGTCGA	Kato et al., 1998
rbcL	Z1	ATGTCACCACAAACAGAAACTAAAGCAAGT	Soltis et al., 1992	rbcL R	TCCTTTTAGTAAAAGATTGGGCGGAG	Kress et al. 2009
matK	390F	CGATCTATTCATTCAATATTTC	Cuénoud et al., 2002	1326R	TCTAGCACACGAAAGTCGAAGT	Cuénoud et al., 2002
rbcL	rbcL-1F	ATGTCACCACAAACAGAAAC	Fay et al., 1997	rbcL-724R	TCGCATGTACCTGCAGTAGC	Fay et al., 1997
matK	M-pham-F	TTTGACAGTTATCTTGGAAGTTTC	Pham et al., 2021	M-pham-R	TACTAATTGGCTGCCCTGAGATGT	Pham et al., 2021
rbcL	R-pham-F	CACTGTTTGGACCGATGGACTTAC	Pham et al., 2021	R-pham-R	CTTCGCGGATCACTTCATTACCTTC	Pham et al., 2021
matK	390F	CGATCTATTCATTCAATATTTC	Cuénoud et al., 2002	1326R	TCTAGCACACGAAAGTCGAAGT	Cuénoud et al., 2002
rbcL	rbcL-1F	ATGTCACCACAAACAGAAAC	Fay et al., 1997	1460R	TCCTTTTAGTAAAAGATTGGGCCGAG	Fay et al., 1997
rbcL	636F	GCATTGGAGAGAGATCGTTTCT	Fay et al., 1997	rbcL-724R	TCGCATGTACCTGCAGTAGC	Fay et al., 1997
matK	matK472F	CCCRTYCATCTGGAAATCTTGGTTC	yu et al., 2011	matK1248R	GCTRTRATAATGAGAAAGATTTCTGC	yu et al., 2011
matK	390F	CGATCTATTCATTCAATATTTC	Cuénoud et al., 2002	1326R	TCTAGCACACGAAAGTCGAAGT	Cuénoud et al., 2002
rbcL	rbcL-1F	ATGTCACCACAAACAGAAAC	Fay et al., 1997	rbcL-724R	TCGCATGTACCTGCAGTAGC	Fay et al., 1997
matK	390F	CGATCTATTCATTCAATATTTC	Cuénoud et al., 2002	1326R	TCTAGCACACGAAAGTCGAAGT	Cuénoud et al., 2002
rbcL	rbcL-1F	ATGTCACCACAAACAGAAAC	Fay et al., 1997	rbcL-724R	TCGCATGTACCTGCAGTAGC	Fay et al., 1997
matK	19F	CGTTCTGACCATATTGCACTATG	Molvray et al., 2000	trnK-2R	AACTAGTCGGATGGAGTAG	Johnson & Soltis 1994
matK	390F	CGATCTATTCATTCAATATTTC	Cuénoud et al., 2002	1326R	TCTAGCACACGAAAGTCGAAGT	Cuénoud et al., 2002
matK	matKAF	CTATATCCACTTATCTTTCAGGAGT	Yang et al., 2004	matK-8R	AAAGTTCTAGCACAAGAAAGTCGA	Kato et al., 1998
rbcL	rbcL-1F	ATGTCACCACAAACAGAAAC	Fay et al., 1997	1360R	CTTCACAAGCAGCAGCTAGTTC	Reeves et al., 2001
matK	matK-XF	TAATTTACGATCAATTCATTC	Dunning & Savolaine, 2010	matK-XF 2	ACAAGAAAGTCGAAGTAT	Dunning & Savolaine, 2010
matK	XF	TAATTTACGATCAATTCATTC	Ford et al., 2009	5R	GTTCTAGCACAAGAAAGTCG	Ford et al., 2009
matK	390F	CGATCTATTCATTCAATATTTC	Cuénoud et al., 2002	1326R	TCTAGCACACGAAAGTCGAAGT	Cuénoud et al., 2002
rbcL	rbcL-1F	ATGTCACCACAAACAGAAAC	Fay et al., 1997	rbcL-724R	TCGCATGTACCTGCAGTAGC	Fay et al., 1997
matK	1RKIM-f	ACCCAGTCCATCTGGAAATCTTGGTTC	Kuzmina et al., 2012	3FKIM	CGTACAGTACTTTTGTGTTTACGAG	Kuzmina et al., 2012
rbcL	rbcL F	ATGTCACCACAAACAGAGACTAAAGC	Kress & Erickson, 2007	rbcLaR	GTAAAATCAAGTCCACCRCG	Kress et al. 2009
matK	matK472F	CCCRTYCATCTGGAAATCTTGGTTC	yu et al., 2011	matK1248R	GCTRTRATAATGAGAAAGATTTCTGC	yu et al., 2011
rbcL	rbcL-1F	ATGTCACCACAAACAGAAAC	Fay et al., 1997	rbcL-724R	TCGCATGTACCTGCAGTAGC	Fay et al., 1997
matK	1RKIM-f	ACCCAGTCCATCTGGAAATCTTGGTTC	Kuzmina et al., 2012	3FKIM	CGTACAGTACTTTTGTGTTTACGAG	Kuzmina et al., 2012
matK	390F	CGATCTATTCATTCAATATTTC	Cuénoud et al., 2002	1326R	TCTAGCACACGAAAGTCGAAGT	Cuénoud et al., 2002
rbcL	rbcL F	ATGTCACCACAAACAGAGACTAAAGC	Kress & Erickson, 2007	1.2-rbcL	GTAAAATCAAGTCCACCGCG	Fofana et al., 1997
matK	1RKIM-f	ACCCAGTCCATCTGGAAATCTTGGTTC	Kuzmina et al., 2012	3FKIM	CGTACAGTACTTTTGTGTTTACGAG	Kuzmina et al., 2012
rbcL	rbcL F	ATGTCACCACAAACAGAGACTAAAGC	Kress & Erickson, 2007	rbcLajf634R	GAAACGGTCTCTCCAACGCAT	Fazekas et al., 2008
matK	390F	CGATCTATTCATTCAATATTTC	Cuénoud et al., 2002	1326R	TCTAGCACACGAAAGTCGAAGT	Cuénoud et al., 2002
rbcL	rbcL-1F	ATGTCACCACAAACAGAAAC	Fay et al., 1997	rbcL-724R	TCGCATGTACCTGCAGTAGC	Fay et al., 1997
matK	1RKIM-f	ACCCAGTCCATCTGGAAATCTTGGTTC	Kuzmina et al., 2012	3FKIM	CGTACAGTACTTTTGTGTTTACGAG	Kuzmina et al., 2012
rbcL	rbcL F	ATGTCACCACAAACAGAGACTAAAGC	Kress & Erickson, 2007	rbcLaR	GTAAAATCAAGTCCACCRCG	Kress et al. 2009
matK	390F	CGATCTATTCATTCAATATTTC	Cuénoud et al., 2002	matK-5R	GTTCTAGCACAAGAAAGTCG	Ford et al., 2009
rbcL	rbcL F	ATGTCACCACAAACAGAGACTAAAGC	Kress & Erickson, 2007	rbcLaR	GTAAAATCAAGTCCACCRCG	Kress et al. 2009
matK	matK-XF	TAATTTACGATCAATTCATTC	Dunning & Savolaine, 2010	1326R	TCTAGCACACGAAAGTCGAAGT	Cuénoud et al., 2002
matK	390F	CGATCTATTCATTCAATATTTC	Cuénoud et al., 2002	matK-5R	GTTCTAGCACAAGAAAGTCG	Ford et al., 2009
matK	1RKIM-f	ACCCAGTCCATCTGGAAATCTTGGTTC	Kuzmina et al., 2012	3FKIM	CGTACAGTACTTTTGTGTTTACGAG	Kuzmina et al., 2012
matK	ASP_F	TCAGAATTTACGATCTATTC	Dunning & Savolainen, 2010	MALV_R1	TAATGAGAAAGATTTCTGCATAT	Dunning & Savolainen, 2010
matK	SAX_F1	TCATAATTTACGATCAATTCA	Dunning & Savolainen, 2010	ASP_R	AACCTGTTCTTTGAGGABCC	Dunning & Savolainen, 2010
matK	XXF	TAATTTACGATCAATTCAITC	Dunning & Savolainen, 2010	ALI_R	CACGAAAGTCGAAGTATATAY	Dunning & Savolainen, 2010
matK	XF1	TAATTTACGATCAATTCAKTC	Dunning & Savolainen, 2010	LAM_R	GCACAAGAAAGTCGAAGTATATA	Dunning & Savolainen, 2010
matK	XF4	TAATTTACGATCAATTCATKC	Dunning & Savolainen, 2010	MALP_R1	ACAAGAAAGTCGAAGTAT	Dunning & Savolainen, 2010
matK	XFA	TAATTTACGATCAATTCATTCA	Dunning & Savolainen, 2010	ERI_R	GCACAAGAAAGTCGAAGTAT	Dunning & Savolainen, 2010
matK	MAL_F2	CGATCTATTCATTCAATATT	Dunning & Savolainen, 2010	CAR_R	CGAGACAAAGTTCTAGCCCAVG	Dunning & Savolainen, 2010
matK	LIL_F	GATCTATTCATTCAATATTTYC	Dunning & Savolainen, 2010	FAB_R	CTTTTGTGTTTACGAGCCAADG	Dunning & Savolainen, 2010
matK	SAN_F	AATATACTAATACCTTAYC	Dunning & Savolainen, 2010	MatK2F1	CGTACTTTTATGTTTACAGGCYAA	Dunning & Savolainen, 2010
matK	AST_F	CCTTACCCAGCTCATCTGGAAAT	Dunning & Savolainen, 2010	SANT_R1	GCTTTTGTGTTTACGAGCTA	Dunning & Savolainen, 2010
matK	1RX_KIM	ACCCAGTCCATCTGGAAATCTTGGTIC	Dunning & Savolainen, 2010	3FX_KIM	CGTACAGTACTTTTGTGTTTACGIG	Dunning & Savolainen, 2010
matK	FAB_F	TTCAAACCCTTCGTTACTGGATVAA	Dunning & Savolainen, 2010	AST_R	CAAATAATATCCAAATACCAA	Dunning & Savolainen, 2010
matK	NA	NA	NA	DIP_R	ATACAAATAATATCCAAATAC	Dunning & Savolainen, 2010
matK	390F	CGATCTATTCATTCAATATTTC	Cuénoud et al., 2002	1326R	TCTAGCACACGAAAGTCGAAGT	Cuénoud et al., 2002
rbcL	rbcL F	ATGTCACCACAAACAGAGACTAAAGC	Kress & Erickson, 2007	rbcLaR	GTAAAATCAAGTCCACCRCG	Kress et al. 2009
matK	1RKIM-f	ACCCAGTCCATCTGGAAATCTTGGTTC	Kuzmina et al., 2012	3FKIM	CGTACAGTACTTTTGTGTTTACGAG	Kuzmina et al., 2012
rbcL	rbcL F	ATGTCACCACAAACAGAGACTAAAGC	Kress & Erickson, 2007	rbcLaR	GTAAAATCAAGTCCACCRCG	Kress et al. 2009
matK	matK	CGATCTATTCATTCAATATTTC	Cuénoud et al., 2002	1326R	TCTAGCACACGAAAGTCGAAGT	Cuénoud et al., 2002
rbcL	rbcL F	ATGTCACCACAAACAGAGACTAAAGC	Kress & Erickson, 2007	1375	ATACGATCTCTTTCCATACTTCAC	Lida et al., 2007
matK	1RKIM-f	ACCCAGTCCATCTGGAAATCTTGGTTC	Kuzmina et al., 2012	3FKIM	CGTACAGTACTTTTGTGTTTACGAG	Kuzmina et al., 2012
matK	390F	CGATCTATTCATTCAATATTTC	Cuénoud et al., 2002	1326R	TCTAGCACACGAAAGTCGAAGT	Cuénoud et al., 2002
rbcL	rbcL-1F	ATGTCACCACAAACAGAAAC	Fay et al., 1997	rbcL-724R	TCGCATGTACCTGCAGTAGC	Fay et al., 1997
matK	1RKIM-f	ACCCAGTCCATCTGGAAATCTTGGTTC	Kuzmina et al., 2012	3FKIM	CGTACAGTACTTTTGTGTTTACGAG	Kuzmina et al., 2012
rbcL	rbcL F	ATGTCACCACAAACAGAGACTAAAGC	Kress & Erickson, 2007	rbcLaR	GTAAAATCAAGTCCACCRCG	Kress et al. 2009
matK	390F	CGATCTATTCATTCAATATTTC	Cuénoud et al., 2002	1326R	TCTAGCACACGAAAGTCGAAGT	Cuénoud et al., 2002
matK	1RKIM-f	ACCCAGTCCATCTGGAAATCTTGGTTC	Kuzmina et al., 2012	3FKIM	CGTACAGTACTTTTGTGTTTACGAG	Kuzmina et al., 2012
rbcL	rbcL F	ATGTCACCACAAACAGAGACTAAAGC	Kress & Erickson, 2007	aR	CTTCTGCTACAAATAAGAATCGATCTCTCCA	Hasebe et al., 1994
matK	1RKIM-f	ACCCAGTCCATCTGGAAATCTTGGTTC	Kuzmina et al., 2012	3FKIM	CGTACAGTACTTTTGTGTTTACGAG	Kuzmina et al., 2012
matK	390F	CGATCTATTCATTCAATATTTC	Cuénoud et al., 2002	1326R	TCTAGCACACGAAAGTCGAAGT	Cuénoud et al., 2002
matK	matK-XF	TAATTTACGATCAATTCATTC	Ford et al., 2009	matK-5R	GTTCTAGCACAAGAAAGTCG	Ford et al., 2009
matK	Gym_R1A	TCAYCCGGARATTTTGGTTCG	Li et al., 2011	Gym_F1A	ATYGYRCTTTTATGTTTACARGC	Li et al., 2011
rbcL	rbcL F	ATGTCACCACAAACAGAGACTAAAGC	Kress & Erickson, 2007	rbcLaR	GTAAAATCAAGTCCACCRCG	Kress et al. 2009
matK	Lb matK fDAP	GATGCTYCGTTTCYACAT	Kuo et al., 2011	Sch matK rRDS	GGATGCCCAGTACTATCACG	Kuo et al., 2011
matK	SchmatK fEMS	GAGATGTCTACTTCGTTTCCT	Kuo et al., 2011	DeLin matK rNRD	CTACGCAAYSCATCYCGATTT	Kuo et al., 2011
matK	FERmatK fEDR	ATTCATTCRATRTTTTTATTTHTGGARGAYAGATT	Kuo et al., 2011	FERmatK rAGK	CGTRTTGTACTYYTRTGTTTRCVAGC	Kuo et al., 2011
matK	NA	NA	NA	Eul matK rGLR	ATCTCAATCTMCGCAATCCAT	Kuo et al., 2011
rbcL	Z1	ATGTCACCACAAACAGAAACTAAAGCAAGT	Soltis et al., 1992	RbcLF1379R	TCACAAGCAGCAGCTAGTTCAGGACTC	Wolf et al., 1994
rbcL	rbcL F	ATGTCACCACAAACAGAGACTAAAGC	Kress & Erickson, 2007	rbcLaR	GTAAAATCAAGTCCACCRCG	Kress et al. 2009
matK	390F	CGATCTATTCATTCAATATTTC	Cuénoud et al., 2002	1326R	TCTAGCACACGAAAGTCGAAGT	Cuénoud et al., 2002
rbcL	cF	TGAAAACGTGAATTCCCAACCGTTTATGCG	Hasebe et al., 1994	cR	GCAGCAGCTAGTTCCGGGCTCCA	Hasebe et al., 1994
rbcL	rbcL F	ATGTCACCACAAACAGAGACTAAAGC	Kress & Erickson, 2007	rbcLajf634R	GAAACGGTCTCTCCAACGCAT	Fazekas et al., 2008
matK	matK-XF	TAATTTACGATCAATTCATTC	Dunning & Savolainen, 2010	MALP_R1	ACAAGAAAGTCGAAGTAT	Dunning & Savolainen, 2010
rbcL	rbcL F	ATGTCACCACAAACAGAGACTAAAGC	Kress & Erickson, 2007	rbcLaR	GTAAAATCAAGTCCACCRCG	Kress et al. 2009
matK	390F-1	CGATCTATTCATTCAATATTC	Cuénoud et al., 2002	1326R	TCTAGCACACGAAAGTCGAAGT	Cuénoud et al., 2002
rbcL	rbcL-1F	ATGTCACCACAAACAGAAAC	Fay et al., 1997	rbcL-724R	TCGCATGTACCTGCAGTAGC	Fay et al., 1997
matK	390F	CGATCTATTCATTCAATATTTC	Cuénoud et al., 2002	1326R	TCTAGCACACGAAAGTCGAAGT	Cuénoud et al., 2002
matk	1RKIM-f	ACCCAGTCCATCTGGAAATCTTGGTTC	Kuzmina et al., 2012	3FKIM	CGTACAGTACTTTTGTGTTTACGAG	Kuzmina et al., 2012
matK	matK-XF	TAATTTACGATCAATTCATTC	Dunning & Savolaine, 2010	NA	NA	NA
rbcL	rbcL F	ATGTCACCACAAACAGAGACTAAAGC	Kress & Erickson, 2007	rbcL-724R	TCGCATGTACCTGCAGTAGC	Fay et al., 1997
matK	AChF1	GTATATGAATGTGAATCGGTATTC	Larranaga & Hormaza, 2015	AChR1	TTGACTCCTTACTGCGGAAT	Larranaga & Hormaza, 2015
matK	AChReF1	GCTTCGGAATGATTTTCC	Larranaga & Hormaza, 2015	AReR1	CGCCTTAGCCAACGATT	Larranaga & Hormaza, 2015
matK	ASqF1	CCATTTCCGTTTGTTCAAAC	Larranaga & Hormaza, 2015	ASqR1	GGTAAGATTTCCATTTCTTCATC	Larranaga & Hormaza, 2015
matK	AMuF1	CATTTACGATCAACATCCTTTA	Larranaga & Hormaza, 2015	AMuR1	GAAGAATTTTGGCGTACACTTA	Larranaga & Hormaza, 2015
matK	AGlF1	CGATCAACATCCTTTGGG	Larranaga & Hormaza, 2015	AGlR1	GCCGGCTTACTAATAGGGTT	Larranaga & Hormaza, 2015
matK	APuF1	TTCTTGTTCCTATATAATATTCATA	Larranaga & Hormaza, 2015	APuR1	GAGAAAGATTTCTGTATATGCGT	Larranaga & Hormaza, 2015
matK	1RKIM-f	ACCCAGTCCATCTGGAAATCTTGGTTC	Kuzmina et al., 2012	3FKIM	CGTACAGTACTTTTGTGTTTACGAG	Kuzmina et al., 2012
rbcL	rbcL F	ATGTCACCACAAACAGAGACTAAAGC	Kress & Erickson, 2007	rbcLaR	GTAAAATCAAGTCCACCRCG	Kress et al. 2009
matk	390F	CGATCTATTCATTCAATATTTC	Cuénoud et al., 2002	1326R	TCTAGCACACGAAAGTCGAAGT	Cuénoud et al., 2002
rbcL	rbcL F	ATGTCACCACAAACAGAGACTAAAGC	Kress & Erickson, 2007	rbcLajf634R	GAAACGGTCTCTCCAACGCAT	Fazekas et al., 2008
matK	1RKIM-f	ACCCAGTCCATCTGGAAATCTTGGTTC	Kuzmina et al., 2012	3FKIM	CGTACAGTACTTTTGTGTTTACGAG	Kuzmina et al., 2012
rbcL	rbcL F	ATGTCACCACAAACAGAGACTAAAGC	Kress & Erickson, 2007	rbcLajf634R	GAAACGGTCTCTCCAACGCAT	Fazekas et al., 2008
rbcL	rbcL2 forward	TGGCAGCATTYCGAGTAACTC	Palmieri et al., 2009	rbcLaR-fusion	AGTCAGTCAGCCGTAAAATCAAGTCCACCRCG	Kress et al., 2009
matK	19F	CGTTCTGACCATATTGCACTATG	Molvray et al., 2000	trnK-2R	AACTAGTCGGATGGAGTAG	Johnson & Soltis 1994
matK	matK56F	GGCAACAAAACTTCCTATATCC	Molvray et al. 2000	matK336R	GACTCCAAAACCTTCTGATACC	Molvray et al. 2000
matK	matK743F	CTTCTGGAGTCTTTCTTGAGC	Whitten et al. 2000	matK1520R	CGGATAATGTCCAAATACCAAATA	Whitten et al. 2000
matK	NA	NA	NA	matK1027R	CCAGAAAAGAGAAGGAATAATTGG	Whitten et al. 2000
rbcL	Z1	ATGTCACCACAAACAGAAACTAAAGCAAGT	Soltis et al., 1992	aR	CTTCTGCTACAAATAAGAATCGATCTCTCCA	Hasebe et al., 1994
matK	390F	CGATCTATTCATTCAATATTTC	Cuénoud et al., 2002	1326R	TCTAGCACACGAAAGTCGAAGT	Cuénoud et al., 2002
rbcL	rbcL-1F	ATGTCACCACAAACAGAAAC	Fay et al., 1997	rbcL-724R	TCGCATGTACCTGCAGTAGC	Fay et al., 1997
matK	matK-XF	TAATTTACGATCAATTCATTC	Dunning & Savolaine, 2010	matK-5R	GTTCTAGCACAAGAAAGTCG	Ford et al., 2009
rbcL	rbcL F	ATGTCACCACAAACAGAGACTAAAGC	Kress & Erickson, 2007	rbcLajf634R	GAAACGGTCTCTCCAACGCAT	Fazekas et al., 2008
matK	1RKIM-f	ACCCAGTCCATCTGGAAATCTTGGTTC	Kuzmina et al., 2012	3FKIM	CGTACAGTACTTTTGTGTTTACGAG	Kuzmina et al., 2012
rbcL	rbcL F	ATGTCACCACAAACAGAGACTAAAGC	Kress & Erickson, 2007	rbcLaR	GTAAAATCAAGTCCACCRCG	Kress et al. 2009
matK	1RKIM-f	ACCCAGTCCATCTGGAAATCTTGGTTC	Kuzmina et al., 2012	3FKIM	CGTACAGTACTTTTGTGTTTACGAG	Kuzmina et al., 2012
rbcL	rbcL-1F	ATGTCACCACAAACAGAAAC	Fay et al., 1997	rbcL-724R	TCGCATGTACCTGCAGTAGC	Fay et al., 1997
matK	matK2.1a	ATCCATCTGGAAATCTTAGTTC	Ford et al., 2009	matK-5R	GTTCTAGCACAAGAAAGTCG	Ford et al., 2009
matK	matK-2.1F	CCTATCCATCTGGAAATCTTAG	Ford et al., 2009	matK3.2	CTTCCTCTGTAAAGAATTC	Ford et al., 2009
matK	1RKIM-f	ACCCAGTCCATCTGGAAATCTTGGTTC	Kuzmina et al., 2012	3FKIM	CGTACAGTACTTTTGTGTTTACGAG	Kuzmina et al., 2012
matK	390F	CGATCTATTCATTCAATATTTC	Cuénoud et al., 2002	1326R	TCTAGCACACGAAAGTCGAAGT	Cuénoud et al., 2002
matK	matK-XF	TAATTTACGATCAATTCATTC	Dunning & Savolaine, 2010	R692	TACAAAATTGCGCTTTAGCCAATGATC	Dunning & Savolaine, 2010
matK	F389	GGAAATCCATTCTGGCTTCAAAAGG	de Vere et al., 2012	NA	NA	NA
matK	F461asterales	TAGATATACTAATACCTTACCCAGC	de Vere et al., 2012	R1498asterales	CATTATTGGCCAAATCATTGATACA	de Vere et al., 2012
matK	F1010asterales	ATTCCCTTGACTTTCTGGGTTATCG	de Vere et al., 2012	R978asterales	CAGAAAGTCAAGGGAATGATTGGAT	de Vere et al., 2012
matK	F2caryophyllales	TGCCCATCTAGAAATCTTGGTTCAA	de Vere et al., 2012	R2caryophyllales	TGTGTTTACGAGCCAAAGTTCTAGC	de Vere et al., 2012
matK	F428fabales	CTTATAAAAATTTGCGATCAATTCATTC	de Vere et al., 2012	R1438fabales	CTCTTCTTCCTCTGTAAAGAATTCT	de Vere et al., 2012
matK	F2lamiales	CCCCAATTTGCGATCAATTCATTCA	de Vere et al., 2012	R2lamiales	CAGTACTTTTGTGTTTCCGAGCCAA	de Vere et al., 2012
matK	F318poales	TTCTGAGTTTTATTCTCAGATT	de Vere et al., 2012	R1460poales	AGGGTTGTTTTGGTGAACATCAAAG	de Vere et al., 2012
matK	F875poales	TTATGGATCCTCTTATGCATTATGT	de Vere et al., 2012	R854poales	ATCGAACATAATGCATAAGAGGATC	de Vere et al., 2012
matK	F2ranunculales	AAAACCTCCGTTGTTGGATACAAGA	de Vere et al., 2012	R2ranunculales	CCCCAGAAAGAACCTGTTCTTCCTC	de Vere et al., 2012
matK	F458rosales	CATTTAAATTATGCATCAGATGTACTA	de Vere et al., 2012	R1414rosales	TCTGTTCTTCTTCCGTAAAGAATTC	de Vere et al., 2012
matK	NA	NA	NA	R1020ranunculales	ATGAAGCCTATCCGGCTGAGACCAA	de Vere et al., 2012
matK	NA	NA	NA	R2brassicales	CCAAATACCAAATTCGCACTCGATA	de Vere et al., 2012
rbcL	rbcL F	ATGTCACCACAAACAGAGACTAAAGC	Kress & Erickson, 2007	rbcLaR	GTAAAATCAAGTCCACCRCG	Kress et al. 2009
rbcL	NA	NA	NA	rbcLajf634R	GAAACGGTCTCTCCAACGCAT	Fazekas et al., 2008
rbcL	NA	NA	NA	rbcL-724R	TCGCATGTACCTGCAGTAGC	Fay et al., 1997
rbcL	NA	NA	NA	rbcLr590	AGTCCACCGCGTAGACATTCAT	de Vere et al., 2012
rbcL	NA	NA	NA	rbcLr506	AGGGGACGACCATACTTGTTCA	de Vere et al., 2012
matK	HRM_matK1F	CTTCTTATTTACGATTAACATCTTCT	Osathanunkul et al., 2015	HRM_matK1R	TTTCTTTGATATCGAACATAATG	Osathanunkul et al., 2015
rbcL	HRM_rbcL2F	GGTACATGGACAACTGTGTGGA	Osathanunkul et al., 2015	HRM_rbcL2R	ACAGAACCTTCTTCAAAAAGGTCTA	Osathanunkul et al., 2015
matK	390F	CGATCTATTCATTCAATATTTC	Cuénoud et al., 2002	1326R	TCTAGCACACGAAAGTCGAAGT	Cuénoud et al., 2002
matK	3FKIM	CGTACAGTACTTTTGTGTTTACGAG	Kuzmina et al., 2012	matK_Kim_R	ACCCAGTCCATCTAAATCTTGGTTC	Kuzmina et al., 2012
matK	matK1F	GAACTCGTCGGATGGAGTG	Wang et al., 1999	matK2R	TAAACGATCCTCTCATTCACGA	Wang et al., 1999
rbcL	rbcL-1F	ATGTCACCACAAACAGAAAC	Fay et al., 1997	rbcL-724R	TCGCATGTACCTGCAGTAGC	Fay et al., 1997
matK	matK2.1a	ATCCATCTGGAAATCTTAGTTC	Ford et al., 2009	matK3.2	CTTCCTCTGTAAAGAATTC	Ford et al., 2009
matK	matK-XF	TAATTTACGATCAATTCATTC	Dunning & Savolaine, 2010	R692	TACAAAATTGCGCTTTAGCCAATGATC	Dunning & Savolaine, 2010
matK	matK472F	CCCRTYCATCTGGAAATCTTGGTTC	yu et al., 2011	matK1248R	GCTRTRATAATGAGAAAGATTTCTGC	yu et al., 2011
rbcL	rbcL-1F	ATGTCACCACAAACAGAAAC	Fay et al., 1997	rbcL-724R	TCGCATGTACCTGCAGTAGC	Fay et al., 1997
matK	3FKIM	CGTACAGTACTTTTGTGTTTACGAG	Kuzmina et al., 2012	matK_Kim_R	ACCCAGTCCATCTAAATCTTGGTTC	Kuzmina et al., 2012
rbcL	rbcL F	ATGTCACCACAAACAGAGACTAAAGC		rbcLaR	GTAAAATCAAGTCCACCRCG	Kress et al. 2009
matK	1RKIM-f	ACCCAGTCCATCTGGAAATCTTGGTTC	Kuzmina et al., 2012	3FKIM	CGTACAGTACTTTTGTGTTTACGAG	Kuzmina et al., 2012
rbcL	rbcL F	ATGTCACCACAAACAGAGACTAAAGC	Kress & Erickson, 2007	rbcLaR	GTAAAATCAAGTCCACCRCG	Kress et al. 2009
matK	matK1166	GGCTTACTAATGGGAT	Pérez-Gutiérrez et al. 2015	matK192	CGGGTTGCAAMAATAAAGGA	Pérez-Gutiérrez et al. 2015
rbcL	rbcL-1F	ATGTCACCACAAACAGAAAC	Fay et al., 1997	rbcL-724R	TCGCATGTACCTGCAGTAGC	Fay et al., 1997
matK	FWPtmatKF1AS	AYGAAAGYCRYTTAYGGATCT	Li et al., 2011	FWPtmatKR951ASH	GTAATTTCAGACGTGGTTCGTG	Li et al., 2011
matK	FWPtmatK rAGKAS	CGTATTGTACTYCTATGTTTRCCAGC	Li et al., 2011	FWPtmatKF867ASH	TCAGGGAACTCGCTACTTCGT	Li et al., 2011
matK	FWPtmatK fEDRASH	ATTCATTCRATRTTTTTATTTHTGGAAGATAGATT	Li et al., 2011	FWPtmatKR522ASH	ATGCGGAAATGAGACATCT	Li et al., 2011
matK	Derps16 fSTEA	GAAGAAGGGGCGCAATCAACGGAAAC	Li et al., 2011	FERmatK rAGKA	CGTRTTGTACTYYTRTGTTTRCVAGC	Kuo et al. (2011)
matK	DematK fHVLAS	GATTGCCAAAATCTAGCCACGTTTTAGA	Li et al., 2011	DematK rHTYAS	ACGAAGTTTTGTACGTGTGAA	Rothfels et al. (in press)
rbcL	ESRBCL1FAS	ATGTCACCACAAACGGAGACTAAAGC	Schuettpelz & Pryer, 2006	ESRBCL1361RAS	TCAGGACTCCACTTACTAGCTTCACG	Schuettpelz & Pryer, 2006
rbcL	ESRBCL628FS	CCATTYATGCGTTGGAGAGATCG	Schuettpelz & Pryer, 2006	ESRBCL654RS	GAARCGATCTCTCCAACGCAT	Schuettpelz & Pryer, 200
rbcL	FWrbcL835FASH	GCAGAGACAACGGACTACTTCT	Li et al., 2011	FWrbcL500RASH	TTGGCAGATAAGCCCAATTTTGG	Li et al., 2011
rbcL	FWrbcL392FASH	ATTCCTCCTGCTTATTCCAA	Li et al., 2011	FWrbcL874RASH	CGTGATTTCGTTGTCTATCAATG	Li et al., 2011
rbcL	Z1	ATGTCACCACAAACAGAAACTAAAGCAAGT	Soltis et al., 1992	RbcLF1379R	TCACAAGCAGCAGCTAGTTCAGGACTC	Wolf et al., 1994
matK	1RKIM-f	ACCCAGTCCATCTGGAAATCTTGGTTC	Kuzmina et al., 2012	3FKIM	CGTACAGTACTTTTGTGTTTACGAG	Kuzmina et al., 2012
rbcL	rbcL-1F	ATGTCACCACAAACAGAAAC	Fay et al., 1997	rbcL-724R	TCGCATGTACCTGCAGTAGC	Fay et al., 1997
rbcL	rbcL F	ATGTCACCACAAACAGAGACTAAAGC	Kress & Erickson, 2007	rbcLr506	AGGGGACGACCATACTTGTTCA	de Vere et al., 2012
matK	390F	CGATCTATTCATTCAATATTTC	Cuénoud et al., 2002	1326R	TCTAGCACACGAAAGTCGAAGT	Cuénoud et al., 2002
rbcL	Z1	ATGTCACCACAAACAGAAACTAAAGCAAGT	Soltis et al., 1992	Z1351R	CTTCACAAGCAGCAGCTAGTTCAGGACTCC	Soltis et al., 1992
matK	MF	TCCTACCGTGTGTGAATGCG	Xu et al., 2013	MR	AAAGTTCTAGCACAAGAAAGTCGA	Xu et al., 2013
matK	matKAF	CTATATCCACTTATCTTTCAGGAGT	Yang et al., 2004	CoR	CAGGGAAAAATTATATTGCCAGA	Xu et al., 2013
matK	8F	GACCCTTTTCTGCATTATGCTC	Xu et al., 2013	8R	GAATCCATTTTCCCTGATACCG	Xu et al., 2013
matK	7F1	AATCAATCAATCCTCTCATTTATC	Xu et al., 2013	7R1	GGCTCCGTAAGATGTTGAAG	Xu et al., 2013
rbcL	CF	CAACCTGGAGTTCCACCAGA	Xu et al., 2014	CR	CGGTTTAATAGTACATCCCAATAG	Xu et al., 2013
matK	1RKIM-f	ACCCAGTCCATCTGGAAATCTTGGTTC	Kuzmina et al., 2012	3FKIM	CGTACAGTACTTTTGTGTTTACGAG	Kuzmina et al., 2012
rbcL	rbcL-1F	ATGTCACCACAAACAGAAAC	Fay et al., 1997	rbcL-724R	TCGCATGTACCTGCAGTAGC	Fay et al., 1997
matK	1RKIM-f	ACCCAGTCCATCTGGAAATCTTGGTTC	Kuzmina et al., 2012	3FKIM	CGTACAGTACTTTTGTGTTTACGAG	Kuzmina et al., 2012
rbcL	rbcL F	ATGTCACCACAAACAGAGACTAAAGC	Kress & Erickson, 2007	rbcLaR	GTAAAATCAAGTCCACCRCG	Kress et al. 2009
rbcL	rbcL F	ATGTCACCACAAACAGAGACTAAAGC	Kress & Erickson, 2007	rbcL-724R	TCGCATGTACCTGCAGTAGC	Fay et al., 1997
rbcL	ke-F	CTTACCAGYCTTGATCGTTACAAAGG	Kress & Erickson, 2007	rbcLaR	GTAAAATCAAGTCCACCRCG	Kress et al. 2009
rbcL	rbcL F	ATGTCACCACAAACAGAGACTAAAGC	Kress & Erickson, 2007	rbcLaR	GTAAAATCAAGTCCACCRCG	Kress et al. 2009
matK	1RKIM-f	ACCCAGTCCATCTGGAAATCTTGGTTC	Kuzmina et al., 2012	3FKIM	CGTACAGTACTTTTGTGTTTACGAG	Kuzmina et al., 2012
rbcL	rbcL F	ATGTCACCACAAACAGAGACTAAAGC	Kress & Erickson, 2007	rbcLaR	GTAAAATCAAGTCCACCRCG	Kress et al. 2009
rbcL	rbcL-1F	ATGTCACCACAAACAGAAAC	Fay et al., 1997	rbcL-724R	TCGCATGTACCTGCAGTAGC	Fay et al., 1997
matK	390F	CGATCTATTCATTCAATATTTC	Cuénoud et al., 2002	1326R	TCTAGCACACGAAAGTCGAAGT	Cuénoud et al., 2002
rbcL	rbcL F	ATGTCACCACAAACAGAGACTAAAGC	Kress & Erickson, 2007	rbcLaR	GTAAAATCAAGTCCACCRCG	Kress et al. 2009
matK	matK934_For	ATTTTGGTTATGACAATAA	Ghahramanzadeh et al., 2013	matK70_Rev	GTTGTGTTGACGAAAT	Ghahramanzadeh et al., 2013
matK	matK1412_For	ATATAATTCTTATGTATGTG	Ghahramanzadeh et al., 2013	matk1470_Rev	AAGATGTTGATYGTAAATGA	Ghahramanzadeh et al., 2013
matK	NA	NA	NA	matK1506_Rev	TTCCATAGAAATATATTCG	Ghahramanzadeh et al., 2013
matK	NA	NA	NA	matK1848_Rev	TATCGAACTTCTTAATAGC	Ghahramanzadeh et al., 2013
matK	NA	NA	NA	matK2200_Rev	TCTGTATAACCTCCACAAAG	Ghahramanzadeh et al., 2013
matK	matK2F	CGTACTTTTATGTTTACAGGCTAA	Wang et al., 1999	NA	NA	NA
matK	orf515-900_For	TACGCAATTTCTCATGATCA	Ghahramanzadeh et al., 2013	matK2496_Rev	TTTTCAGTGAATTTCGACGAG	Ghahramanzadeh et al., 2013
matK	1RKIM-f	ACCCAGTCCATCTGGAAATCTTGGTTC	Kuzmina et al., 2012	3FKIM	CGTACAGTACTTTTGTGTTTACGAG	Kuzmina et al., 2012
matK	390F	CGATCTATTCATTCAATATTTC	Cuénoud et al., 2002	1326R	TCTAGCACACGAAAGTCGAAGT	Cuénoud et al., 2002
matK	matK-XF	TAATTTACGATCAATTCATTC	Dunning & Savolaine, 2010	matK-5R	GTTCTAGCACAAGAAAGTCG	Ford et al., 2009
matK	Equise_For	ATACCCATTTTATTCATCC	Ghahramanzadeh et al., 2013	Equise_Rev	GTACTTTTATGTTTACGAGC	Ghahramanzadeh et al., 2013
matK	Adiantum_For	GATGTTGCAGTCTATTCATTC	Ghahramanzadeh et al., 2013	NA	NA	NA
matK	Kew-matk-int_For	TTCATCAAAAGGGGCGTCTCT	Ghahramanzadeh et al., 2013	Kew-matk-int_Rev	AGAGACGCCCCTTTTGATGAA	Ghahramanzadeh et al., 2013
matK	matK2.1a	ATCCATCTGGAAATCTTAGTTC	Ford et al., 2009	matK3.2	CTTCCTCTGTAAAGAATTC	Ford et al., 2009
rbcL	rbcL F	ATGTCACCACAAACAGAGACTAAAGC	Kress & Erickson, 2007	rbcLaR	GTAAAATCAAGTCCACCRCG	Kress et al. 2009
matK	1RKIM-f	ACCCAGTCCATCTGGAAATCTTGGTTC	Kuzmina et al., 2012	3FKIM	CGTACAGTACTTTTGTGTTTACGAG	Kuzmina et al., 2012
rbcL	rbcL F	ATGTCACCACAAACAGAGACTAAAGC	Kress & Erickson, 2007	rbcLaR	GTAAAATCAAGTCCACCRCG	Kress et al. 2009
rbcL	rbcL F	ATGTCACCACAAACAGAGACTAAAGC	Kress & Erickson, 2007	rbcLaR	GTAAAATCAAGTCCACCRCG	Kress et al. 2009
matK	390F-adp	CGATATTCATTCATTCAATTTC	Kress & Erickson, 2007	1326R-adp	TCTAGCACACGAAAGTCGAAGGAAGT	Kress & Erickson, 2007
rbcL	m-Contreras-F	ATGTCACCACCACAACAGAGAGTAAAGC	Contreras et al.,2020	aR	CTTCTGCTACAAATAAGAATCGATCTCTCCA	Hasebe et al., 1994
matK	int F	GGATTTTCCGTCCACCCTAT	sun et al., 2012	int R	TTAGCCGCACATTTGAAAAA	sun et al., 2012
matK	1RKIM-f	ACCCAGTCCATCTGGAAATCTTGGTTC	Kuzmina et al., 2012	3FKIM	CGTACAGTACTTTTGTGTTTACGAG	Kuzmina et al., 2012
matK	MF	ATTTGCGATCTATTCATTCAAT	sun et al., 2012	MR	TGAGATTCCGCAGGTCATT	sun et al., 2012
rbcL	rbcL-1F	ATGTCACCACAAACAGAAAC	Fay et al., 1997	rbcL-724R	TCGCATGTACCTGCAGTAGC	Fay et al., 1997
rbcL	1Fm	ATGTCACCACAAACAGAGA	sun et al., 2012	724Rm	TCACATGTACCCGCAGTAGC	sun et al., 2012
rbcL	NA	NA	NA	1163Rm	AAAGATTTCGGTCAGAGCA	sun et al., 2012
rbcL	rbcL2 forward	TGGCAGCATTYCGAGTAACTC	Palmieri et al., 2009	rbcLaR	GTAAAATCAAGTCCACCRCG	Kress et al. 2009
rbcL	rbcL F	ATGTCACCACAAACAGAGACTAAAGC	Kress & Erickson, 2007	rbcLaR	GTAAAATCAAGTCCACCRCG	Kress et al. 2009
rbcL	rbcLbAF	CGGTGGACTTGATTTTACCA	Shiba et al., 2004	rbcLbBR	TCATCACGTAATAAATCAAC	Shiba et al., 2004
matK	matK472F	CCCRTYCATCTGGAAATCTTGGTTC	yu et al., 2011	matK1248R	GCTRTRATAATGAGAAAGATTTCTGC	yu et al., 2011
rbcL	rbcL-1F	ATGTCACCACAAACAGAAAC	Fay et al., 1997	rbcL-724R	TCGCATGTACCTGCAGTAGC	Fay et al., 1997
matK	matK 1L	AATCCAGAGCATTCTGCTGTTT	Zhao et al., 2016	matK 1R	TCGGTTCMAGCTAGATTGTACT	Zhao et al., 2016
matK	1RKIM-f	ACCCAGTCCATCTGGAAATCTTGGTTC	Kuzmina et al., 2012	3FKIM	CGTACAGTACTTTTGTGTTTACGAG	Kuzmina et al., 2012
rbcL	rbcL F	ATGTCACCACAAACAGAGACTAAAGC	Kress & Erickson, 2007	rbcLaR	GTAAAATCAAGTCCACCRCG	Kress et al. 2009
matK	1RKIM-f	ACCCAGTCCATCTGGAAATCTTGGTTC	Kuzmina et al., 2012	3FKIM	CGTACAGTACTTTTGTGTTTACGAG	Kuzmina et al., 2012
rbcL	rbcL F	ATGTCACCACAAACAGAGACTAAAGC	Kress & Erickson, 2007	rbcLajf634R	GAAACGGTCTCTCCAACGCAT	Fazekas et al., 2008
matK	1RKIM-f	ACCCAGTCCATCTGGAAATCTTGGTTC	Kuzmina et al., 2012	3FKIM	CGTACAGTACTTTTGTGTTTACGAG	Kuzmina et al., 2012
rbcL	rbcL F	ATGTCACCACAAACAGAGACTAAAGC	Kress & Erickson, 2007	rbcLajf634R	GAAACGGTCTCTCCAACGCAT	Fazekas et al., 2008
matK	1RKIM-f	ACCCAGTCCATCTGGAAATCTTGGTTC	Kuzmina et al., 2012	3FKIM	CGTACAGTACTTTTGTGTTTACGAG	Kuzmina et al., 2012
matK	matkaq_f	GCAATCTTTCTTGAACGGATCT	Tanaka & Ito, 2020	matkaq_r	AATCGACCCAAGTTGGCTTA	Tanaka & Ito, 2020
matK	matK472F	CCCRTYCATCTGGAAATCTTGGTTC	yu et al., 2011	matK1248R	GCTRTRATAATGAGAAAGATTTCTGC	yu et al., 2011
rbcL	rbcL-1F	ATGTCACCACAAACAGAAAC	Fay et al., 1997	rbcL-724R	TCGCATGTACCTGCAGTAGC	Fay et al., 1997
matk	5R	GTTCTAGCACAAGAAAGTCG	Ford et al., 2009	XF	TAATTTACGATCAATTCATTC	Ford et al., 2009
rbcL	rbcL F	ATGTCACCACAAACAGAGACTAAAGC	Kress & Erickson, 2007	rbcLajf634R	GAAACGGTCTCTCCAACGCAT	Fazekas et al., 2008
matK	390F	CGATCTATTCATTCAATATTTC	Cuénoud et al., 2002	1326R	TCTAGCACACGAAAGTCGAAGT	Cuénoud et al., 2002
matK	1RKIM-f	ACCCAGTCCATCTGGAAATCTTGGTTC	Kuzmina et al., 2012	3FKIM	CGTACAGTACTTTTGTGTTTACGAG	Kuzmina et al., 2012
rbcL	rbcL F	ATGTCACCACAAACAGAGACTAAAGC	Kress & Erickson, 2007	rbcLaR	GTAAAATCAAGTCCACCRCG	Kress et al. 2009
matK	1RKIM-f	ACCCAGTCCATCTGGAAATCTTGGTTC	Kuzmina et al., 2012	3FKIM	CGTACAGTACTTTTGTGTTTACGAG	Kuzmina et al., 2012
rbcL	rbcLb-Sf	AGACCTTTTTGAAGAAGGTTCTGT	Dong et al., 2014	rbcLb-Sr	TCGGTCAGAGCAGGCATATGCCA	Dong et al., 2014
matK	1RKIM-f	ACCCAGTCCATCTGGAAATCTTGGTTC	Kuzmina et al., 2012	3FKIM	CGTACAGTACTTTTGTGTTTACGAG	Kuzmina et al., 2012
rbcL	rbcL F	ATGTCACCACAAACAGAGACTAAAGC	Kress & Erickson, 2007	rbcLaR	GTAAAATCAAGTCCACCRCG	Kress et al. 2009
rbcL	PhyllrbcL_F	ACGATCAAGACTGGTAAGTCCGT	Buddhachat et al., 2015	PhyllrbcL_R	CTGAGGAAGCGGGGGCTGCGGTAG	Buddhachat et al., 2015
matK	19F	CGTTCTGACCATATTGCACTATG	Gravendeel et al., 2001	881R	TMTTCATCAGAATAAGAGT	Gravendeel et al., 2001
matK	F2_F	CTAATACCCCATCCCATCCAT	Steele & Vilgalys, 1994	R1_R	CATTTTTCATTGCACACGRC	Kocyan et al., 2004
matK	m-Li-F	CCCATCCATCTGGAAATCTTGGTTC	Li et al., 2014	m-li-R	GCTGTAATAATGAGAAAGATTTCTGC	Li et al., 2014
rbcL	rbcL F	ATGTCACCACAAACAGAGACTAAAGC	Li et al., 2014	r-Wang-R	GTAAAATCAAGTCCACCACG	Wang et al., 2010
matK	1RKIM-f	ACCCAGTCCATCTGGAAATCTTGGTTC	Kuzmina et al., 2012	3FKIM	CGTACAGTACTTTTGTGTTTACGAG	Kuzmina et al., 2012
matK	matK4	CCTTCGATACTGGGTGAAAGAT	Wojciechowski et al., 2004	matK19	CCAGACCGGCTTACTAATGGG	Wojciechowski et al., 2004
rbcL	rbcL F	ATGTCACCACAAACAGAGACTAAAGC	Kress & Erickson, 2007	rbcLaR	GTAAAATCAAGTCCACCRCG	Kress et al. 2009
rbcL	rbcL-1F	ATGTCACCACAAACAGAAAC	Fay et al., 1997	rbcL-724R	TCGCATGTACCTGCAGTAGC	Fay et al., 1997
matK	m-Zhao-F	CGCTTTTCTTTCAGGAGTCT	Zhao et al., 2015	m-Zhao-R	TCAAAGGATTTGTTTTGGGG	Zhao et al., 2015
matK	matK472F	CCCRTYCATCTGGAAATCTTGGTTC	yu et al., 2011	matK1248R	GCTRTRATAATGAGAAAGATTTCTGC	yu et al., 2011
matK	1F	ACTGTATCGCACTATGTATCA	Bremer et al., 2002	NA	NA	NA
matK	300F	GGGATTTGCAGTCATTGTGG	Harris et al., 2009	500R	TGGACRGGRTRGGGTATTAG	Harris et al., 2009
matK	799F	TTCTGGACTCCTTCTTGAGCA	Harris et al., 2009	1416R	CGCGCACAGTACTTTTGTGT	Harris et al., 2009
matK	1288F	TATTATCGACCGGTTTGTGC	Harris et al., 2009	1R	GAACTAGTCGGATGGAGTAG	Harris et al., 2009
matK	1RKIM-f	ACCCAGTCCATCTGGAAATCTTGGTTC	Kuzmina et al., 2012	3FKIM	CGTACAGTACTTTTGTGTTTACGAG	Kuzmina et al., 2012
rbcL	rbcL F	ATGTCACCACAAACAGAGACTAAAGC	Kress & Erickson, 2007	rbcLaR	GTAAAATCAAGTCCACCRCG	Kress et al. 2009
matK	1RKIM-f	ACCCAGTCCATCTGGAAATCTTGGTTC	Kuzmina et al., 2012	3FKIM	CGTACAGTACTTTTGTGTTTACGAG	Kuzmina et al., 2012
rbcL	rbcL F	ATGTCACCACAAACAGAGACTAAAGC	Kress & Erickson, 2007	rbcLaR	GTAAAATCAAGTCCACCRCG	Kress et al. 2009
matK	1RKIM-f	ACCCAGTCCATCTGGAAATCTTGGTTC	Kuzmina et al., 2012	3FKIM	CGTACAGTACTTTTGTGTTTACGAG	Kuzmina et al., 2012
rbcL	rbcL F	ATGTCACCACAAACAGAGACTAAAGC	Kress & Erickson, 2007	rbcLaR	GTAAAATCAAGTCCACCRCG	Kress et al. 2009
matK	matK-XF	TAATTTACGATCAATTCATTC	Dunning & Savolaine, 2010	matK-5R	GTTCTAGCACAAGAAAGTCG	Ford et al., 2009
matK	matK2.1a	ATCCATCTGGAAATCTTAGTTC	Ford et al., 2009	matK3.2	CTTCCTCTGTAAAGAATTC	Ford et al., 2009
matK	1RKIM-f	ACCCAGTCCATCTGGAAATCTTGGTTC	Kuzmina et al., 2012	3FKIM	CGTACAGTACTTTTGTGTTTACGAG	Kuzmina et al., 2012
matK	matK-2.1F	CCTATCCATCTGGAAATCTTAG	Ford et al., 2009	NA	NA	NA
matK	390F	CGATCTATTCATTCAATATTTC	Fay et al., 1997	1326R	TCTAGCACACGAAAGTCGAAGT	Kress et al. 2009
rbcL	rbcL-1F	ATGTCACCACAAACAGAAAC	Fay et al., 1997	rbcLaR	GTAAAATCAAGTCCACCRCG	Fay et al., 1997
rbcL	rbcL-1F	ATGTCACCACAAACAGAAAC	Fay et al., 1997	rbcL-724R	TCGCATGTACCTGCAGTAGC	Fay et al., 1997
matK	3FKIM	CGTACAGTACTTTTGTGTTTACGAG	Kuzmina et al., 2012	matK_Kim_R	ACCCAGTCCATCTAAATCTTGGTTC	Kuzmina et al., 2012
matK	1RKIM-f	ACCCAGTCCATCTGGAAATCTTGGTTC	Kuzmina et al., 2012	3FKIM	CGTACAGTACTTTTGTGTTTACGAG	Kuzmina et al., 2012
matK	390F	CGATCTATTCATTCAATATTTC	Fay et al., 1997	1326R	TCTAGCACACGAAAGTCGAAGT	Kress et al. 2009
rbcL	rbcL F	ATGTCACCACAAACAGAGACTAAAGC	Kress & Erickson, 2007	rbcLaR	GTAAAATCAAGTCCACCRCG	Kress et al. 2009
rbcL	rbcL F	ATGTCACCACAAACAGAGACTAAAGC	Kress & Erickson, 2007	rbcLajf634R	GAAACGGTCTCTCCAACGCAT	Fazekas et al., 2008
rbcL	F52	GTTGGATTCAAAGCTGGTGTTA	Little, 2014	R193	CVGTCCAMACAGTWGTCCATGT	Little, 2014
matK	matK-2.1F	CCTATCCATCTGGAAATCTTAG	Ford et al., 2009	matK-5R	GTTCTAGCACAAGAAAGTCG	Ford et al., 2009
matK	1RKIM-f	ACCCAGTCCATCTGGAAATCTTGGTTC	Kuzmina et al., 2012	3FKIM	CGTACAGTACTTTTGTGTTTACGAG	Kuzmina et al., 2012
rbcL	rbcL-1F	ATGTCACCACAAACAGAAAC	Fay et al., 1997	rbcL-724R	TCGCATGTACCTGCAGTAGC	Fay et al., 1997
rbcL	rbcL-1F	ATGTCACCACAAACAGAAAC	Fay et al., 1997	rbcL-724R	TCGCATGTACCTGCAGTAGC	Fay et al., 1997
matK	390F	CGATCTATTCATTCAATATTTC	Cuénoud et al., 2002	1326R	TCTAGCACACGAAAGTCGAAGT	Cuénoud et al., 2002
rbcL	rbcL-1F	ATGTCACCACAAACAGAAAC	Fay et al., 1997	rbcL-724R	TCGCATGTACCTGCAGTAGC	Fay et al., 1997
matK	1RKIM-f	ACCCAGTCCATCTGGAAATCTTGGTTC	Kuzmina et al., 2012	3FKIM	CGTACAGTACTTTTGTGTTTACGAG	Kuzmina et al., 2012
matK	390F	CGATCTATTCATTCAATATTTC	Cuénoud et al., 2002	1326R	TCTAGCACACGAAAGTCGAAGT	Cuénoud et al., 2002
rbcL	rbcL-1F	ATGTCACCACAAACAGAAAC	Fay et al., 1997	rbcL-724R	TCGCATGTACCTGCAGTAGC	Fay et al., 1997
rbcL	rbcL2 forward	TGGCAGCATTYCGAGTAACTC	Palmieri et al., 2009	rbcLaR	GTAAAATCAAGTCCACCRCG	Kress et al. 2009
rbcL	rbcL2 forward	TGGCAGCATTYCGAGTAACTC	Palmieri et al., 2009	rbcLaR	GTAAAATCAAGTCCACCRCG	Kress et al. 2009
matK	390F	CGATCTATTCATTCAATATTTC	Cuénoud et al., 2002	1326R	TCTAGCACACGAAAGTCGAAGT	Cuénoud et al., 2002
matK	matK-XF	TAATTTACGATCAATTCATTC	Dunning & Savolaine, 2010	matK-5R	GTTCTAGCACAAGAAAGTCG	Ford et al., 2009
matK	1RKIM-f	ACCCAGTCCATCTGGAAATCTTGGTTC	Kuzmina et al., 2012	3FKIM	CGTACAGTACTTTTGTGTTTACGAG	Kuzmina et al., 2012
rbcL	rbcL-1F	ATGTCACCACAAACAGAAAC	Fay et al., 1997	rbcL-724R	TCGCATGTACCTGCAGTAGC	Fay et al., 1997
matK	a	ATCTGTTGATTGGACTTCCTGTTTC	Boonsom et al., 2012	c	GTGGATTCAAACACTACATTACGGG	Boonsom et al., 2012
matK	NA	NA	NA	b	CATATGGATGGGATGGGGTATTAG	Boonsom et al., 2012
matK	matK-2.1F	CCTATCCATCTGGAAATCTTAG	Ford et al., 2009	matK-5R	GTTCTAGCACAAGAAAGTCG	Ford et al., 2009
matK	matK2.1a	ATCCATCTGGAAATCTTAGTTC	Ford et al., 2009	matK3.2	CTTCCTCTGTAAAGAATTC	Ford et al., 2009
matK	390F	CGATCTATTCATTCAATATTTC	Cuénoud et al., 2002	1326R	TCTAGCACACGAAAGTCGAAGT	Cuénoud et al., 2002
matK	XF	TAATTTACGATCAATTCATTC	Ford et al., 2009	MALV_R1	TAATGAGAAAGATTTCTGCATAT	Dunning & Savolainen, 2010
matK	1RKIM-f	ACCCAGTCCATCTGGAAATCTTGGTTC	Kuzmina et al., 2012	3FKIM	CGTACAGTACTTTTGTGTTTACGAG	Kuzmina et al., 2012
matK	ASP_F	TCAGAATTTACGATCTATTC	Dunning & Savolainen, 2010	LAM_R	GCACAAGAAAGTCGAAGTATATA	Dunning & Savolainen, 2010
matK	390F	CGATCTATTCATTCAATATTTC	Cuénoud et al., 2002	1326R	TCTAGCACACGAAAGTCGAAGT	Cuénoud et al., 2002
rbcL	rbcL-1F	ATGTCACCACAAACAGAAAC	Fay et al., 1997	1460R	TCCTTTTAGTAAAAGATTGGGCCGAG	Fay et al., 1997
rbcL	636F	GCATTGGAGAGAGATCGTTTCT	Fay et al., 1997	rbcL-724R	TCGCATGTACCTGCAGTAGC	Fay et al., 1997
matK	390F	CGATCTATTCATTCAATATTTC	Cuénoud et al., 2002	1326R	TCTAGCACACGAAAGTCGAAGT	Cuénoud et al., 2002
matK	1RKIM-f	ACCCAGTCCATCTGGAAATCTTGGTTC	Kuzmina et al., 2012	3FKIM	CGTACAGTACTTTTGTGTTTACGAG	Kuzmina et al., 2012
rbcL	rbcL F	ATGTCACCACAAACAGAGACTAAAGC	Kress & Erickson, 2007	rbcLaR	GTAAAATCAAGTCCACCRCG	Kress et al. 2009
rbcL	rbcL-1F	ATGTCACCACAAACAGAAAC	Fay et al., 1997	rbcL-724R	TCGCATGTACCTGCAGTAGC	Fay et al., 1997
matK	390F	CGATCTATTCATTCAATATTTC	Cuénoud et al., 2002	1326R	TCTAGCACACGAAAGTCGAAGT	Cuénoud et al., 2002
rbcL	rbcL F	ATGTCACCACAAACAGAGACTAAAGC	Kress & Erickson, 2007	rbcL-ar	TTGGAAATGGGAAGATCTAGG	Quan & Zhou, 2014
rbcL	rbA	GCTTATGTCACCACAAACAGA	Benharrat et al., 2000	rb90	AG(AG)(AGT)TAATTAATTGTTAT	Benharrat et al., 2000
rbcL	rb B	ATGTCCTAAATGTCCTCCACC	Benharrat et al., 2000	rb 800	GTATTTGAAGTGAATCCTCC	Benharrat et al., 2000
matK	1RKIM-f	ACCCAGTCCATCTGGAAATCTTGGTTC	Kuzmina et al., 2012	3FKIM	CGTACAGTACTTTTGTGTTTACGAG	Kuzmina et al., 2012
rbcL	rbcL F	ATGTCACCACAAACAGAGACTAAAGC	Kress & Erickson, 2007	rbcLaR	GTAAAATCAAGTCCACCRCG	Kress et al. 2009
matK	1RKIM-f	ACCCAGTCCATCTGGAAATCTTGGTTC	Kuzmina et al., 2012	3FKIM	CGTACAGTACTTTTGTGTTTACGAG	Kuzmina et al., 2012
matK	390F	CGATCTATTCATTCAATATTTC	Cuénoud et al., 2002	1326R	TCTAGCACACGAAAGTCGAAGT	Cuénoud et al., 2002
rbcL	rbcL F	ATGTCACCACAAACAGAGACTAAAGC	Kress & Erickson, 2007	rbcLaR	GTAAAATCAAGTCCACCRCG	Kress et al. 2009
matK	1RKIM-f	ACCCAGTCCATCTGGAAATCTTGGTTC	Kuzmina et al., 2012	3FKIM	CGTACAGTACTTTTGTGTTTACGAG	Kuzmina et al., 2012
matK	390F	CGATCTATTCATTCAATATTTC	Cuénoud et al., 2002	1326R	TCTAGCACACGAAAGTCGAAGT	Cuénoud et al., 2002
rbcL	rbcL F	ATGTCACCACAAACAGAGACTAAAGC	Kress & Erickson, 2007	1.2-rbcL	GTAAAATCAAGTCCACCGCG	Fofana et al., 1997
matK	1RKIM-f	ACCCAGTCCATCTGGAAATCTTGGTTC	Kuzmina et al., 2012	3FKIM	CGTACAGTACTTTTGTGTTTACGAG	Kuzmina et al., 2012
matk	5R	GTTCTAGCACAAGAAAGTCG	Ford et al., 2009	XF	TAATTTACGATCAATTCATTC	Ford et al., 2009
matK	390F	CGATCTATTCATTCAATATTTC	Cuénoud et al., 2002	1326R	TCTAGCACACGAAAGTCGAAGT	Cuénoud et al., 2002
matK	3F1	CGCTGTRATAATGAGAAAGRTTTC	Guillaume Besnard (CNRS)	1R1	CATTTATTRCGATTCTTTCTYYACG	Guillaume Besnard (CNRS)
matK	Fi-Mora	ATTTTCTAGCATTTGACTYCGTAC	Guillaume Besnard (CNRS)	Ri-Mora	CATGCATTATGTTAGRTATCAAGG	Guillaume Besnard (CNRS)
matK	Fi-Lau	GAATTCTCTAGCATTTGAYTCCTT	Guillaume Besnard (CNRS)	Ri-Lau	ATGCATTATGTCCGATATCAAGG	Guillaume Besnard (CNRS)
rbcL	rbcL-1F	ATGTCACCACAAACAGAAAC	Fay et al., 1997	rbcL-724R-adap	TCGCATATGTACCTGCAGTAGC	Fay et al., 1997
matK	matK-2.1F	CCTATCCATCTGGAAATCTTAG	Ford et al., 2009	matK-5R	GTTCTAGCACAAGAAAGTCG	Ford et al., 2009
matK	1R_KIM	AATATCCAAATACCAAATCC	Kim KJ, unpublished data	3FKIM	CGTACAGTACTTTTGTGTTTACGAG	Kim KJ, unpublished data
rbcL	rbcL-1F	ATGTCACCACAAACAGAAAC	Fay et al., 1997	rbcL-724R	TCGCATGTACCTGCAGTAGC	Fay et al., 1997
rbcL	rbcL-1F	ATGTCACCACAAACAGAAAC	Fay et al., 1997	rbcL-724R	TCGCATGTACCTGCAGTAGC	Fay et al., 1997
matK	1RKIM-f	ACCCAGTCCATCTGGAAATCTTGGTTC	Kuzmina et al., 2012	3FKIM	CGTACAGTACTTTTGTGTTTACGAG	Kuzmina et al., 2012
rbcL	rbcL F	ATGTCACCACAAACAGAGACTAAAGC	Kress & Erickson, 2007	rbcLaR	GTAAAATCAAGTCCACCRCG	Kress et al. 2009
matK	390F	CGATCTATTCATTCAATATTTC	Cuénoud et al., 2002	1326R	TCTAGCACACGAAAGTCGAAGT	Cuénoud et al., 2002
rbcL	rbcL-1F	ATGTCACCACAAACAGAAAC	Fay et al., 1997	rbcL-724R	TCGCATGTACCTGCAGTAGC	Fay et al., 1997
matk	1RKIM-f	ACCCAGTCCATCTGGAAATCTTGGTTC	Kuzmina et al., 2012	3FKIM	CGTACAGTACTTTTGTGTTTACGAG	Kuzmina et al., 2012
rbcL	rbcL F	ATGTCACCACAAACAGAGACTAAAGC	Kress & Erickson, 2007	rbcLaR	GTAAAATCAAGTCCACCRCG	Kress et al. 2009
matk	1RKIM-f	ACCCAGTCCATCTGGAAATCTTGGTTC	Kuzmina et al., 2012	3FKIM	CGTACAGTACTTTTGTGTTTACGAG	Kuzmina et al., 2012
rbcL	rbcL F	ATGTCACCACAAACAGAGACTAAAGC	Kress & Erickson, 2007	rbcLaR	GTAAAATCAAGTCCACCRCG	Kress et al. 2009
matK	matK-2.1F	CCTATCCATCTGGAAATCTTAG	Ford et al., 2009	matK3.2	CTTCCTCTGTAAAGAATTC	Ford et al., 2009
matK	matK2.1a	ATCCATCTGGAAATCTTAGTTC	Ford et al., 2009	matK-5R	GTTCTAGCACAAGAAAGTCG	Ford et al., 2009
matK	matK-XF	TAATTTACGATCAATTCATTC	Dunning & Savolaine, 2010	NA	NA	NA
matK	1RKIM-f	ACCCAGTCCATCTGGAAATCTTGGTTC	Kuzmina et al., 2012	3FKIM	CGTACAGTACTTTTGTGTTTACGAG	Kuzmina et al., 2012
matK	1RKIM-f	ACCCAGTCCATCTGGAAATCTTGGTTC	Kuzmina et al., 2012	3FKIM	CGTACAGTACTTTTGTGTTTACGAG	Kuzmina et al., 2012
matK	matK472F	CCCRTYCATCTGGAAATCTTGGTTC	yu et al., 2011	matK1248R	GCTRTRATAATGAGAAAGATTTCTGC	yu et al., 2011
matK	390F	CGATCTATTCATTCAATATTTC	Cuénoud et al., 2002	matK-1326r	TCTAGCACACGAAAGAAGT	Cuénoud et al., 2002
matK	XF	TAATTTACGATCAATTCATTC	Ford et al., 2009	matK-5R	GTTCTAGCACAAGAAAGTCG	Ford et al., 2009
rbcL	rbcL F	ATGTCACCACAAACAGAGACTAAAGC	Kress & Erickson, 2007	rbcL-724R	TCGCATGTACCTGCAGTAGC	Fay et al., 1997
rbcL	rbcL F	ATGTCACCACAAACAGAGACTAAAGC	Kress & Erickson, 2007	rbcLaR	GTAAAATCAAGTCCACCRCG	Kress et al. 2009
matK	1RKIM-f	ACCCAGTCCATCTGGAAATCTTGGTTC	Kuzmina et al., 2012	3FKIM	CGTACAGTACTTTTGTGTTTACGAG	Kuzmina et al., 2012
rbcL	rbcL F	ATGTCACCACAAACAGAGACTAAAGC	Kress & Erickson, 2007	rbcLaR	GTAAAATCAAGTCCACCRCG	Kress et al. 2009
matK	390F	CGATCTATTCATTCAATATTTC	Cuénoud et al., 2002	1326R	TCTAGCACACGAAAGTCGAAGT	Cuénoud et al., 2002
rbcL	rbcL-1F	ATGTCACCACAAACAGAAAC	Fay et al., 1997	1460R	TCCTTTTAGTAAAAGATTGGGCCGAG	Fay et al., 1997
rbcL	636F	GCATTGGAGAGAGATCGTTTCT	Fay et al., 1997	rbcL-724R	TCGCATGTACCTGCAGTAGC	Fay et al., 1997
matK	1RKIM-f	ACCCAGTCCATCTGGAAATCTTGGTTC	Kuzmina et al., 2012	3FKIM	CGTACAGTACTTTTGTGTTTACGAG	Kuzmina et al., 2012
matK	1RKIM-f	ACCCAGTCCATCTGGAAATCTTGGTTC	Kuzmina et al., 2012	3FKIM	CGTACAGTACTTTTGTGTTTACGAG	Kuzmina et al., 2012
rbcL	rbcL F	ATGTCACCACAAACAGAGACTAAAGC	Kress & Erickson, 2007	aR	CTTCTGCTACAAATAAGAATCGATCTC	Kress & Erickson, 2007
matK	matK-XF	TAATTTACGATCAATTCATTC	Dunning & Savolaine, 2010	1326R	TCTAGCACACGAAAGTCGAAGT	Cuénoud et al., 2002
matK	390F	CGATCTATTCATTCAATATTTC	Cuénoud et al., 2002	matK-5R	GTTCTAGCACAAGAAAGTCG	Ford et al., 2009
matK	1RKIM-f	ACCCAGTCCATCTGGAAATCTTGGTTC	Kuzmina et al., 2012	3FKIM	CGTACAGTACTTTTGTGTTTACGAG	Kuzmina et al., 2012
matK	ASP_F	TCAGAATTTACGATCTATTC	Dunning & Savolainen, 2010	MALV_R1	TAATGAGAAAGATTTCTGCATAT	Dunning & Savolainen, 2010
matK	SAX_F1	TCATAATTTACGATCAATTCA	Dunning & Savolainen, 2010	ASP_R	AACCTGTTCTTTGAGGABCC	Dunning & Savolainen, 2010
matK	XXF	TAATTTACGATCAATTCAITC	Dunning & Savolainen, 2010	ALI_R	CACGAAAGTCGAAGTATATAY	Dunning & Savolainen, 2010
matK	XF1	TAATTTACGATCAATTCAKTC	Dunning & Savolainen, 2010	LAM_R	GCACAAGAAAGTCGAAGTATATA	Dunning & Savolainen, 2010
matK	XF4	TAATTTACGATCAATTCATKC	Dunning & Savolainen, 2010	MALP_R1	ACAAGAAAGTCGAAGTAT	Dunning & Savolainen, 2010
matK	XFA	TAATTTACGATCAATTCATTCA	Dunning & Savolainen, 2010	ERI_R	GCACAAGAAAGTCGAAGTAT	Dunning & Savolainen, 2010
matK	MAL_F2	CGATCTATTCATTCAATATT	Dunning & Savolainen, 2010	CAR_R	CGAGACAAAGTTCTAGCCCAVG	Dunning & Savolainen, 2010
matK	LIL_F	GATCTATTCATTCAATATTTYC	Dunning & Savolainen, 2010	FAB_R	CTTTTGTGTTTACGAGCCAADG	Dunning & Savolainen, 2010
matK	SAN_F	AATATACTAATACCTTAYC	Dunning & Savolainen, 2010	MatK2F1	CGTACTTTTATGTTTACAGGCYAA	Dunning & Savolainen, 2010
matK	AST_F	CCTTACCCAGCTCATCTGGAAAT	Dunning & Savolainen, 2010	SANT_R1	GCTTTTGTGTTTACGAGCTA	Dunning & Savolainen, 2010
matK	1RX_KIM	ACCCAGTCCATCTGGAAATCTTGGTIC	Dunning & Savolainen, 2010	3FX_KIM	CGTACAGTACTTTTGTGTTTACGIG	Dunning & Savolainen, 2010
matK	FAB_F	TTCAAACCCTTCGTTACTGGATVAA	Dunning & Savolainen, 2010	AST_R	CAAATAATATCCAAATACCAA	Dunning & Savolainen, 2010
matK	NA	NA	Dunning & Savolainen, 2010	DIP_R	ATACAAATAATATCCAAATAC	Dunning & Savolainen, 2010
rbcL	rbcL F	ATGTCACCACAAACAGAGACTAAAGC	Kress & Erickson, 2007	rbcLajf634R	GAAACGGTCTCTCCAACGCAT	Fazekas et al., 2008
matK	KF	CTCACAATTTACAATCTAGTCATTC	Huang et al., 2010	KR	GAGGATCCACTATGATAGTGAGAA	Huang et al., 2010
rbcL	rbcL F	ATGTCACCACAAACAGAGACTAAAGC	Kress & Erickson, 2007	rbcLaR	GTAAAATCAAGTCCACCRCG	Kress et al. 2009
matK	M-Parveen-F	ATCCATATGGAAATCTTGGTTC	Parveen et al., 2012	M-Parveen-R	GTTCTAGCACACGAAAGTCG	Parveen et al., 2012
rbcL	R-Parveen-F	ATGTCACCACAAACAGAAACTAAAGC	Parveen et al., 2012	R-Parveen-R	CTTCGGCACAAAATAAGAAACGATCTC	Parveen et al., 2012
matK	390F	CGATCTATTCATTCAATATTTC	Cuénoud et al., 2002	1326R	TCTAGCACACGAAAGTCGAAGT	Cuénoud et al., 2002
rbcL	rbcL-1F	ATGTCACCACAAACAGAAAC	Fay et al., 1997	1360R	CTTCACAAGCAGCAGCTAGTTC	Reeves et al., 2001
matK	390F	CGATCTATTCATTCAATATTTC	Cuénoud et al., 2002	1326R	TCTAGCACACGAAAGTCGAAGT	Cuénoud et al., 2002
rbcL	rbcL-1F	ATGTCACCACAAACAGAAAC	Asmussen & Chase, 2001	R	TCACAAGCAGCTAGTTCAGGACTC	Fay et al., 1997
rbcL	rbcL F	ATGTCACCACAAACAGAGACTAAAGC	Kress & Erickson, 2007	rbcLaR	GTAAAATCAAGTCCACCRCG	Kress et al. 2009
matK	matK-AF	CTATATCCACTTATCTTTCAGGAGT	Kato et al., 1998	matK-8R	AAAGTTCTAGCACAAGAAAGTCGA	Kato et al., 1998
rbcL	rbcL F	ATGTCACCACAAACAGAGACTAAAGC	Kress & Erickson, 2007	rbcLaR	GTAAAATCAAGTCCACCRCG	Kress et al. 2009
matK	matK-XF	TAATTTACGATCAATTCATTC	Dunning & Savolaine, 2010	matK-5R	GTTCTAGCACAAGAAAGTCG	Ford et al., 2009
rbcL	rbcL F	ATGTCACCACAAACAGAGACTAAAGC	Kress & Erickson, 2007	rbcL-724R	TCGCATGTACCTGCAGTAGC	Fay et al., 1997
matK	1RKIM-f	ACCCAGTCCATCTGGAAATCTTGGTTC	Kuzmina et al., 2012	3FKIM	CGTACAGTACTTTTGTGTTTACGAG	Kuzmina et al., 2012
rbcL	rbcL F	ATGTCACCACAAACAGAGACTAAAGC	Kress & Erickson, 2007	1.2-rbcL	GTAAAATCAAGTCCACCGCG	Fofana et al., 1997
matK	390F	CGATCTATTCATTCAATATTTC	Cuénoud et al., 2002	5R	GTTCTAGCACAAGAAAGTCG	Ford et al., 2009
rbcL	rbcL F	ATGTCACCACAAACAGAGACTAAAGC	Kress & Erickson, 2007	aR	CTTCTGCTACAAATAAGAATCGATCTC	Kress & Erickson, 2007
matK	trnK-TX2	TTCGTTCTTCCTCATGACGAA	Quinn et al., 2002	trnK-TX4	TCTCTCCCCAAACCGTGCTTG	Quinn et al., 2002
matK	NA	NA	NA	matK-IR	CTGCCCTGAGATGTCACAGAA	Liu et al., 2011
matK	1RKIM-f	ACCCAGTCCATCTGGAAATCTTGGTTC	Kuzmina et al., 2012	3FKIM	CGTACAGTACTTTTGTGTTTACGAG	Kuzmina et al., 2012
matK	NY552F	CTGGATYCAAGATGCTCCTT	Damon Little, unpublished	NY1150R	GGTCTTTGAGAAGAACGGAGA	Damon Little, unpublished
rbcL	rbcL-1F	ATGTCACCACAAACAGAAAC	Fay et al., 1997	rbcL-724R	TCGCATGTACCTGCAGTAGC	Fay et al., 1997
matK	390F	CGATCTATTCATTCAATATTTC	Cuénoud et al., 2002	1326R	TCTAGCACACGAAAGTCGAAGT	Cuénoud et al., 2002
rbcL	1326R	TCTAGCACACGAAAGTCGAAGT	Cuénoud et al., 2002	aR	CTTCGGCACAAAATACGAAACGATCTCTCCA	Hasebe et al. 1994
rbcL	cF	TGAAAACGTGAATTCCCAACCGTTTATGCG	Hasebe et al., 1994	cR	GCAGCAGCTAGTTCCGGGCTCCA	Hasebe et al., 1994
matK	trnK3914F	TGGGTTGCTAACTCAATGG	Johnson & Soltis 1994	trnK-2R	AACTAGTCGGATGGAGTAG	Johnson & Soltis 1994
matK	matKAF	CTATATCCACTTATCTTTCAGGAGT	Yang et al., 2004	matK-8R	AAAGTTCTAGCACAAGAAAGTCGA	Kato et al., 1998
rbcL	HRM_rbcL2F	GGTACATGGACAACTGTGTGGA	Osathanunkul et al., 2015	HRM_rbcL2R	ACAGAACCTTCTTCAAAAAGGTCTA	Osathanunkul et al., 2015
rbcL	rbcL Z1	ATGTCACCACAAACAGAGACTAAAGCAAGT	Poinar et al., 1998	rbcL19b	CTTCTTCAGGTGGAACTCCAG	Poinar et al., 1998
matK	390F-1	CGATCTATTCATTCAATATTC	Cuénoud et al., 2002	1326R	TCTAGCACACGAAAGTCGAAGT	Cuénoud et al., 2002
rbcL	rbcL-1F	ATGTCACCACAAACAGAAAC	Fay et al., 1997	rbcL-724R	TCGCATGTACCTGCAGTAGC	Fay et al., 1997
matK	matK-XF	TAATTTACGATCAATTCATTC	Dunning & Savolainen, 2010	MALP_R1	ACAAGAAAGTCGAAGTAT	Dunning & Savolainen, 2010
matK	1RKIM-f	ACCCAGTCCATCTGGAAATCTTGGTTC	Kuzmina et al., 2012	matK-3FKIM-r	CGTACAGTACTTTTGGTGTTTACGAG	Ki-Joong Kim no published
rbcL	rbcL F	ATGTCACCACAAACAGAGACTAAAGC	Kress & Erickson, 2007	rbcLaR	GTAAAATCAAGTCCACCRCG	Kress et al. 2009
matK	equisetum-F	ATACCCCATTTTATTCATCC	Wang et al., 1999	Equise_Rev	GTACTTTTATGTTTACGAGC	Ghahramanzadeh et al., 2013
matK	matK-2.1F	CCTATCCATCTGGAAATCTTAG	Ford et al., 2009	matK-5R	GTTCTAGCACAAGAAAGTCG	Ford et al., 2009
matK	matK2.1a	ATCCATCTGGAAATCTTAGTTC	Ford et al., 2009	matK3.2	CTTCCTCTGTAAAGAATTC	Ford et al., 2009
rbcL	rbcL F	ATGTCACCACAAACAGAGACTAAAGC	Kress & Erickson, 2007	rbcLajf634R	GAAACGGTCTCTCCAACGCAT	Fazekas et al., 2008
rbcL	rbcL F	ATGTCACCACAAACAGAGACTAAAGC	Kress & Erickson, 2007	rbcLaR	GTAAAATCAAGTCCACCRCG	Kress et al. 2009
rbcL	rbcL-1F	ATGTCACCACAAACAGAAAC	Fay et al., 1997	rbcL-724R	TCGCATGTACCTGCAGTAGC	Fay et al., 1997
matK	matK-2.1F	CCTATCCATCTGGAAATCTTAG	Ford et al., 2009	matK-5R	GTTCTAGCACAAGAAAGTCG	Ford et al., 2009
rbcL	Z1	ATGTCACCACAAACAGAAACTAAAGCAAGT	Soltis et al., 1992	NA	NA	NA
rbcL	rbcL F	ATGTCACCACAAACAGAGACTAAAGC	Kress & Erickson, 2007	rbcLaR	GTAAAATCAAGTCCACCRCG	Kress et al. 2009
matK	matK-XF	TAATTTACGATCAATTCATTC	Dunning & Savolaine, 2010	matK-XF 2	ACAAGAAAGTCGAAGTAT	Dunning & Savolaine, 2010
matK	matK472F	CCCRTYCATCTGGAAATCTTGGTTC	yu et al., 2011	matK1248R	GCTRTRATAATGAGAAAGATTTCTGC	yu et al., 2011
matK	1RKIM-f	ACCCAGTCCATCTGGAAATCTTGGTTC	Kuzmina et al., 2012	3FKIM	CGTACAGTACTTTTGTGTTTACGAG	Kuzmina et al., 2012
matk	Gym_R1A	TCAYCCGGARATTTTGGTTCG	Li et al., 2011	Gym_F1A	ATYGYRCTTTTATGTTTACARGC	Li et al., 2011
rbcL	rbcL-1F	ATGTCACCACAAACAGAAAC	Fay et al., 1997	rbcL-724R	TCGCATGTACCTGCAGTAGC	Fay et al., 1997
matK	1RKIM-f	ACCCAGTCCATCTGGAAATCTTGGTTC	Kuzmina et al., 2012	NA	NA	NA
matK	matK-XF	TAATTTACGATCAATTCATTC	Dunning & Savolaine, 2010	matK-5R	GTTCTAGCACAAGAAAGTCG	Ford et al., 2009
matK	390F	CGATCTATTCATTCAATATTTC	Cuénoud et al., 2002	1326R	TCTAGCACACGAAAGTCGAAGT	Cuénoud et al., 2002
rbcL	rbcL F	ATGTCACCACAAACAGAGACTAAAGC	Kress & Erickson, 2007	rbcLaR	GTAAAATCAAGTCCACCRCG	Kress et al. 2009
matK	RBGE-LIV-F1A	ATAGTACTTTTRTGTTTACATGC	Bell et al., 2011	RBGE-LIV-R1A	TYCATCCWGAAATTTTGATTCG	Bell et al., 2011
rbcL	rbcL-640-F	CTCAACCATTTATGCGTTGG	Gradstein et al., 2006	rbcL-1200-R	TGYCCYAAAGTTCCACCACC	Wilson et al., 2004
matK	1RKIM-f	ACCCAGTCCATCTGGAAATCTTGGTTC	Kuzmina et al., 2012	3FKIM	CGTACAGTACTTTTGTGTTTACGAG	Kuzmina et al., 2012
matK	trnK3914F	GGGGTTGCTAACTCAACGG	Johnson & Soltis, 1994	NA	NA	NA
matK	matKAF	CTATATCCACTTATCTTTCAGGAGT	Yang et al., 2004	matK-8R	AAAGTTCTAGCACAAGAAAGTCGA	Kato et al., 1998
rbcL	1F	ATGTCACCACAAACAGAAACT	Chen et al., 1998	1494R	GATTGGGCCGAGTTTAATTAC	Chen et al., 1998
rbcL	NA	NA	Fay et al., 1997	rbcL-724R	TCGCATGTACCTGCAGTAGC	Fay et al., 1997
matK	1RKIM-f	ACCCAGTCCATCTGGAAATCTTGGTTC	Kuzmina et al., 2012	3FKIM	CGTACAGTACTTTTGTGTTTACGAG	Kuzmina et al., 2012
rbcL	rbcL F	ATGTCACCACAAACAGAGACTAAAGC	Kress & Erickson, 2007	rbcLaR	GTAAAATCAAGTCCACCRCG	Kress et al. 2009
matK	390F	CGATCTATTCATTCAATATTTC	Cuénoud et al., 2002	1326R	TCTAGCACACGAAAGTCGAAGT	Cuénoud et al., 2002
rbcL	rbcL-1F	ATGTCACCACAAACAGAAAC	Fay et al., 1997	rbcL-724R	TCGCATGTACCTGCAGTAGC	Fay et al., 1997
matK	1RKIM-f	ACCCAGTCCATCTGGAAATCTTGGTTC	Kuzmina et al., 2012	3FKIM	CGTACAGTACTTTTGTGTTTACGAG	Kuzmina et al., 2012
matK	390F	CGATCTATTCATTCAATATTTC	Cuénoud et al., 2002	1326R	TCTAGCACACGAAAGTCGAAGT	Cuénoud et al., 2002
matk	Gym_R1A	TCAYCCGGARATTTTGGTTCG	Li et al., 2011	Gym_F1A	ATYGYRCTTTTATGTTTACARGC	Li et al., 2011
matk	Gym_R2A2	ACYTTTCGYYRCTGGATCCAAG	Li et al., 2011	Gym_F2A	GTTTTAGCRCATGRRAGTCGAAG	Li et al., 2011
matK	Gym_R1B	TCATCCRGAAATTTTGGTKCG	Li et al., 2011	Gym_F1B	ATMGTACTTTTATGTTTACARGC	Li et al., 2011
matk	Gym_R2B	AYYTTTCGTCGCTGGATCCGA	Li et al., 2011	Gym_F2B	GTTTTAGCRCATGRWARTRRAAG	Li et al., 2011
matk	PKF4	CCCTATTCTATTCAYCCNGA	Fazekas et al., 2008	PKR1	CGTATCGTGCTTTTRTGYTT	Fazekas et al., 2008
matk	5R	GTTCTAGCACAAGAAAGTCG	Ford et al., 2009	XF	TAATTTACGATCAATTCATTC	Ford et al., 2009
matK	matK1F	GAACTCGTCGGATGGAGTG	Wang et al., 1999	matK_1R	GAGAAATCTTTTTCATTACTACAGTG	Wang et al., 1999
matK	matK2F	CGTACTTTTATGTTTACAGGCTAA	Wang et al., 1999	matK2R	TAAACGATCCTCTCATTCACGA	Wang et al., 1999
matK	matK-2.1F	CCTATCCATCTGGAAATCTTAG	Ford et al., 2009	matK3.2	CTTCCTCTGTAAAGAATTC	Ford et al., 2009
matK	matK2.1a	ATCCATCTGGAAATCTTAGTTC	Ford et al., 2009	matK3.2	CTTCCTCTGTAAAGAATTC	Ford et al., 2009
matK	m-golovnina-F	CATAAAATCGAAGCAAGAGT	Golovnina et al., 2007	m-golovnina-R	CACTTCTCTTTCAGGAATAT	Golovnina et al., 2007
rbcL	rbcL F	ATGTCACCACAAACAGAGACTAAAGC	Kress & Erickson, 2007	rbcLaR	GTAAAATCAAGTCCACCRCG	Kress et al. 2009
rbcL	NA	NA	Kress & Erickson, 2007	rbcLajf634R	GAAACGGTCTCTCCAACGCAT	Fazekas et al., 2008
rbcL	r-CBOL-?	ATGTCACCACAAACAGARACTAAAGC	CBOL Plant Working Group et al., 2009	NA	NA	NA
rbcL	rbcL-1F	ATGTCACCACAAACAGAAAC	Fay et al., 1997	r-fey-R	TCGCATGATCCTGCAGTAGC	Fay et al., 1997
rbcL	NA	NA	Kress & Erickson, 2007	aR	CTTCTGCTACAAATAAGAATCGATCTC	Kress & Erickson, 2007
rbcL	rbcL F	ATGTCACCACAAACAGAGACTAAAGC	Kress & Erickson, 2007	rbcLaR	GTAAAATCAAGTCCACCRCG	Kress et al. 2009
matK	1RKIM-f	ACCCAGTCCATCTGGAAATCTTGGTTC	Kuzmina et al., 2012	3FKIM	CGTACAGTACTTTTGTGTTTACGAG	Kuzmina et al., 2012
rbcL	rbcL F	ATGTCACCACAAACAGAGACTAAAGC	Kress & Erickson, 2007	rbcLaR	GTAAAATCAAGTCCACCRCG	Kress et al. 2009
matK	1RKIM-f	ACCCAGTCCATCTGGAAATCTTGGTTC	Kuzmina et al., 2012	3FKIM	CGTACAGTACTTTTGTGTTTACGAG	Kuzmina et al., 2012
matK	matK-AF	CTATATCCACTTATCTTTCAGGAGT	Kato et al., 1998	matK-8R	AAAGTTCTAGCACAAGAAAGTCGA	Kato et al., 1998
matK	1RKIM-f	ACCCAGTCCATCTGGAAATCTTGGTTC	Kuzmina et al., 2012	3FKIM	CGTACAGTACTTTTGTGTTTACGAG	Kuzmina et al., 2012
matK	390F	CGATCTATTCATTCAATATTTC	Cuénoud et al., 2002	1326R	TCTAGCACACGAAAGTCGAAGT	Cuénoud et al., 2002
rbcL	rbcL F	ATGTCACCACAAACAGAGACTAAAGC	Kress & Erickson, 2007	rbcLaR	GTAAAATCAAGTCCACCRCG	Kress et al. 2009
matK	1RKIM-f	ACCCAGTCCATCTGGAAATCTTGGTTC	Kuzmina et al., 2012	3FKIM	CGTACAGTACTTTTGTGTTTACGAG	Kuzmina et al., 2012
matK	390F	CGATCTATTCATTCAATATTTC	Cuénoud et al., 2002	1326R	TCTAGCACACGAAAGTCGAAGT	Cuénoud et al., 2002
matK	390F	CGATCTATTCATTCAATATTTC	Cuénoud et al., 2002	1326R	TCTAGCACACGAAAGTCGAAGT	Cuénoud et al., 2002
rbcL	rbcL F	ATGTCACCACAAACAGAGACTAAAGC	Kress & Erickson, 2007	rbcLaR	GTAAAATCAAGTCCACCRCG	Kress et al. 2009
matK	390F	CGATCTATTCATTCAATATTTC	Cuénoud et al., 2002	1326R	TCTAGCACACGAAAGTCGAAGT	Cuénoud et al., 2002
rbcL	1F	ATGTCACCACAAACAGAAACT	Chen et al., 1998	rbcL-724R	TCGCATGTACCTGCAGTAGC	Fay et al., 1997
matK	1RKIM-f	ACCCAGTCCATCTGGAAATCTTGGTTC	Kuzmina et al., 2012	3FKIM	CGTACAGTACTTTTGTGTTTACGAG	Kuzmina et al., 2012
matK	390F	CGATCTATTCATTCAATATTTC	Cuénoud et al., 2002	1326R	TCTAGCACACGAAAGTCGAAGT	Cuénoud et al., 2002
matK	matK-XF	TAATTTACGATCAATTCATTC	Dunning & Savolaine, 2010	matK-5R	GTTCTAGCACAAGAAAGTCG	Ford et al., 2009
rbcL	rbcL F	ATGTCACCACAAACAGAGACTAAAGC	Kress & Erickson, 2007	rbcLaR	GTAAAATCAAGTCCACCRCG	Kress et al. 2009
matK	m-golshani-F	GTTCTAGCACAAGAAAGTCGA	Golshani et al., 2020	m-Golshani-R	CTCAGATTATGATATTATTGA	Golshani et al., 2020
rbcL	r-Feng-F	ATGTCACCACAAACAGAGACT	Feng et al., 2013	r-Golshani-F	TGTCCATGTACCAGTAGAAGA	Golshani et al., 2020
matK	matKq-F	TGCATTTATTGCGGTTCTTTC	Piredda et al., 2011	matKq-R	CGCGTGCAGTACTTTTGTGT	Piredda et al., 2011
matK	matK2q-F	GTACTTGATGCGGGAAATGC	Piredda et al., 2011	matK2q-R	CAATGATTGCAAATCCTTCTGA	Piredda et al., 2011
rbcL	rbcL F	ATGTCACCACAAACAGAGACTAAAGC	Kress & Erickson, 2007	rbcLaR	GTAAAATCAAGTCCACCRCG	Kress et al. 2009
matK	matK-XF	TAATTTACGATCAATTCATTC	Dunning & Savolaine, 2010	matK-XF 2	ACAAGAAAGTCGAAGTAT	Dunning & Savolaine, 2010
rbcL	R-Parveen-F	ATGTCACCACAAACAGAAACTAAAGC	Parveen et al., 2012	r-royalBGE-R	TATCCATTGCTGGGAATTCAAATTTG	Royal Botanic Garden Edinburgh
matK	1RKIM-f	ACCCAGTCCATCTGGAAATCTTGGTTC	Kuzmina et al., 2012	3FKIM	CGTACAGTACTTTTGTGTTTACGAG	Kuzmina et al., 2012
rbcL	rbcL F	ATGTCACCACAAACAGAGACTAAAGC	Kress & Erickson, 2007	rbcL-724R	TCGCATGTACCTGCAGTAGC	Fay et al., 1997
matK	1RKIM-f	ACCCAGTCCATCTGGAAATCTTGGTTC	Kuzmina et al., 2012	3FKIM	CGTACAGTACTTTTGTGTTTACGAG	Kuzmina et al., 2012
rbcL	rbcL F	ATGTCACCACAAACAGAGACTAAAGC	Kress & Erickson, 2007	NA	NA	NA
matK	m-Gitsopoulos-F	TTAGCCTTTGTTTGGCAAG	Gitsopoulose et al., 2013	m-Gitsopoulos-R	AGAGTTTGAGAGTAAGCAT	Gitsopoulose et al., 2013
rbcL	rbcL F	ATGTCACCACAAACAGAGACTAAAGC	Kress & Erickson, 2007	aR	CTTCTGCTACAAATAAGAATCGATCTC	Kress & Erickson, 2007
matK	m-wang-F	CGTACTGTACTTTTATGTTTACGAG	Wang et al., 2010	m-wag-F	ATCCGGTCCATCTAGAAATATTGGTTC	Wang et al., 2010
rbcL	rbcL F	ATGTCACCACAAACAGAGACTAAAGC	Kress & Erickson, 2007	r-Wang-R	GTAAAATCAAGTCCACCACG	Wang et al., 2010
matK	1RKIM-f	ACCCAGTCCATCTGGAAATCTTGGTTC	Kuzmina et al., 2012	3FKIM	CGTACAGTACTTTTGTGTTTACGAG	Kuzmina et al., 2012
rbcL	Z1	ATGTCACCACAAACAGAAACTAAAGCAAGT	Soltis et al., 1992	Z1351R	CTTCACAAGCAGCAGCTAGTTCAGGACTCC	Soltis et al., 1992
matK	CNMTKF1	TTTGATAAACCGAGAAATGCTT	Bishoyi et al., 2017	CNMTKR1	GCCTTTCCTTGATATCGAACAT	Bishoyi et al., 2017
matK	CNMTKF2	ATGTATCATCATTTGATAAACCGAGAA	Bishoyi et al., 2017	CNMTKR2	TGCCTTTCCTTGATATCGAACAT	Bishoyi et al., 2017
rbcL	CNRBCLF1	TGTTGGATTTAAAGCTGGTGTT	Bishoyi et al., 2017	CNRBCLR1	CATTTGCAAGCTGCTTTGAT	Bishoyi et al., 2017
rbcL	CNRBCLF2	GCAAGTGTTGGATTTAAAGCTG	Bishoyi et al., 2017	CNRBCLR2	CAGCACTCCATTTGCAAGC	Bishoyi et al., 2017
matK	matK2.1-Myristicaceae	CCTATCCATCTGGATATCTTGG	Newmaster et al., 2008	matK5-Myristicaceae	GTTCTAGCACACGAAAATCG	Newmaster et al., 2008
rbcL	rbcL F	ATGTCACCACAAACAGAGACTAAAGC	Kress & Erickson, 2007	rbcLaR	GTAAAATCAAGTCCACCRCG	Kress et al. 2009
rbcL	rbcL2 forward	TGGCAGCATTYCGAGTAACTC	Palmieri et al., 2009	rbcLaR	GTAAAATCAAGTCCACCRCG	Kress et al. 2009
rbcL	rbcL 1F	ATGTCACCACAAACGGA	Ji et al., 2007	rbcL 1R	GCCAAAGCATTACGTATGTC	Ji et al., 2007
rbcL	rbcL 2F	CGTCCTTTATTAGGATGTAC	Ji et al., 2007	rbcL 2R	TCAAATTCAAACTTGATTTCTTTCCA	Ji et al., 2007
rbcL	rbcL 3F	GTCTACTTCTTCACATTCAC	Ji et al., 2007	NA	NA	NA
matK	1RKIM-f	ACCCAGTCCATCTGGAAATCTTGGTTC	Kuzmina et al., 2012	3FKIM	CGTACAGTACTTTTGTGTTTACGAG	Kuzmina et al., 2012
rbcL	rbcL F	ATGTCACCACAAACAGAGACTAAAGC	Kress & Erickson, 2007	rbcLaR	GTAAAATCAAGTCCACCRCG	Kress et al. 2009
matk	Gym_R1A	TCAYCCGGARATTTTGGTTCG	Li et al., 2011	Gym_F1A	ATYGYRCTTTTATGTTTACARGC	Li et al., 2011
matk	Gym_R2A	ACYTTTCGYYRCTGGATCCAA	Li et al., 2011	Gym_F2A	GTTTTAGCRCATGRRAGTCGAAG	Li et al., 2011
matk	Gym_R1B	TCATCCRGAAATTTTGGTKCG	Li et al., 2011	Gym_F1B	ATMGTACTTTTATGTTTACARGC	Li et al., 2011
matk	Gym_R2B	AYYTTTCGTCGCTGGATCCGA	Li et al., 2011	Gym_F2B	GTTTTAGCRCATGRWARTRRAAG	Li et al., 2011
rbcL	rbcL-1F	ATGTCACCACAAACAGAAAC	Fay et al., 1997	rbcL-724R	TCGCATGTACCTGCAGTAGC	Fay et al., 1997
matk	Gym_R1A	TCAYCCGGARATTTTGGTTCG	Li et al., 2011	NA	NA	NA
matk	1RKIM-f	ACCCAGTCCATCTGGAAATCTTGGTTC	Kuzmina et al., 2012	3FKIM	CGTACAGTACTTTTGTGTTTACGAG	Kuzmina et al., 2012
matk	matK-XF	TAATTTACGATCAATTCATTC	Dunning & Savolaine, 2010	NA	NA	NA
matk	matK-XF 2	ACAAGAAAGTCGAAGTAT	Dunning & Savolaine, 2010	NA	NA	NA
matK	390F	CGATCTATTCATTCAATATTTC	Cuénoud et al., 2002	1326R	TCTAGCACACGAAAGTCGAAGT	Cuénoud et al., 2002
rbcL	rbcL F	ATGTCACCACAAACAGAGACTAAAGC	Kress & Erickson, 2007	rbcLaR	GTAAAATCAAGTCCACCRCG	Kress et al. 2009
rbcL	rbcL-1F	ATGTCACCACAAACAGAAAC	Fay et al., 1997	rbcL-724R	TCGCATGTACCTGCAGTAGC	Fay et al., 1997
rbcL	rbcL_2F-Gym	GGACATACGCAATGCTTTAG	Wang et al., 1999	rbcL_3R-Gym	ATGTCACCAAAAACAGAGACT	Wang et al., 1999
matK	390F	CGATCTATTCATTCAATATTTC	Cuénoud et al., 2002	1326R	TCTAGCACACGAAAGTCGAAGT	Cuénoud et al., 2002
rbcL	rbcL F	ATGTCACCACAAACAGAGACTAAAGC	Kress & Erickson, 2007	rbcLajf634R	GAAACGGTCTCTCCAACGCAT	Fazekas et al., 2008
matK	1RKIM-f	ACCCAGTCCATCTGGAAATCTTGGTTC	Kuzmina et al., 2012	3FKIM	CGTACAGTACTTTTGTGTTTACGAG	Kuzmina et al., 2012
rbcL	rbcL F	ATGTCACCACAAACAGAGACTAAAGC	Kress & Erickson, 2007	aR	CTTCTGCTACAAATAAGAATCGATCTCTCCA	Hasebe et al., 1994
matK	390F	CGATCTATTCATTCAATATTTC	Cuénoud et al., 2002	1326R	TCTAGCACACGAAAGTCGAAGT	Cuénoud et al., 2002
matk	1RKIM-f	ACCCAGTCCATCTGGAAATCTTGGTTC	Kuzmina et al., 2012	3FKIM	CGTACAGTACTTTTGTGTTTACGAG	Kuzmina et al., 2012
rbcL	rbcL F	ATGTCACCACAAACAGAGACTAAAGC	Kress & Erickson, 2007	1.2-rbcL	GTAAAATCAAGTCCACCGCG	Fofana et al., 1997
matK	matK4	CCTTCGATACTGGGTGAAAGAT	Wojciechowski et al., 2004	matK19	CCAGACCGGCTTACTAATGGG	Wojciechowski et al., 2004
rbcL	rbcL_F	GCAGCATTYCGAGTAASTCCYCA	Nicolé et al. Unpublished	rbcL_R	GAAACGYTCTCTCCAWCGCATAAA	Nicolé et al. Unpublished
rbcL	NA	NA	NA	rbcL 724R-Lledo-1	TCACATGTACCTGCAGTAGC	Lledo et al., 1998
rbcL	rbcL F	ATGTCACCACAAACAGAGACTAAAGC	Kress & Erickson, 2007	aR	CTTCTGCTACAAATAAGAATCGATCTC	Kress & Erickson, 2007
matK	1RKIM-f	ACCCAGTCCATCTGGAAATCTTGGTTC	Kuzmina et al., 2012	3FKIM	CGTACAGTACTTTTGTGTTTACGAG	Kuzmina et al., 2012
rbcL	rbcL F	ATGTCACCACAAACAGAGACTAAAGC	Kress & Erickson, 2007	rbcLaR	GTAAAATCAAGTCCACCRCG	Kress et al. 2009
matK	1RKIM-f	ACCCAGTCCATCTGGAAATCTTGGTTC	Kuzmina et al., 2012	3FKIM	CGTACAGTACTTTTGTGTTTACGAG	Kuzmina et al., 2012
rbcL	rbcL F	ATGTCACCACAAACAGAGACTAAAGC	Kress & Erickson, 2007	rbcL-724R	TCGCATGTACCTGCAGTAGC	Fay et al., 1997
matK	390F	CGATCTATTCATTCAATATTTC	Cuénoud et al., 2002	1326R	TCTAGCACACGAAAGTCGAAGT	Cuénoud et al., 2002
matK	pod3	CAATCAATTCATTCAATATT	Kita & Kato, 2001	pod2	GGTTTTRTGTTTNCGAGCCAAGG	Kita & Kato, 2001
matK	matK-XF	TAATTTACGATCAATTCATTC	Dunning & Savolaine, 2010	matK-XF 2	ACAAGAAAGTCGAAGTAT	Dunning & Savolaine, 2010
matK	KVI156-F	ACCCAGTCCATCTGGAAATCTTGGTCC	DeVere et al, 2012	3FKIM	CGTACAGTACTTTTGTGTTTACGAG	Kuzmina et al., 2012
matK	KVANA01-F	GTTTGCACTCATTGGGGAAG	Pyrka et al., 2021	KVANA02-R	GGGCGGTTTACTAAGAGGATG	Pyrka et al., 2021
matK	390F	CGATCTATTCATTCAATATTTC	Cuénoud et al., 2002	1326R	TCTAGCACACGAAAGTCGAAGT	Cuénoud et al., 2002
matk	1RKIM-f	ACCCAGTCCATCTGGAAATCTTGGTTC	Kuzmina et al., 2012	3FKIM	CGTACAGTACTTTTGTGTTTACGAG	Kuzmina et al., 2012
rbcL	rbcL-1F	ATGTCACCACAAACAGAAAC	Fay et al., 1997	rbcL-724R	TCGCATGTACCTGCAGTAGC	Fay et al., 1997
matK	1RKIM-f	ACCCAGTCCATCTGGAAATCTTGGTTC	Kuzmina et al., 2012	3FKIM	CGTACAGTACTTTTGTGTTTACGAG	Kuzmina et al., 2012
matK	390F	CGATCTATTCATTCAATATTTC	Cuénoud et al., 2002	1326R	TCTAGCACACGAAAGTCGAAGT	Cuénoud et al., 2002
rbcL	rbcL-1F	ATGTCACCACAAACAGAAAC	Fay et al., 1997	rbcL-724R	TCGCATGTACCTGCAGTAGC	Fay et al., 1997
rbcL	rbcL F	ATGTCACCACAAACAGAGACTAAAGC	Kress & Erickson, 2007	NA	NA	NA
rbcL	rbcL F	ATGTCACCACAAACAGAGACTAAAGC	Kress & Erickson, 2007	rbcLaR	GTAAAATCAAGTCCACCRCG	Kress et al. 2009
matk	1RKIM-f	ACCCAGTCCATCTGGAAATCTTGGTTC	Kuzmina et al., 2012	3FKIM	CGTACAGTACTTTTGTGTTTACGAG	Kuzmina et al., 2012
matK	matK2.1a	ATCCATCTGGAAATCTTAGTTC	Ford et al., 2009	matK3.2r	ATCTATCGATAATATCAGAAT	Roy et al., 2010
matK	matK-NBRI	TCCCCATCCATCTGGAA	Roy et al., 2010	NA	NA	NA
rbcL	rbcL F	ATGTCACCACAAACAGAGACTAAAGC	Kress & Erickson, 2007	rbcLaR	GTAAAATCAAGTCCACCRCG	Kress et al. 2009
rbcL	rbcL F	ATGTCACCACAAACAGAGACTAAAGC	Kress & Erickson, 2007	MrbcL-R	CGGTCCAYACAGYBGGTCCAKGTACC	Pandit et al., 2021
rbcL	rbcL F	ATGTCACCACAAACAGAGACTAAAGC	Kress & Erickson, 2007	rbcLaR	GTAAAATCAAGTCCACCRCG	Kress et al. 2009
matK	HRM_matK1F	CTTCTTATTTACGATTAACATCTTCT	Osathanunkul et al., 2015	HRM_matK1R	TTTCTTTGATATCGAACATAATG	Osathanunkul et al., 2015
rbcL	HRM_rbcL1F	GCAGCATTCCGAGTAACTCCTCA	Osathanunkul et al., 2015	HRM_rbcL1R	TCCACACAGTTGTCCATGTACC	Osathanunkul et al., 2015
rbcL	HRM_rbcL2F	GGTACATGGACAACTGTGTGGA	Osathanunkul et al., 2015	HRM_rbcL2R	ACAGAACCTTCTTCAAAAAGGTCTA	Osathanunkul et al., 2015
rbcL	HRM_rbcL3F	TAGACCTTTTTGAAGAAGGTTCTGT	Osathanunkul et al., 2015	HRM_rbcL3R	TGAGGCGGRCCTTGGAAAGTT	Osathanunkul et al., 2015
matk	1RKIM-f	ACCCAGTCCATCTGGAAATCTTGGTTC	Kuzmina et al., 2012	3FKIM	CGTACAGTACTTTTGTGTTTACGAG	Kuzmina et al., 2012
rbcL	rbcL F	ATGTCACCACAAACAGAGACTAAAGC	Kress & Erickson, 2007	rbcLaR	GTAAAATCAAGTCCACCRCG	Kress et al. 2009
rbcL	rbcLb-Sf	AGACCTTTTTGAAGAAGGTTCTGT	Dong et al., 2014	rbcLb-Sr	TCGGTCAGAGCAGGCATATGCCA	Dong et al., 2014
matK	390F	CGATCTATTCATTCAATATTTC	Cuénoud et al., 2002	1326R-1	TCTAGCACACGAAAAGTCGAAGT	Cuénoud et al., 2002
rbcL	rbcL F	ATGTCACCACAAACAGAGACTAAAGC	Kress & Erickson, 2007	rbcL-724R	TCGCATGTACCTGCAGTAGC	Fay et al., 1997
matK	matKF	TGTCCCCGAGGTATCTATTCTTAC	Phoolcharoen & Sukrong, 2013	matKR	CATTGCACACGGCTTTCCCTA	Phoolcharoen & Sukrong, 2013
matK	Vt-1110-matK-F	TCCTCTGAGTGCGTCATTGG	Phoolcharoen & Sukrong, 2013	Vt-1110-matK-F	TGTGATTCGCCAGATCATTG	Phoolcharoen & Sukrong, 2013
rbcL	rbcL F	ATGTCACCACAAACAGAGACTAAAGC	Kress & Erickson, 2007	rbcLaR-1	GTYAAATCAAGTCCACCYCG	Kress et al. 2009
matK	390F	CGATCTATTCATTCAATATTTC	Cuénoud et al., 2002	1326R	TCTAGCACACGAAAGTCGAAGT	Cuénoud et al., 2002
rbcL	rbcL F	ATGTCACCACAAACAGAGACTAAAGC	Kress & Erickson, 2007	724Rm	TCACATGTACCCGCAGTAGC	Sun et al., 2012
matK	1RKIM-f	ACCCAGTCCATCTGGAAATCTTGGTTC	Kuzmina et al., 2012	3FKIM	CGTACAGTACTTTTGTGTTTACGAG	Kuzmina et al., 2012
rbcL	rbcL-1F	ATGTCACCACAAACAGAAAC	Fay et al., 1997	rbcL-724R	TCGCATGTACCTGCAGTAGC	Fay et al., 1997
rbcL	rbcL F	ATGTCACCACAAACAGAGACTAAAGC	Kress & Erickson, 2007	rbcLaR	GTAAAATCAAGTCCACCRCG	Kress et al. 2009
matK	1RKIM-f	ACCCAGTCCATCTGGAAATCTTGGTTC	Kuzmina et al., 2012	3FKIM	CGTACAGTACTTTTGTGTTTACGAG	Kuzmina et al., 2012
rbcL	rbcL F	ATGTCACCACAAACAGAGACTAAAGC	Kress & Erickson, 2007	rbcLaR	GTAAAATCAAGTCCACCRCG	Kress et al. 2009
matK	1RKIM-f	ACCCAGTCCATCTGGAAATCTTGGTTC	Kuzmina et al., 2012	3FKIM	CGTACAGTACTTTTGTGTTTACGAG	Kuzmina et al., 2012
rbcL	rbcL F	ATGTCACCACAAACAGAGACTAAAGC	Kress & Erickson, 2007	rbcLaR	GTAAAATCAAGTCCACCRCG	Kress et al. 2009
matK	matK-2.1F	CCTATCCATCTGGAAATCTTAG	Ford et al., 2009	matK-5R	GTTCTAGCACAAGAAAGTCG	Ford et al., 2009
rbcL	1F	ATGTCACCACAAACAGAAACT	Chen et al., 1998	991R	CGGTACCAGCGTGAATATGAT	Chen et al., 1998
matK	1RKIM-f	ACCCAGTCCATCTGGAAATCTTGGTTC	Kuzmina et al., 2012	3FKIM	CGTACAGTACTTTTGTGTTTACGAG	Kuzmina et al., 2012
matK	FERmatK fEDR	ATTCATTCRATRTTTTTATTTHTGGARGAYAGATT	Kuo et al., 2011	FERmatK rAGK	CGTRTTGTACTYYTRTGTTTRCVAGC	Kuo et al., 2011
rbcL	rbcL F	ATGTCACCACAAACAGAGACTAAAGC	Kress & Erickson, 2007	rbcLaR	GTAAAATCAAGTCCACCRCG	Kress et al. 2009
matK	NA	NA	Ford et al., 2009	matK-5R	GTTCTAGCACAAGAAAGTCG	Ford et al., 2009
matK	matK-2.1F	CCTATCCATCTGGAAATCTTAG	Ford et al., 2009	matK-5R	GTTCTAGCACAAGAAAGTCG	Ford et al., 2009
matK	matK2.1a	ATCCATCTGGAAATCTTAGTTC	Ford et al., 2009	matK3.2	CTTCCTCTGTAAAGAATTC	Ford et al., 2009
matK	matK-XF	TAATTTACGATCAATTCATTC	Dunning & Savolaine, 2010	NA	NA	NA
matK	equisetum-F	ATACCCCATTTTATTCATCC	Wang et al., 1999	Equise_Rev	GTACTTTTATGTTTACGAGC	Ghahramanzadeh et al., 2013
matK	Adiantum_For	GATGTTGCAGTCTATTCATTC	Ghahramanzadeh et al., 2013	NA	NA	NA
matK	F (Bryo)	CGCATACAAGATGCTTC	RBG Kew	R (Bryo)	GTYTTAGCACAAGAAAATCG	RBG Kew
matK	int F	GGATTTTCCGTCCACCCTAT	sun et al., 2012	int R	TTAGCCGCACATTTGAAAAA	sun et al., 2012
matK	390F	CGATCTATTCATTCAATATTTC	Cuénoud et al., 2002	1326R	TCTAGCACACGAAAGTCGAAGT	Cuénoud et al., 2002
matK	1RKIM-f	ACCCAGTCCATCTGGAAATCTTGGTTC	Kuzmina et al., 2012	3FKIM	CGTACAGTACTTTTGTGTTTACGAG	Kuzmina et al., 2012
matK	IF_KIM-1	AATATCCAAATACCAAATCC	Kim KJ, unpublished data	NA	NA	NA
matK	matK1F	GAACTCGTCGGATGGAGTG	Wang et al., 1999	matK_1R	GAGAAATCTTTTTCATTACTACAGTG	Wang et al., 1999
matK	matK2F	CGTACTTTTATGTTTACAGGCTAA	Wang et al., 1999	matK2R	TAAACGATCCTCTCATTCACGA	Wang et al., 1999
rbcL	rbcL F	ATGTCACCACAAACAGAGACTAAAGC	Kress & Erickson, 2007	aR	CTTCTGCTACAAATAAGAATCGATCTC	Kress & Erickson, 2007
rbcL	rbcL-1F	ATGTCACCACAAACAGAAAC	Fay et al., 1997	rbcL-724R	TCGCATGTACCTGCAGTAGC	Fay et al., 1997
matK	1RKIM-f	ACCCAGTCCATCTGGAAATCTTGGTTC	Kuzmina et al., 2012	3FKIM	CGTACAGTACTTTTGTGTTTACGAG	Kuzmina et al., 2012
rbcL	rbcL F	ATGTCACCACAAACAGAGACTAAAGC	Kress & Erickson, 2007	r-Wang-R	GTAAAATCAAGTCCACCACG	Wang et al., 2010
matK	1RKIM-f	ACCCAGTCCATCTGGAAATCTTGGTTC	Kuzmina et al., 2012	3FKIM	CGTACAGTACTTTTGTGTTTACGAG	Kuzmina et al., 2012
rbcL	rbcL F	ATGTCACCACAAACAGAGACTAAAGC	Kress & Erickson, 2007	rbcLajf634R	GAAACGGTCTCTCCAACGCAT	Fazekas et al., 2008
rbcL	HRM_rbcL3F	TAGACCTTTTTGAAGAAGGTTCTGT	Osathanunkul et al., 2015	HRM_rbcL3R	TGAGGCGGRCCTTGGAAAGTT	Osathanunkul et al., 2015
matK	matK-2.1F	CCTATCCATCTGGAAATCTTAG	Ford et al., 2009	matK-5R	GTTCTAGCACAAGAAAGTCG	Ford et al., 2009
matk	5R	GTTCTAGCACAAGAAAGTCG	Ford et al., 2009	XF	TAATTTACGATCAATTCATTC	Ford et al., 2009
matK	ASP_F	TCAGAATTTACGATCTATTC	Dunning & Savolainen, 2010	MALV_R1	TAATGAGAAAGATTTCTGCATAT	Dunning & Savolainen, 2010
matK	SAX_F1	TCATAATTTACGATCAATTCA	Dunning & Savolainen, 2010	ASP_R	AACCTGTTCTTTGAGGABCC	Dunning & Savolainen, 2010
matK	XXF	TAATTTACGATCAATTCAITC	Dunning & Savolainen, 2010	ALI_R	CACGAAAGTCGAAGTATATAY	Dunning & Savolainen, 2010
matK	XF1	TAATTTACGATCAATTCAKTC	Dunning & Savolainen, 2010	LAM_R	GCACAAGAAAGTCGAAGTATATA	Dunning & Savolainen, 2010
matK	XF4	TAATTTACGATCAATTCATKC	Dunning & Savolainen, 2010	MALP_R1	ACAAGAAAGTCGAAGTAT	Dunning & Savolainen, 2010
matK	XFA	TAATTTACGATCAATTCATTCA	Dunning & Savolainen, 2010	ERI_R	GCACAAGAAAGTCGAAGTAT	Dunning & Savolainen, 2010
matK	MAL_F2	CGATCTATTCATTCAATATT	Dunning & Savolainen, 2010	CAR_R	CGAGACAAAGTTCTAGCCCAVG	Dunning & Savolainen, 2010
matK	LIL_F	GATCTATTCATTCAATATTTYC	Dunning & Savolainen, 2010	FAB_R	CTTTTGTGTTTACGAGCCAADG	Dunning & Savolainen, 2010
matK	SAN_F	AATATACTAATACCTTAYC	Dunning & Savolainen, 2010	MatK2F1	CGTACTTTTATGTTTACAGGCYAA	Dunning & Savolainen, 2010
matK	AST_F	CCTTACCCAGCTCATCTGGAAAT	Dunning & Savolainen, 2010	SANT_R1	GCTTTTGTGTTTACGAGCTA	Dunning & Savolainen, 2010
matK	1RX_KIM	ACCCAGTCCATCTGGAAATCTTGGTIC	Dunning & Savolainen, 2010	3FX_KIM	CGTACAGTACTTTTGTGTTTACGIG	Dunning & Savolainen, 2010
matK	FAB_F	TTCAAACCCTTCGTTACTGGATVAA	Dunning & Savolainen, 2010	AST_R	CAAATAATATCCAAATACCAA	Dunning & Savolainen, 2010
matK	NA	NA	Dunning & Savolainen, 2010	DIP_R	ATACAAATAATATCCAAATAC	Dunning & Savolainen, 2010
rbcL	rbcL F	ATGTCACCACAAACAGAGACTAAAGC	Kress & Erickson, 2007	P1782	ATACTTCACAAGCAGCAGCTAGTCC	Levin et al., 2003
rbcL	Z-674	TTTATAAATCACAAGCCGAAACTGGTGAAATC	Bremer et al., 2002	Z-895R	ACCATGATTCTTCTGCCTATCAATAACTGC	Bremer et al., 2002
rbcL	rbcL F	ATGTCACCACAAACAGAGACTAAAGC	Kress & Erickson, 2007	aR	CTTCTGCTACAAATAAGAATCGATCTC	Kress & Erickson, 2007
rbcL	rbcL-1F	ATGTCACCACAAACAGAAAC	Fay et al., 1997	R	TCACAAGCAGCTAGTTCAGGACTC	Fay et al., 1997
matK	1RKIM-f	ACCCAGTCCATCTGGAAATCTTGGTTC	Kuzmina et al., 2012	3FKIM	CGTACAGTACTTTTGTGTTTACGAG	Kuzmina et al., 2012
matK	390F	CGATCTATTCATTCAATATTTC	Cuénoud et al., 2002	1326R	TCTAGCACACGAAAGTCGAAGT	Cuénoud et al., 2002
rbcL	rbcL-1F	ATGTCACCACAAACAGAAAC	Fay et al., 1997	rbcL-724R	TCGCATGTACCTGCAGTAGC	Fay et al., 1997
matK	LAM_F	TCATAATTTACGATCAATYC	Dunning & Savolainen, 2010	LAM_R	GCACAAGAAAGTCGAAGTATATA	Dunning & Savolainen, 2010
matK	1RKIM-f	ACCCAGTCCATCTGGAAATCTTGGTTC	Kuzmina et al., 2012	3FKIM	CGTACAGTACTTTTGTGTTTACGAG	Kuzmina et al., 2012
matK	390F	CGATCTATTCATTCAATATTTC	Cuénoud et al., 2002	1326R	TCTAGCACACGAAAGTCGAAGT	Cuénoud et al., 2002
rbcL	rbcL F	ATGTCACCACAAACAGAGACTAAAGC	Kress & Erickson, 2007	rbcLaR	GTAAAATCAAGTCCACCRCG	Kress et al. 2009
matK	390F	CGATCTATTCATTCAATATTTC	Cuénoud et al., 2002	1326R	TCTAGCACACGAAAGTCGAAGT	Cuénoud et al., 2002
rbcL	rbcL F	ATGTCACCACAAACAGAGACTAAAGC	Kress & Erickson, 2007	rbcLaR	GTAAAATCAAGTCCACCRCG	Kress et al. 2009
matK	matK-2.1F	CCTATCCATCTGGAAATCTTAG	Ford et al., 2009	matK-5R	GTTCTAGCACAAGAAAGTCG	Ford et al., 2009
matK	m-Unsal-F	GTTCTAGCACAAGAAAGTCGA	Unsal et al., 2019	m-Unsal-R	CCTATCCATCTGGAAATCTTG	Unsal et al., 2019
matK	1RKIM-f	ACCCAGTCCATCTGGAAATCTTGGTTC	Kuzmina et al., 2012	3FKIM	CGTACAGTACTTTTGTGTTTACGAG	Kuzmina et al., 2012
rbcL	rbcL F	ATGTCACCACAAACAGAGACTAAAGC	Kress & Erickson, 2007	rbcLaR	GTAAAATCAAGTCCACCRCG	Kress et al. 2009
matK	matK472F	CCCRTYCATCTGGAAATCTTGGTTC	yu et al., 2011	matK1248R	GCTRTRATAATGAGAAAGATTTCTGC	yu et al., 2011
rbcL	rbcL-1F	ATGTCACCACAAACAGAAAC	Fay et al., 1997	rbcL-724R	TCGCATGTACCTGCAGTAGC	Fay et al., 1997
matK	1RKIM-f	ACCCAGTCCATCTGGAAATCTTGGTTC	Kuzmina et al., 2012	3FKIM	CGTACAGTACTTTTGTGTTTACGAG	Kuzmina et al., 2012
matK	matK2.1a	ATCCATCTGGAAATCTTAGTTC	Ford et al., 2009	matK3.2	CTTCCTCTGTAAAGAATTC	Ford et al., 2009
rbcL	rbcL F	ATGTCACCACAAACAGAGACTAAAGC	Kress & Erickson, 2007	rbcLajf634R	GAAACGGTCTCTCCAACGCAT	Fazekas et al., 2008
matK	1RKIM-f	ACCCAGTCCATCTGGAAATCTTGGTTC	Kuzmina et al., 2012	3FKIM	CGTACAGTACTTTTGTGTTTACGAG	Kuzmina et al., 2012
rbcL	rbcL F	ATGTCACCACAAACAGAGACTAAAGC	Kress & Erickson, 2007	rbcLajf634R	GAAACGGTCTCTCCAACGCAT	Fazekas et al., 2008
matK	1RKIM-f	ACCCAGTCCATCTGGAAATCTTGGTTC	Kuzmina et al., 2012	3FKIM	CGTACAGTACTTTTGTGTTTACGAG	Kuzmina et al., 2012
rbcL	rbcL F	ATGTCACCACAAACAGAGACTAAAGC	Kress & Erickson, 2007	rbcLaR	GTAAAATCAAGTCCACCRCG	Kress et al. 2009
rbcL	1F	ACCACAAACAGAAA	Lledo et al., 1998	NA	NA	NA
rbcL	32F	TTCAAAGCTGGTGTT	Lledo et al., 1998	NA	NA	NA
rbcL	234F	CGTTACAAAGGACGATGC	Lledo et al., 1998	346R	AAATACGTTACCCACAATGGAAGTAAATAT	Olmstead & Palmer, 1994
rbcL	NA	NA	NA	NA	NA	NA
rbcL	427F	GCTTATTCAAAAACTTTC	Olmstead & Palmer, 1994	636F	GCGTTGGAGAGATCGTTTCT	Olmstead & Palmer, 1994
rbcL	NA	NA	NA	rbcL-724R	TCGCATGTACCTGCAGTAGC	Fay et al., 1997
rbcL	895F	GCAGTTATTGATAGACAGA	Olmstead & Palmer, 1994	NA	NA	NA
rbcL	1024F	ACTTTAGGTTTTGTTGATTTATTGCGCGATGATT	Olmstead & Palmer, 1994	1024R	ATCATCGCGCAATAAATCAACAAAACCTAAAGT	Olmstead & Palmer, 1994
rbcL	NA	NA	NA	1204R	CCCTAAGGGTGTCCTAAAGTTTCTCCACC	Olmstead & Palmer, 1994
rbcL	NA	NA	NA	1368R	CTTTCCAAATTTCACAAGCAGCA	Lledo et al., 1998
rbcL	r-Joung1-F	GCTGCCGAATCTTTCTACGG	Joung et al., 2010	r-Joung1-R	TGGCAAATACAGCCCTTTTC	Joung et al., 2010
rbcL	r-Joung2-F	GAGAATTGGGAGTTCCTATCGTAAT	Joung et al., 2010	r-Joung2-R	TTAATTTCCTTCCATACCTCACAA	Joung et al., 2010
matK	1RKIM-f	ACCCAGTCCATCTGGAAATCTTGGTTC	Kuzmina et al., 2012	3FKIM	CGTACAGTACTTTTGTGTTTACGAG	Kuzmina et al., 2012
matK	matK4	CCTTCGATACTGGGTGAAAGAT	Wojciechowski et al., 2004	NA	NA	NA
rbcL	rbcL F	ATGTCACCACAAACAGAGACTAAAGC	Kress & Erickson, 2007	P1782	ATACTTCACAAGCAGCAGCTAGTCC	Levin et al., 2003
rbcL	rbcL1	TTGGCAGCATTYCGAGTAACTCC	Palmieri et al., 2009	rbcLB	AACCYTCTTCAAAAAGGTC	Palmieri et al., 2009
matK	matK TY(F)	CTGTATCGCACTATGTATCATTTG	Guo et al., 2010	matK TY(R)	ATAGGGAAAGCCGTGTGC	Guo et al., 2010
matK	matK CX(F)	TTATGTGTCAGATATACGAATA	Guo et al., 2010	matK CX(R)	AAGATAGATTCATATTCACAT	Guo et al., 2010
rbcL	rbcL-up	ACGTTAAAGACACTGATATT	Guo et al., 2010	rbcL-low	GGGTTAACTTTTCTACATTC	Guo et al., 2010
rbcL	rbcL-S1	TCTTAGGTGCTACAGTAA	Guo et al., 2010	rbcL-S2	ATTGAATACCATCAGGGTGAC	Guo et al., 2010
rbcL	rbcL F	ATGTCACCACAAACAGAGACTAAAGC	Kress & Erickson, 2007	rbcLajf634R	GAAACGGTCTCTCCAACGCAT	Fazekas et al., 2008
rbcL	rbcL F	ATGTCACCACAAACAGAGACTAAAGC	Kress & Erickson, 2007	rbcLaR	GTAAAATCAAGTCCACCRCG	Kress et al. 2009
matK	trnK-TX2	TTCGTTCTTCCTCATGACGAA	Quinn et al., 2002	trnK-TX4	TCTCTCCCCAAACCGTGCTTG	Quinn et al., 2002
matK	NA	NA	Liu et al., 2011	matK-IR	CTGCCCTGAGATGTCACAGAA	Liu et al., 2011
matK	1RKIM-f	ACCCAGTCCATCTGGAAATCTTGGTTC	Kuzmina et al., 2012	3FKIM	CGTACAGTACTTTTGTGTTTACGAG	Kuzmina et al., 2012
matK	NY552F	CTGGATYCAAGATGCTCCTT	Damon Little, unpublished	NY1150R	GGTCTTTGAGAAGAACGGAGA	Damon Little, unpublished
matK	390F	CGATCTATTCATTCAATATTTC	Cuénoud et al., 2002	1326R	TCTAGCACACGAAAGTCGAAGT	Cuénoud et al., 2002
rbcL	rbcL-1F	ATGTCACCACAAACAGAAAC	Fay et al., 1997	rbcL-724R	TCGCATGTACCTGCAGTAGC	Fay et al., 1997
matK	1RKIM-f	ACCCAGTCCATCTGGAAATCTTGGTTC	Kuzmina et al., 2012	3FKIM	CGTACAGTACTTTTGTGTTTACGAG	Kuzmina et al., 2012
rbcL	rbcL-1F	ATGTCACCACAAACAGAAAC	Asmussen & Chase, 2001	R	TCACAAGCAGCTAGTTCAGGACTC	Fay et al., 1997
matK	1RKIM-f	ACCCAGTCCATCTGGAAATCTTGGTTC	Kuzmina et al., 2012	3FKIM	CGTACAGTACTTTTGTGTTTACGAG	Kuzmina et al., 2012
rbcL	rbcL F	ATGTCACCACAAACAGAGACTAAAGC	Kress & Erickson, 2007	rbcLaR	GTAAAATCAAGTCCACCRCG	Kress et al. 2009
matK	1RKIM-f	ACCCAGTCCATCTGGAAATCTTGGTTC	Kuzmina et al., 2012	3FKIM	CGTACAGTACTTTTGTGTTTACGAG	Kuzmina et al., 2012
rbcL	rbcL-1F	ATGTCACCACAAACAGAAAC	Fay et al., 1997	rbcL-724R	TCGCATGTACCTGCAGTAGC	Fay et al., 1997
matK	390F	CGATCTATTCATTCAATATTTC	Cuénoud et al., 2002	1326R	TCTAGCACACGAAAGTCGAAGT	Cuénoud et al., 2002
rbcL	rbcL-1F	ATGTCACCACAAACAGAAAC	Fay et al., 1997	rbcL-724R	TCGCATGTACCTGCAGTAGC	Fay et al., 1997
matK	390F	CGATCTATTCATTCAATATTTC	Cuénoud et al., 2002	1326R	TCTAGCACACGAAAGTCGAAGT	Cuénoud et al., 2002
rbcL	rbcL-1F	ATGTCACCACAAACAGAAAC	Fay et al., 1997	rbcL-724R	TCGCATGTACCTGCAGTAGC	Fay et al., 1997
matK	1RKIM-f	ACCCAGTCCATCTGGAAATCTTGGTTC	Kuzmina et al., 2012	XF	TAATTTACGATCAATTCATTC	Ford et al., 2009
rbcL	rbcL-1F	ATGTCACCACAAACAGAAAC	Fay et al., 1997	rbcL-724R	TCGCATGTACCTGCAGTAGC	Fay et al., 1997
matK	matK-413f-1	TAATTTACRATCAATTCATTCAATATTTCC	Heckenhauer et al., 2016	matK-1227r-1	GARGAYCCRCTRTRATAATGAGAAAGATTT	Heckenhauer et al., 2016
matK	matK-413f-2	TAATTTACGATCYATTCATTCAATATTTCC	Heckenhauer et al., 2016	matK-1227r-2	GAAGAYCCGCTATGATAATGAGAAAGGTTT	Heckenhauer et al., 2016
matK	matK-413f-3	TAATTTACGATCAATTCATTCAACATTTCC	Heckenhauer et al., 2016	matK-1227r-3	GARGATCCRCTRTRATAATGAAAAAGATTT	Heckenhauer et al., 2016
matK	matK-413f-4	TAATTTMCRATCAATTCATTCCATATTTCC	Heckenhauer et al., 2016	matK-1227r-4	GARGATCCRCTRTRATAATGAGAAAAATTT	Heckenhauer et al., 2016
matK	matK-413f-5	TAATTTACGATCAATTCATTCACTATTTCC	Heckenhauer et al., 2016	matK-1227r-5	GARGATCCRCTRTRATAATGAGAAATATTT	Heckenhauer et al., 2016
matK	matK-413f-6	TAATTTACGATCWATTCATTCMATTTTTCC	Heckenhauer et al., 2016	matK-1227r-6	GARGATCCGCTRTAATAATGCGAAAGATTT	Heckenhauer et al., 2016
matK	matK-413f-7	TAATTTACAATCMATTCATTCAATATTTTC	Heckenhauer et al., 2016	matK-1227r-7	GARGATCCGCTRTAATAATGCGAAAGATTT	Heckenhauer et al., 2016
matK	1RKIM-f	ACCCAGTCCATCTGGAAATCTTGGTTC	Kuzmina et al., 2012	3FKIM	CGTACAGTACTTTTGTGTTTACGAG	Kuzmina et al., 2012
rbcL	rbcL F	ATGTCACCACAAACAGAGACTAAAGC	Kress & Erickson, 2007	rbcLajf634R	GAAACGGTCTCTCCAACGCAT	Fazekas et al., 2008
rbcL	rbcL F	ATGTCACCACAAACAGAGACTAAAGC	Kress & Erickson, 2007	aR	CTTCTGCTACAAATAAGAATCGATCTC	Kress & Erickson, 2007
matK	1RKIM-f	ACCCAGTCCATCTGGAAATCTTGGTTC	Kuzmina et al., 2012	3FKIM	CGTACAGTACTTTTGTGTTTACGAG	Kuzmina et al., 2012
matK	matK-XF	TAATTTACGATCAATTCATTC	Dunning & Savolaine, 2010	matK-5R	GTTCTAGCACAAGAAAGTCG	Ford et al., 2009
rbcL	rbcL F	ATGTCACCACAAACAGAGACTAAAGC	Kress & Erickson, 2007	rbcLaR	GTAAAATCAAGTCCACCRCG	Kress et al. 2009
rbcL	rbcL F	ATGTCACCACAAACAGAGACTAAAGC	Kress & Erickson, 2007	rbcLajf634R-1	GAAACGCTCTCTCCAACGCAT	Kress et al. 2009
rbcL	rbcL F	ATGTCACCACAAACAGAGACTAAAGC	Kress & Erickson, 2007	rbcLajf634R	GAAACGGTCTCTCCAACGCAT	Fazekas et al., 2008
rbcL	rbcL F	ATGTCACCACAAACAGAGACTAAAGC	Kress & Erickson, 2007	rbcLajf634R	GAAACGGTCTCTCCAACGCAT	Fazekas et al., 2008
rbcL	rbcL-1F	ATGTCACCACAAACAGAAAC	Fay et al., 1997	rbcL-724R	TCGCATGTACCTGCAGTAGC	Fay et al., 1997
rbcL	234F	CGTTACAAAGGACGATGC	Lledo et al., 1998	NA	NA	NA
rbcL	NA	NA	NA	Hv 362 R	TGAACCCAAATACGTTACCCA	Daugbjerg et al., 1994
rbcL	Hv 522	TAAACCAAAATTGGGATTATCCGC	Petersen & Seberg, 2003	NA	NA	NA
rbcL	NA	NA		J 556 R	ACATTCATAAACTGCTCTACC	Do & Zaveska Drabkova, 2018
rbcL	Ce 622	TCACAACCATTTATGCGTTG	Daugbjerg et al., 1994	NA	NA	NA
rbcL	NA	NA	NA	Cym 821R	AAACCACCAGTTAGTC	Daugbjerg et al., 1994
rbcL	Hv 890	TGCATGCAGTTATTGATAGAC	Petersen & Seberg, 2003	NA	NA	NA
rbcL	NA	NA	NA	J 949 R	CTCCACCAGACATACGTAATGC	Do & Zaveska Drabkova, 2018
rbcL	NA	NA	NA	J 1352 R	GCAGCAGCTAGTTCAGCACTCC	Do & Zaveska Drabkova, 2018
matK	1RKIM-f	ACCCAGTCCATCTGGAAATCTTGGTTC	Kuzmina et al., 2012	3FKIM	CGTACAGTACTTTTGTGTTTACGAG	Kuzmina et al., 2012
rbcL	rbcL F	ATGTCACCACAAACAGAGACTAAAGC	Kress & Erickson, 2007	rbcL-724R	TCGCATGTACCTGCAGTAGC	Fay et al., 1997
matK	matK2.1a	ATCCATCTGGAAATCTTAGTTC	Ford et al., 2009	matK-5R	GTTCTAGCACAAGAAAGTCG	Ford et al., 2009
matK	1RKIM-f	ACCCAGTCCATCTGGAAATCTTGGTTC	Kuzmina et al., 2012	3FKIM	CGTACAGTACTTTTGTGTTTACGAG	Kuzmina et al., 2012
rbcL	rbcL F	ATGTCACCACAAACAGAGACTAAAGC	Kress & Erickson, 2007	rbcLaR	GTAAAATCAAGTCCACCRCG	Kress et al. 2009
matK	matK-XF	TAATTTACGATCAATTCATTC	Dunning & Savolaine, 2010	matK-5R	GTTCTAGCACAAGAAAGTCG	Ford et al., 2009
matk	1RKIM-f	ACCCAGTCCATCTGGAAATCTTGGTTC	Kuzmina et al., 2012	3FKIM	CGTACAGTACTTTTGTGTTTACGAG	Kuzmina et al., 2012
matK	matK-XF	TAATTTACGATCAATTCATTC	Dunning & Savolaine, 2010	NA	NA	NA
rbcL	rbcL F	ATGTCACCACAAACAGAGACTAAAGC	Kress & Erickson, 2007	aR	CTTCTGCTACAAATAAGAATCGATCTCTCCA	Hasebe et al., 1994
rbcL	cF	TGAAAACGTGAATTCCCAACCGTTTATGCG	Hasebe et al., 1994	cR	GCAGCAGCTAGTTCCGGGCTCCA	Hasebe et al., 1994
matK	matK2.1a	ATCCATCTGGAAATCTTAGTTC	Ford et al., 2009	matK-5R	GTTCTAGCACAAGAAAGTCG	Ford et al., 2009
rbcL	rbcL F	ATGTCACCACAAACAGAGACTAAAGC	Kress & Erickson, 2007	rbcLaR	GTAAAATCAAGTCCACCRCG	Kress et al. 2009
matK	matK-XF	TAATTTACGATCAATTCATTC	Dunning & Savolaine, 2010	matK-XF 2	ACAAGAAAGTCGAAGTAT	Dunning & Savolaine, 2010
rbcL	rbcL F	ATGTCACCACAAACAGAGACTAAAGC	Kress & Erickson, 2007	rbcLaR	GTAAAATCAAGTCCACCRCG	Kress et al. 2009
matK	matK2.1a	ATCCATCTGGAAATCTTAGTTC	Ford et al., 2009	matK3.2r	ATCTATCGATAATATCAGAAT	Roy et al., 2010
matK	matK-NBRI	TCCCCATCCATCTGGAA	Roy et al., 2010	NA	NA	NA
rbcL	rbcL-1F	ATGTCACCACAAACAGAAAC	Fay et al., 1997	rbcL-724R	TCGCATGTACCTGCAGTAGC	Fay et al., 1997
rbcL	r-Dong-F	tagctgctgcttgtgaggtatgga	Dong et al., 2012	NA	NA	NA
matK	HRM_matK1F	CTTCTTATTTACGATTAACATCTTCT	Osathanunkul et al., 2015	HRM_matK1R	TTTCTTTGATATCGAACATAATG	Osathanunkul et al., 2015
rbcL	HRM_rbcL1F	GCAGCATTCCGAGTAACTCCTCA	Osathanunkul et al., 2015	HRM_rbcL1R	TCCACACAGTTGTCCATGTACC	Osathanunkul et al., 2015
rbcL	HRM_rbcL2F	GGTACATGGACAACTGTGTGGA	Osathanunkul et al., 2015	HRM_rbcL2R	ACAGAACCTTCTTCAAAAAGGTCTA	Osathanunkul et al., 2015
rbcL	HRM_rbcL3F	TAGACCTTTTTGAAGAAGGTTCTGT	Osathanunkul et al., 2015	HRM_rbcL3R	TGAGGCGGRCCTTGGAAAGTT	Osathanunkul et al., 2015
matK	matK-3F_IH	CGTATAGTACTCTTGTGTTTACGAG	Kim, unpublished	matK-1R_IH	ATCCTATTCATCTGGAAATCTTGGTTC	Kim, unpublished
rbcL	rbcL F	ATGTCACCACAAACAGAGACTAAAGC	Kress & Erickson, 2007	rbcLajf634R	GAAACGGTCTCTCCAACGCAT	Fazekas et al., 2008
rbcL	1F	ATGTCACCACAAACAGAAACT	Chen et al., 1998	rbcL 840R	TTGTCGCGGCAATAATGAGCC	Yamashita & Tamura, 2000
matK	1RKIM-f	ACCCAGTCCATCTGGAAATCTTGGTTC	Kuzmina et al., 2012	3FKIM	CGTACAGTACTTTTGTGTTTACGAG	Kuzmina et al., 2012
rbcL	rbcL F	ATGTCACCACAAACAGAGACTAAAGC	Kress & Erickson, 2007	rbcLajf634R	GAAACGGTCTCTCCAACGCAT	Fazekas et al., 2008
rbcL	rbcL F	ATGTCACCACAAACAGAGACTAAAGC	Kress & Erickson, 2007	rbcLaR	GTAAAATCAAGTCCACCRCG	Kress et al. 2009
matK	390F	CGATCTATTCATTCAATATTTC	Cuénoud et al., 2002	1326R	TCTAGCACACGAAAGTCGAAGT	Cuénoud et al., 2002
rbcL	rbcL-1F	ATGTCACCACAAACAGAAAC	Fay et al., 1997	1460R	TCCTTTTAGTAAAAGATTGGGCCGAG	Fay et al., 1997
rbcL	636F	GCATTGGAGAGAGATCGTTTCT	Fay et al., 1997	rbcL-724R	TCGCATGTACCTGCAGTAGC	Fay et al., 1997
matK	matK-XF	TAATTTACGATCAATTCATTC	Dunning & Savolaine, 2010	matK-XF 2	ACAAGAAAGTCGAAGTAT	Dunning & Savolaine, 2010
matK	UroF	CTTCGCATTTACGATCAACAT	Thongkhao et al., 2020	UroR	CTAACATAATGCATGAAAGGATC	Thongkhao et al., 2020
rbcL	rbcL F	ATGTCACCACAAACAGAGACTAAAGC	Kress & Erickson, 2007	rbcLaR	GTAAAATCAAGTCCACCRCG	Kress et al. 2009
rbcL	r-Feng-F	ATGTCACCACAAACAGAGACT	Feng et al., 2013	rbcL-724R	TCGCATGTACCTGCAGTAGC	Fay et al., 1997
matK	matK-2.1F	CCTATCCATCTGGAAATCTTAG	Ford et al., 2009	724 ver	GCTACTGCAGGTACATGCGA	Umdale et al., 2017
rbcL	rbcL1	TTGGCAGCATTYCGAGTAACTCC	Palmieri et al., 2009	rbcLB	AACCYTCTTCAAAAAGGTC	Palmieri et al., 2009
rbcL	rbcL F	ATGTCACCACAAACAGAGACTAAAGC	Kress & Erickson, 2007	rbcLaR	GTAAAATCAAGTCCACCRCG	Kress et al. 2009
matK	390F	CGATCTATTCATTCAATATTTC	Cuénoud et al., 2002	1326R	TCTAGCACACGAAAGTCGAAGT	Cuénoud et al., 2002
matK	matK-2.1F	CCTATCCATCTGGAAATCTTAG	Ford et al., 2009	matK-5R	GTTCTAGCACAAGAAAGTCG	Ford et al., 2009
matK	4L	CTTCGCTACTGGGTGAAAGATG	Mao et al., 2021	1932R	CAGACCGGCTTACTAATGGG	Mao et al., 2021
matK	MAL_F	CTCACAAGGGNAAGA	Mao et al., 2021	MAL_R	TGTTTACGAGCCRAA	Mao et al., 2021
matK	maF_4	TGATTCAAACCCTCCGCTAC	Mao et al., 2021	maR_4	ATTCCGAACCTAACCTTT	Mao et al., 2021
rbcL	rbcL-1F	ATGTCACCACAAACAGAAAC	Fay et al., 1997	rbcL-724R	TCGCATGTACCTGCAGTAGC	Fay et al., 1997
rbcL	LJF	ACCGATTGACTTATTCTACTCCCGA	Mao et al., 2021	LJR	CATTTCTTCAGACTTGCC	Mao et al., 2021
matK	1RKIM-f	ACCCAGTCCATCTGGAAATCTTGGTTC	Kuzmina et al., 2012	3FKIM	CGTACAGTACTTTTGTGTTTACGAG	Kuzmina et al., 2012
rbcL	rbcL F	ATGTCACCACAAACAGAGACTAAAGC	Kress & Erickson, 2007	rbcLaR	GTAAAATCAAGTCCACCRCG	Kress et al. 2009
matK	trnK3914F	TGGGTTGCTAACTCAATGG	Johnson & Soltis 1994	trnK-2R	AACTAGTCGGATGGAGTAG	Johnson & Soltis 1994
matK	matK-AF	CTATATCCACTTATCTTTCAGGAGT	Kato et al., 1998	matK 8R	AAAGTTCTAGCACAAGAAAGTGCA	Kato et al. 1999
rbcL	rbcL F	ATGTCACCACAAACAGAGACTAAAGC	Kress & Erickson, 2007	rbcL R23	TTTTAGTAAAAGATTGGGCCG	Ohi-Toma et al., 2006
matK	390F	CGATCTATTCATTCAATATTTC	Cuénoud et al., 2002	1326R	TCTAGCACACGAAAGTCGAAGT	Cuénoud et al., 2002
matK	3F_KIM-Schroeder	taatgagaaagatttctgcatatacg	Schroeder et al., 2012	1R_KIM-Schroeder	tttacgatcaattcattcaatatttcc	Schroeder et al., 2012
matK	1RKIM-f	ACCCAGTCCATCTGGAAATCTTGGTTC	Kuzmina et al., 2012	3FKIM	CGTACAGTACTTTTGTGTTTACGAG	Kuzmina et al., 2012
rbcL	rbcL F	ATGTCACCACAAACAGAGACTAAAGC	Kress & Erickson, 2007	rbcLajf634R	GAAACGGTCTCTCCAACGCAT	Fazekas et al., 2008
matK	390F	CGATCTATTCATTCAATATTTC	Cuénoud et al., 2002	1326R	TCTAGCACACGAAAGTCGAAGT	Cuénoud et al., 2002
rbcL	rbcL F	ATGTCACCACAAACAGAGACTAAAGC	Kress & Erickson, 2007	rbcLaR	GTAAAATCAAGTCCACCRCG	Kress et al. 2009
rbcL	rbcL-1F	ATGTCACCACAAACAGAAAC	Fay et al., 1997	1352R	CAGCAACTAGTTCAGGRCTCC	Manen et al., 2004
rbcL	rbcL-lg-1-F	AACCTGAAGTTCCGCCTGAA	Rolland et al., 2016	rbcL-lg-1-F	AGTACATCCCAACAGGGGAC	Rolland et al., 2016
matK	1RKIM-f	ACCCAGTCCATCTGGAAATCTTGGTTC	Kuzmina et al., 2012	3FKIM	CGTACAGTACTTTTGTGTTTACGAG	Kuzmina et al., 2012
matK	390F	CGATCTATTCATTCAATATTTC	Cuénoud et al., 2002	matK-1326r	TCTAGCACACGAAAGAAGT	Cuénoud et al., 2002
matK	matK-XF	TAATTTACGATCAATTCATTC	Dunning & Savolaine, 2010	matK-5R	GTTCTAGCACAAGAAAGTCG	Ford et al., 2009
rbcL	rbcL F	ATGTCACCACAAACAGAGACTAAAGC	Kress & Erickson, 2007	rbcL-724R	TCGCATGTACCTGCAGTAGC	Fay et al., 1997
matK	1RKIM-f	ACCCAGTCCATCTGGAAATCTTGGTTC	Kuzmina et al., 2012	3FKIM	CGTACAGTACTTTTGTGTTTACGAG	Kuzmina et al., 2012
rbcL	rbcL F	ATGTCACCACAAACAGAGACTAAAGC	Kress & Erickson, 2007	rbcLaR	GTAAAATCAAGTCCACCRCG	Kress et al. 2009
matK	390F	CGATCTATTCATTCAATATTTC	Cuénoud et al., 2002	1326R	TCTAGCACACGAAAGTCGAAGT	Cuénoud et al., 2002
rbcL	rbcL-1F	ATGTCACCACAAACAGAAAC	Fay et al., 1997	rbcL-724R	TCGCATGTACCTGCAGTAGC	Fay et al., 1997
rbcL	FDB-F	CTTGGCAGCATTCCGAGTA	Abubakar et al., 2020	FDB-R	TCACAAGCAGCAGCCAGTTC	Abubakar et al., 2020
rbcL	rbcL F	ATGTCACCACAAACAGAGACTAAAGC	Kress & Erickson, 2007	rbcLaR	GTAAAATCAAGTCCACCRCG	Kress et al. 2009
matK	390F	CGATCTATTCATTCAATATTTC	Cuénoud et al., 2002	1326R	TCTAGCACACGAAAGTCGAAGT	Cuénoud et al., 2002
rbcL	rbcL F	ATGTCACCACAAACAGAGACTAAAGC	Kress & Erickson, 2007	rbcLaR	GTAAAATCAAGTCCACCRCG	Kress et al. 2009
matK	Mt–matK–F	ACCCCATCCATCTGGAAC	Hien et al., 2018	Mt–matK–R	CAAATCTATCGATAATATCAGAATCCG	Hien et al., 2018
rbcL	Mt–rbcL–F	GATACTGATATCTTGGCAGCATTCC	Hien et al., 2018	Mt–rbcL–R	GCTAGTTCAGGGCTCCATTTG	Hien et al., 2018
rbcL	rbcL-1F	ATGTCACCACAAACAGAAAC	Fay et al., 1997	rbcL-724R	TCGCATGTACCTGCAGTAGC	Fay et al., 1997
matK	1RKIM-f	ACCCAGTCCATCTGGAAATCTTGGTTC	Kuzmina et al., 2012	3FKIM	CGTACAGTACTTTTGTGTTTACGAG	Kuzmina et al., 2012
matK	390F	CGATCTATTCATTCAATATTTC	Cuénoud et al., 2002	matK-1326r	TCTAGCACACGAAAGAAGT	Cuénoud et al., 2002
rbcL	rbcL F	ATGTCACCACAAACAGAGACTAAAGC	Kress & Erickson, 2007	P1782	ATACTTCACAAGCAGCAGCTAGTCC	Levin et al., 2003
matK	3F_KIM-Schroeder	taatgagaaagatttctgcatatacg	Schroeder et al., 2012	1R_KIM-Schroeder	tttacgatcaattcattcaatatttcc	Schroeder et al., 2012
rbcL	r-Feng-F	ATGTCACCACAAACAGAGACT	Feng et al., 2013	r-Feng-R	CCGAATTGTAGTACGGAATC	Feng et al., 2013
matK	390F	CGATCTATTCATTCAATATTTC	Cuénoud et al., 2002	1326R	TCTAGCACACGAAAGTCGAAGT	Cuénoud et al., 2002
rbcL	gtrbcL1F	TCTGTTACTAACATGTTTACTTC	Vinitha et al., 2014	gtrbcL1R	TCCCTCATTACGAGCTTGTACACA	Vinitha et al., 2014
matK	390F	CGATCTATTCATTCAATATTTC	Cuénoud et al., 2002	1326R	TCTAGCACACGAAAGTCGAAGT	Cuénoud et al., 2002
rbcL	rbcL F	ATGTCACCACAAACAGAGACTAAAGC	Kress & Erickson, 2007	rbcL-724R	TCGCATGTACCTGCAGTAGC	Fay et al., 1997
matK	matKAF	CTATATCCACTTATCTTTCAGGAGT	Yang et al., 2004	matK-8R	AAAGTTCTAGCACAAGAAAGTCGA	Kato et al., 1998
rbcL	rbcL-1F	ATGTCACCACAAACAGAAAC	Fay et al., 1997	rbcL-724R	TCGCATGTACCTGCAGTAGC	Fay et al., 1997
rbcL	rbcL-1F	ATGTCACCACAAACAGAAAC	Fay et al., 1997	rbcL-724R	TCGCATGTACCTGCAGTAGC	Fay et al., 1997
rbcL	rbcL F	ATGTCACCACAAACAGAGACTAAAGC	Kress & Erickson, 2007	rbcLajf634R	GAAACGGTCTCTCCAACGCAT	Fazekas et al., 2008
rbcL	rbcLbF	AGACCTWTTTGAAGAAGGTTCWGT	Dong et al., 2014	rbcLbR	TCGGTYAGAGCRGGCATRTGCCA	Dong et al., 2014
matK	matK2.1a	ATCCATCTGGAAATCTTAGTTC	Ford et al., 2009	matK3.2	CTTCCTCTGTAAAGAATTC	Ford et al., 2009
matK	matK-XF	TAATTTACGATCAATTCATTC	Dunning & Savolaine, 2010	matK-5R	GTTCTAGCACAAGAAAGTCG	Ford et al., 2009
matK	matK2.1a	ATCCATCTGGAAATCTTAGTTC	Ford et al., 2009	matK-5R	GTTCTAGCACAAGAAAGTCG	Ford et al., 2009
rbcL	rbcL F	ATGTCACCACAAACAGAGACTAAAGC	Kress & Erickson, 2007	1.2-rbcL	GTAAAATCAAGTCCACCGCG	Fofana et al., 1997
matK	1RKIM-f	ACCCAGTCCATCTGGAAATCTTGGTTC	Kuzmina et al., 2012	3FKIM	CGTACAGTACTTTTGTGTTTACGAG	Kuzmina et al., 2012
rbcL	rbcL F	ATGTCACCACAAACAGAGACTAAAGC	Kress & Erickson, 2007	aR	CTTCTGCTACAAATAAGAATCGATCTC	Kress & Erickson, 2007
matK	390F	CGATCTATTCATTCAATATTTC	Cuénoud et al., 2002	1326R	TCTAGCACACGAAAGTCGAAGT	Cuénoud et al., 2002
rbcL	rbcL-1F	ATGTCACCACAAACAGAAAC	Fay et al., 1997	rbcL-724R	TCGCATGTACCTGCAGTAGC	Fay et al., 1997
matK	390F	CGATCTATTCATTCAATATTTC	Cuénoud et al., 2002	1326R	TCTAGCACACGAAAGTCGAAGT	Cuénoud et al., 2002
matK	matK-2.1F	CCTATCCATCTGGAAATCTTAG	Ford et al., 2009	matK-5R	GTTCTAGCACAAGAAAGTCG	Ford et al., 2009
matK	matK2.1a	ATCCATCTGGAAATCTTAGTTC	Ford et al., 2009	matK3.2	CTTCCTCTGTAAAGAATTC	Ford et al., 2009
matK	1RKIM-f	ACCCAGTCCATCTGGAAATCTTGGTTC	Kuzmina et al., 2012	3FKIM	CGTACAGTACTTTTGTGTTTACGAG	Kuzmina et al., 2012
rbcL	rbcL-1F	ATGTCACCACAAACAGAAAC	Fay et al., 1997	1460R	TCCTTTTAGTAAAAGATTGGGCCGAG	Fay et al., 1997
rbcL	636F	GCGTTGGAGAGATCGTTTCT	Olmstead & Palmer, 1994	rbcL-724R	TCGCATGTACCTGCAGTAGC	Fay et al., 1997
rbcL	NA	NA	NA	rbcL-724R-Savolainen	TCGCATGTACCYGCAGTTGC	Savolainen et al., 2000
matK	trnK3914F	TGGGTTGCTAACTCAATGG	Johnson & Soltis 1994	trnK-2R-Tungphatthong	AACTAGTCGGATGGAGTAC	Johnson & Soltis, 1994
matk	matKMit-56F	CTTTGGTTTGACTATATCGCACTA	Jaipaew et al., 2018	matKMit1166R	CGGCTTACTAACGGGATGTC	Jaipaew et al., 2018
matk	matKMit483F	CCCACCCCGTCCATCTA	Jaipaew et al., 2018	NA	NA	NA
matK	Mitragyna_matK_F	TGTGAATACGAATCCATTTTCGTC	Tungphatthong et al., 2021	Mitragyna_matK_R	ACTCCAAAAGATGTTGATCGCA	Tungphatthong et al., 2021
rbcL	rbcLMitF1	TGTCACCACAAACAGAAACTAAAGCAAGT	Jaipaew et al., 2018	rbcLMitR1	CTTTTAGTAAAGATTGGGCCGAG	Jaipaew et al., 2018
rbcL	rbcLMitF2	CGAGTAGCTCTAGAAGCATGTGTAAAAG	Jaipaew et al., 2018	rbcLMitR2	TTTGTAACGATCAAGGCTGGTAAGTAA	Jaipaew et al., 2018
rbcL	Mitragyna_rbcL_F	AAAGCTCGTAATGAGGGGCG	Tungphatthong et al., 2021	Mitragyna_rbcL_R	ACTCCATTTACTAGCCTCACGG	Tungphatthong et al., 2021
matK	390F	CGATCTATTCATTCAATATTTC	Cuénoud et al., 2002	1326R	TCTAGCACACGAAAGTCGAAGT	Cuénoud et al., 2002
matK	matK-2.1F	CCTATCCATCTGGAAATCTTAG	Ford et al., 2009	matK-5R	GTTCTAGCACAAGAAAGTCG	Ford et al., 2009
matK	matK2.1a	ATCCATCTGGAAATCTTAGTTC	Ford et al., 2009	matK3.2	CTTCCTCTGTAAAGAATTC	Ford et al., 2009
matK	matK-XF	TAATTTACGATCAATTCATTC	Dunning & Savolaine, 2010	matK-5R	GTTCTAGCACAAGAAAGTCG	Ford et al., 2009
rbcL	rbcL F	ATGTCACCACAAACAGAGACTAAAGC	Kress & Erickson, 2007	rbcLajf634R	GAAACGGTCTCTCCAACGCAT	Fazekas et al., 2008
rbcL	rbcL F	ATGTCACCACAAACAGAGACTAAAGC	Kress & Erickson, 2007	rbcL-Aris-327R	TTCAAAAAGGTCTAAAGGGTAAGC	Dechbumroong et al., 2018
rbcL	636F	GCGTTGGAGAGATCGTTTCT	Olmstead & Palmer, 1994	rbcL R23	TTTTAGTAAAAGATTGGGCCG	Ohi-Toma et al., 2006
matK	matK-Aris-F1	ATCCCCTATTCCTTCAGTTCAA	Dechbumroong et al., 2018	matK-Aris-R1	GCACACGGCTTTCCCTATG	Dechbumroong et al., 2018
matK	matK-Aris-F2	CCTTGTTTTGACTGTATCGCAC	Dechbumroong et al., 2018	NA	NA	NA
matK	matK-Aris-F458	ATACCCCACCCCATCCATCTG	Dechbumroong et al., 2018	NA	NA	NA
matK	matK-Aris-F967	CACTTGTGGTCTCAACCGGG	Dechbumroong et al., 2018	NA	NA	NA
rbcL	rbcL2 forward	TGGCAGCATTYCGAGTAACTC	Palmieri et al ., 2009	rbcLa-R	CTTCTGCTACAAATAAGAATCGATCTC	Kress & Erickson, 2007
matK	1RKIM-f	ACCCAGTCCATCTGGAAATCTTGGTTC	Kuzmina et al., 2012	3FKIM	CGTACAGTACTTTTGTGTTTACGAG	Kuzmina et al., 2012
rbcL	rbcL F	ATGTCACCACAAACAGAGACTAAAGC	Kress & Erickson, 2007	rbcLajf634R	GAAACGGTCTCTCCAACGCAT	Fazekas et al., 2008
rbcL	NA	NA	Kress & Erickson, 2007	rbcLaR	GTAAAATCAAGTCCACCRCG	Kress et al. 2009
matK	1RKIM-f	ACCCAGTCCATCTGGAAATCTTGGTTC	Kuzmina et al., 2012	3FKIM	CGTACAGTACTTTTGTGTTTACGAG	Kuzmina et al., 2012
rbcL	rbcL F	ATGTCACCACAAACAGAGACTAAAGC	Kress & Erickson, 2007	rbcLajf634R	GAAACGGTCTCTCCAACGCAT	Fazekas et al., 2008
rbcL	rbcL F	ATGTCACCACAAACAGAGACTAAAGC	Kress & Erickson, 2007	aR	CTTCTGCTACAAATAAGAATCGATCTC	Kress & Erickson, 2007
matK	matK2.1a	ATCCATCTGGAAATCTTAGTTC	Ford et al., 2009	matK3.2	CTTCCTCTGTAAAGAATTC	Ford et al., 2009
matK	matK-2.1F	CCTATCCATCTGGAAATCTTAG	Ford et al., 2009	matK-5R	GTTCTAGCACAAGAAAGTCG	Ford et al., 2009
matK	KVI156-F	ACCCAGTCCATCTGGAAATCTTGGTCC	DeVere et al, 2012	3FKIM	CGTACAGTACTTTTGTGTTTACGAG	Kuzmina et al., 2012
matK	390F	CGATCTATTCATTCAATATTTC	Cuénoud et al., 2002	1326R	TCTAGCACACGAAAGTCGAAGT	Cuénoud et al., 2002
matK	F389	GGAAATCCATTCTGGCTTCAAAAGG	de Vere et al., 2012	NA	NA	NA
matK	F461asterales	TAGATATACTAATACCTTACCCAGC	de Vere et al., 2012	R1498asterales	CATTATTGGCCAAATCATTGATACA	de Vere et al., 2012
matK	F1010asterales	ATTCCCTTGACTTTCTGGGTTATCG	de Vere et al., 2012	R978asterales	CAGAAAGTCAAGGGAATGATTGGAT	de Vere et al., 2012
matK	F2brassicales	CATTTCCCTAAGATTAGGATCCTCT	de Vere et al., 2012	R2brassicales	CCAAATACCAAATTCGCACTCGATA	de Vere et al., 2012
matK	F428fabales	CTTATAAAAATTTGCGATCAATTCATTC	de Vere et al., 2012	R1438fabales	CTCTTCTTCCTCTGTAAAGAATTCT	de Vere et al., 2012
matK	F2lamiales	CCCCAATTTGCGATCAATTCATTCA	de Vere et al., 2012	R2lamiales	CAGTACTTTTGTGTTTCCGAGCCAA	de Vere et al., 2012
matK	F318poales	TTCTGAGTTTTATTCTCAGATT	de Vere et al., 2012	R1460poales	AGGGTTGTTTTGGTGAACATCAAAG	de Vere et al., 2012
matK	F875poales	TTATGGATCCTCTTATGCATTATGT	de Vere et al., 2012	R854poales	ATCGAACATAATGCATAAGAGGATC	de Vere et al., 2012
matK	F2ranunculales	AAAACCTCCGTTGTTGGATACAAGA	de Vere et al., 2012	R2ranunculales	CCCCAGAAAGAACCTGTTCTTCCTC	de Vere et al., 2012
matK	F458rosales	CATTTAAATTATGCATCAGATGTACTA	de Vere et al., 2012	R1414rosales	TCTGTTCTTCTTCCGTAAAGAATTC	de Vere et al., 2012
matK	NA	NA	Dunning & Savolaine, 2010	R692	TACAAAATTGCGCTTTAGCCAATGATC	Dunning & Savolaine, 2010
matK	F2caryophyllales	TGCCCATCTAGAAATCTTGGTTCAA	de Vere et al., 2012	R2caryophyllales	TGTGTTTACGAGCCAAAGTTCTAGC	de Vere et al., 2012
rbcL	rbcL F	ATGTCACCACAAACAGAGACTAAAGC	Kress & Erickson, 2007	rbcLajf634R	GAAACGGTCTCTCCAACGCAT	Fazekas et al., 2008
rbcL	NA	NA	NA	rbcLr590	AGTCCACCGCGTAGACATTCAT	de Vere et al., 2012
rbcL	NA	NA	NA	rbcLr506	AGGGGACGACCATACTTGTTCA	de Vere et al., 2012
rbcL	NA	NA	NA	rbcLaR	GTAAAATCAAGTCCACCRCG	Kress et al. 2009
rbcL	NA	NA	NA	rbcL-724R	TCGCATGTACCTGCAGTAGC	Fay et al., 1997
matK	matKKUf	ATATCCGCTACTCCTTCAGGAG	Srikulnath et al., 2015	matKKUr	CGAGCCAAAGTTCTAGCACACG	Srikulnath et al., 2015
rbcL	rbcL-1F	ATGTCACCACAAACAGAAAC	Fay et al., 1997	rbcL-724R	TCGCATGTACCTGCAGTAGC	Fay et al., 1997
matK	m-He-F	ATATCCACTTATCTTTCAGGAGT	He et al., 2012	m-He-R	AAAGGGTCCTTAAACAACCA	He et al., 2012
rbcL	r-He-F	ATGTCACCACAAACAGAGACTA	He et al., 2012	rbcL-724R	TCGCATGTACCTGCAGTAGC	Fay et al., 1997
matK	RUT matK-F	TCAGAGGTATTTGCTGCTGTGGTG	Mahadani & Ghosh, 2014	RUT matK-R	GACCAAGTCGACTTACTGATAGG	Mahadani & Ghosh, 2014
matK	matK-XF	TAATTTACGATCAATTCATTC	Dunning & Savolaine, 2010	matK-5R	GTTCTAGCACAAGAAAGTCG	Ford et al., 2009
rbcL	rbcL2 forward	TGGCAGCATTYCGAGTAACTC	Palmieri et al., 2009	rbcLaR	GTAAAATCAAGTCCACCRCG	Kress et al. 2009
matK	390F	CGATCTATTCATTCAATATTTC	Cuénoud et al., 2002	1326R	TCTAGCACACGAAAGTCGAAGT	Cuénoud et al., 2002
rbcL	rbcL F	ATGTCACCACAAACAGAGACTAAAGC	Kress & Erickson, 2007	rbcLaR	GTAAAATCAAGTCCACCRCG	Kress et al. 2009
matK	1RKIM-f	ACCCAGTCCATCTGGAAATCTTGGTTC	Kuzmina et al., 2012	3FKIM	CGTACAGTACTTTTGTGTTTACGAG	Kuzmina et al., 2012
matK	390F	CGATCTATTCATTCAATATTTC	Cuénoud et al., 2002	1326R	TCTAGCACACGAAAGTCGAAGT	Cuénoud et al., 2002
matK	matK-XF	TAATTTACGATCAATTCATTC	Dunning & Savolaine, 2010	matK-5R	GTTCTAGCACAAGAAAGTCG	Ford et al., 2009
rbcL	rbcL-1F	ATGTCACCACAAACAGAAAC	Fay et al., 1997	RbcLF1379R	TCACAAGCAGCAGCTAGTTCAGGACTC	Wolf et al., 1994
rbcL	F3	TATCTTGGCAGCATTCCGAGTAACTCC	Matsuki et al., 2003	R3	GATTCGCAGATCCTCCAGAGTAGAGC	Matsuki et al., 2003
matK	1FN	ATGTCACCACAAACRGAGACTAAAGC	de Groot et al., 2011	NA	NA	NA
matK	424F	CTGCTTATTCTAAGACTTTC	Little & Barrington, 2003	NA	NA	NA
matK	878F	TCATCGTGCAATGCATGC	Little & Barrington, 2003	NA	NA	NA
matK	NA	NA	NA	432R	ATAAGCAGGAGGGATTCGCAGATC	Little & Barrington, 2003
matK	NA	NA	NA	NA	NA	NA
matK	NA	NA	NA	ESRBCL1361R	TCAGGACTCCACTTACTAGCTTCACG	Schuettpelz & Pryer, 2006
matK	matK2.1a	ATCCATCTGGAAATCTTAGTTC	Ford et al., 2009	matK3.2	CTTCCTCTGTAAAGAATTC	Ford et al., 2009
matK	390F	CGATCTATTCATTCAATATTTC	Cuénoud et al., 2002	1326R	TCTAGCACACGAAAGTCGAAGT	Cuénoud et al., 2002
rbcL	rbcL-1F	ATGTCACCACAAACAGAAAC	Fay et al., 1997	rbcL-724R-adap	TCGCATATGTACCTGCAGTAGC	Fay et al., 1997
rbcL	rbcL F	ATGTCACCACAAACAGAGACTAAAGC	Kress & Erickson, 2007	rbcLajf634R	GAAACGGTCTCTCCAACGCAT	Fazekas et al., 2008
matK	matK-2.1F	CCTATCCATCTGGAAATCTTAG	Ford et al., 2009	matK_R	GTTGAGCACAAGAAAGTCG	Son et al., 2010
matK	matK2.1a	ATCCATCTGGAAATCTTAGTTC	Ford et al., 2009	matK3.2	CTTCCTCTGTAAAGAATTC	Ford et al., 2009
rbcL	rbcL F	ATGTCACCACAAACAGAGACTAAAGC	Kress & Erickson, 2007	rbcLajf634R	GAAACGGTCTCTCCAACGCAT	Fazekas et al., 2008
matK	1RKIM-f	ACCCAGTCCATCTGGAAATCTTGGTTC	Kuzmina et al., 2012	3FKIM	CGTACAGTACTTTTGTGTTTACGAG	Kuzmina et al., 2012
rbcL	rbcL-1F	ATGTCACCACAAACAGAAAC	Fay et al., 1997	rbcL-724R	TCGCATGTACCTGCAGTAGC	Fay et al., 1997
matK	matK2.1a	ATCCATCTGGAAATCTTAGTTC	Kuzmina et al., 2012	3FKIM	CGTACAGTACTTTTGTGTTTACGAG	Ford et al., 2009
matK	matK-XF	TAATTTACGATCAATTCATTC	Dunning & Savolaine, 2010	matK-5R	GTTCTAGCACAAGAAAGTCG	Ford et al., 2009
matK	390F	CGATCTATTCATTCAATATTTC	Cuénoud et al., 2002	1326R	TCTAGCACACGAAAGTCGAAGT	Cuénoud et al., 2002
rbcL	rbcL F	ATGTCACCACAAACAGAGACTAAAGC	Kress & Erickson, 2007	rbcLr590	AGTCCACCGCGTAGACATTCAT	de Vere et al., 2012
rbcL	rbcL-1F	ATGTCACCACAAACAGAAAC	Fay et al., 1997	rbcL-724R	TCGCATGTACCTGCAGTAGC	Fay et al., 1997
rbcL	rbcLbF	AGACCTWTTTGAAGAAGGTTCWGT	Dong et al., 2014	rbcLbR	TCGGTYAGAGCRGGCATRTGCCA	Dong et al., 2014
matK	matK-XF	TAATTTACGATCAATTCATTC	Dunning & Savolaine, 2010	matK-5R	GTTCTAGCACAAGAAAGTCG	Ford et al., 2009
matK	1RKIM-f	ACCCAGTCCATCTGGAAATCTTGGTTC	Kuzmina et al., 2012	3FKIM	CGTACAGTACTTTTGTGTTTACGAG	Kuzmina et al., 2012
rbcL	rbcL F	ATGTCACCACAAACAGAGACTAAAGC	Kress & Erickson, 2007	rbcLajf634R	GAAACGGTCTCTCCAACGCAT	Fazekas et al., 2008
rbcL	rbcL-1F	ATGTCACCACAAACAGAAAC	Fay et al., 1997	rbcL-724R	TCGCATGTACCTGCAGTAGC	Fay et al., 1997
matK	matK-F	AACATTCCCTTTTTGGAGGA	Coyer et al., 2013	matK-R	CAGAATCCGATAAATCAGTCCA	Coyer et al., 2013
rbcL	rbcL-1F	ATGTCACCACAAACAGAAAC	Fay et al., 1997	rbcL-724R	TCGCATGTACCTGCAGTAGC	Fay et al., 1997
matK	matK-XF	TAATTTACGATCAATTCATTC	Dunning & Savolaine, 2010	matK-XF 2	ACAAGAAAGTCGAAGTAT	Dunning & Savolaine, 2010
matK	1RKIM-f	ACCCAGTCCATCTGGAAATCTTGGTTC	Kuzmina et al., 2012	3FKIM	CGTACAGTACTTTTGTGTTTACGAG	Kuzmina et al., 2012
matK	matK472F	CCCRTYCATCTGGAAATCTTGGTTC	yu et al., 2011	matK1248R	GCTRTRATAATGAGAAAGATTTCTGC	yu et al., 2011
rbcL	rbcL F	ATGTCACCACAAACAGAGACTAAAGC	Kress & Erickson, 2007	rbcLaR	GTAAAATCAAGTCCACCRCG	Kress et al. 2009
matK	matK-XF	TAATTTACGATCAATTCATTC	Dunning & Savolaine, 2010	matK3.2	CTTCCTCTGTAAAGAATTC	Ford et al., 2009
rbcL	Z1aF	ATGTCACCACCAACAGAGACTAAAGC	Hofreiter et al., 2000	R604	CTGRGAGTTMACGTTTTCATCATC	Little, 2014
rbcL	rbcL F	ATGTCACCACAAACAGAGACTAAAGC	Kress & Erickson, 2007	rbcLaR	GTAAAATCAAGTCCACCRCG	Kress et al. 2009
rbcL	rbcL_Liriope_Fw	ATCCAAGTTGAAAGAGATAAATTA	Masiero et al., 2017	rbcL_Liriope_Rv	AACGCATAAAAGGTTGTGAGTTA	Masiero et al., 2017
rbcL	rbcL_Ophiopogon_Fw	ATCCAAGTTGAAAGAGATAAATTG	Masiero et al., 2017	rbcL_Ophiopogon_Rv	AACGCATAAAAGGTTGTGAGTTC	Masiero et al., 2017
rbcL	HRM_rbcL_Fw	CGCCTCATGGCATCCAAGT	Masiero et al., 2017	HRM_rbcL_Rv	AATAGGGGACGACCATACTTG	Masiero et al., 2017
rbcL	rbcL-1F	ATGTCACCACAAACAGAAAC	Fay et al., 1997	rb 800	GTATTTGAAGTGAATCCTCC	Benharrat et al., 2000
rbcL	rb60	TTHRTRTCGAGTAGACCT	Delavault & Thalouarn, 2002	NA	NA	NA
rbcL	rb 1 210	ATTGRGCCRADTTTARTTG	Delavault & Thalouarn, 2002	NA	NA	NA
rbcL	rbcLocu2	TTGATTTCCTACAATGGAAG	Delavault & Thalouarn, 2002	NA	NA	NA
rbcL	rbcLocu1	CTTATTATACTCCTGAATAC	Delavault & Thalouarn, 2002	NA	NA	NA
rbcL	rbf2	CCTAAAGTATCKACTGC	Delavault & Thalouarn, 2002	NA	NA	NA
rbcL	rb415	GATCTGCGAATTCCTCCTGC	Delavault & Thalouarn, 2002	NA	NA	NA
rbcL	ocu2GW1	GGACTGATGGACTTACCGGCCTTGAT	Delavault & Thalouarn, 2002	NA	NA	NA
rbcL	ocu2GW2	AGCCCGTTTCTGGCGAAACAGATCAA	Delavault & Thalouarn, 2002	NA	NA	NA
rbcL	rbcLTAKinv	GGATTCACCGCAAATACTAGCTTGG	Delavault & Thalouarn, 2002	NA	NA	NA
rbcL	rbcLTAK	CCAAGCTAGTATTTGAAGTGAATCC	Delavault & Thalouarn, 2002	NA	NA	NA
rbcL	ocu2TAK	GTTGTCCATGTACCAGTAGAAGAT	Delavault & Thalouarn, 2002	NA	NA	NA
rbcL	ocu2TAKinv	ATCTTCTACTGGTACATGGACAAC	Delavault & Thalouarn, 2002	NA	NA	NA
rbcL	ocu1TAKinv	CAAGTGTTGGATTCAAAGTCCTGC	Delavault & Thalouarn, 2002	NA	NA	NA
matK	1RKIM-f	ACCCAGTCCATCTGGAAATCTTGGTTC	Kuzmina et al., 2012	3FKIM	CGTACAGTACTTTTGTGTTTACGAG	Kuzmina et al., 2012
rbcL	rbcL F	ATGTCACCACAAACAGAGACTAAAGC	Kress & Erickson, 2007	rbcLajf634R	GAAACGGTCTCTCCAACGCAT	Fazekas et al., 2008
rbcL	rbcL-1F	ATGTCACCACAAACAGAAAC	Fay et al., 1997	rbcL-724R	TCGCATGTACCTGCAGTAGC	Fay et al., 1997
rbcL	rbcL-1F	ATGTCACCACAAACAGAAAC	Fay et al., 1997	rbcLajf634R	GAAACGGTCTCTCCAACGCAT	Fazekas et al., 2008
matK	390F	CGATCTATTCATTCAATATTTC	Cuénoud et al., 2002	1326R	TCTAGCACACGAAAGTCGAAGT	Cuénoud et al., 2002
rbcL	rbcL-1F	ATGTCACCACAAACAGAAAC	Fay et al., 1997	rbcL-724R	TCGCATGTACCTGCAGTAGC	Fay et al., 1997
matK	1RKIM-f	ACCCAGTCCATCTGGAAATCTTGGTTC	Kuzmina et al., 2012	3FKIM	CGTACAGTACTTTTGTGTTTACGAG	Kuzmina et al., 2012
matK	matK472F	CCCRTYCATCTGGAAATCTTGGTTC	yu et al., 2011	matK1248R	GCTRTRATAATGAGAAAGATTTCTGC	yu et al., 2011
rbcL	rbcL F	ATGTCACCACAAACAGAGACTAAAGC	Kress & Erickson, 2007	aR	CTTCTGCTACAAATAAGAATCGATCTC	Kress & Erickson, 2007
rbcL	rbcL-1F	ATGTCACCACAAACAGAAAC	Fay et al., 1997	r-fey-R	TCGCATGATCCTGCAGTAGC	Fay et al., 1997
matK	390F	CGATCTATTCATTCAATATTTC	Cuénoud et al., 2002	1326R	TCTAGCACACGAAAGTCGAAGT	Cuénoud et al., 2002
rbcL	rbcL-1F	ATGTCACCACAAACAGAAAC	Fay et al., 1997	rbcL-724R	TCGCATGTACCTGCAGTAGC	Fay et al., 1997
rbcL	rbcL F	ATGTCACCACAAACAGAGACTAAAGC	Kress & Erickson, 2007	rbcLr506	AGGGGACGACCATACTTGTTCA	de Vere et al., 2012
matK	matK-F_Poalesv2	GAATTTACGCTCTATTCAKTC	Loera-Sanchez et al., 2020	matK-R_Poalesv2	GCTTTTATGTTTACGAGCYAA	Loera-Sanchez et al., 2020
matK	FAB_F	TTCAAACCCTTCGTTACTGGATVAA	Loera-Sanchez et al., 2020	FAB_R	CTTTTGTGTTTACGAGCCAADG	Loera-Sanchez et al., 2020
rbcL	rbcL F	ATGTCACCACAAACAGAGACTAAAGC	Kress & Erickson, 2007	rbcLaR	GTAAAATCAAGTCCACCRCG	Kress et al. 2009
rbcL	NA	NA	NA	rbcL19b	CTTCTTCAGGTGGAACTCCAG	Poinar et al., 1998
rbcL	rbcL Z1	ATGTCACCACAAACAGAGACTAAAGCAAGT	Poinar et al., 1998	rbcL19	AGATTCCGCAGCCACTGCAGCCCCTGCTTC	Poinar et al., 1998
rbcL	Z1aF	ATGTCACCACCAACAGAGACTAAAGC	Hofreiter et al., 2000	h2aR	CGTCCTTTGTAACGATCAAG	Poinar et al., 1998
rbcL	F52	GTTGGATTCAAAGCTGGTGTTA	Little, 2014	R193	CVGTCCAMACAGTWGTCCATGT	Little, 2014
rbcL	NA	NA	NA	rbcLA	CCTTTRTAACGATCAAGRC	Palmieri et al., 2009
rbcL	rbcL1	TTGGCAGCATTYCGAGTAACTCC	Palmieri et al., 2009	rbcLB	AACCYTCTTCAAAAAGGTC	Palmieri et al., 2009
rbcL	rbcL2 forward	TGGCAGCATTYCGAGTAACTC	Palmieri et al., 2009	NA	NA	NA
rbcL	h1aF	GGCAGCATTCCGAGTAACTCCTC	Little, 2014	NA	NA	NA
rbcL	rbcLF2	TGTTTACTTCCATTGTGGGTAATG	Murphy et al., 2011	rbcLR3a	TTCGGTTTAATAGTACAGCCCAAT	Murphy et al., 2011
rbcL	F517	GGWCGTCCMCTATTGGGATGTA	Little, 2014	R604	CTGRGAGTTMACGTTTTCATCATC	Little, 2014
rbcL	Z1aF	ATGTCACCACCAACAGAGACTAAAGC	Hofreiter et al., 2000	h1aR	GAGGAGTTACTCGGAATGCTGCC	Poinar et al. 1998
matK	390F	CGATCTATTCATTCAATATTTC	Cuénoud et al., 2002	1326R	TCTAGCACACGAAAGTCGAAGT	Cuénoud et al., 2002
rbcL	rbcL-1F	ATGTCACCACAAACAGAAAC	Fay et al., 1997	rbcL-724R	TCGCATGTACCTGCAGTAGC	Fay et al., 1997
matK	1RKIM-f	ACCCAGTCCATCTGGAAATCTTGGTTC	Kuzmina et al., 2012	3FKIM	CGTACAGTACTTTTGTGTTTACGAG	Kuzmina et al., 2012
rbcL	rbcL F	ATGTCACCACAAACAGAGACTAAAGC	Kress & Erickson, 2007	aR	CTTCTGCTACAAATAAGAATCGATCTC	Kress & Erickson, 2007
matK	1RKIM-f	ACCCAGTCCATCTGGAAATCTTGGTTC	Kuzmina et al., 2012	3FKIM	CGTACAGTACTTTTGTGTTTACGAG	Kuzmina et al., 2012
rbcL	rbcL-1F	ATGTCACCACAAACAGAAAC	Fay et al., 1997	rbcL-724R	TCGCATGTACCTGCAGTAGC	Fay et al., 1997
matK	matK472F	CCCRTYCATCTGGAAATCTTGGTTC	yu et al., 2011	matK821R	TTTCCTTGATATCTAACATAATG	Xu et al., 2015
matK	NA	NA	NA	RmatK-cr	AATTGATTTTCCTTGATATCT	Xu et al., 2015
matK	matK821F	CATTATGTTAGATATCAAGGAAA	Xu et al., 2015	matK1248R	GCTRTRATAATGAGAAAGATTTCTGC	yu et al., 2011
matK	RmatK-cf	AGATATCAAGGAAAATCAATT	Xu et al., 2015	NA	NA	NA
rbcL	rbcLbF	AGACCTWTTTGAAGAAGGTTCWGT	Dong et al., 2014	rbcL717R	CATGTACCTGCAGTAGCATTCAAGT	Xu et al., 2015
rbcL	rbcLbF	AGACCTWTTTGAAGAAGGTTCWGT	Dong et al., 2014	RrbcLb-cr	ATGCCCTTTGATTTCACCTGTTTC	Xu et al., 2015
rbcL	rbcL717F	ACTTGAATGCTACTGCAGGTACATG	Xu et al., 2015	rbcLbR	TCGGTYAGAGCRGGCATRTGCCA	Dong et al., 2014
rbcL	RrbcLb-cf	GAAACAGGTGAAATCAAAGGGCAT	Xu et al., 2015	NA	NA	NA
matK	matK_2F	GTTCACTAATTGTGAAACGT	Sang et al., 1997	matK_3R	GATCCGCTGTGATAATGAGA	Sang et al., 1997
rbcL	Z-674F	TTTATAAATCACAAGCCGAAACTGGTGAAATC	Bremer et al., 2002	Z1375R	AATTTGATCTCCTTCCATATTTCGCA	Bremer et al., 2002
matK	390F	CGATCTATTCATTCAATATTTC	Cuénoud et al., 2002	1326R	TCTAGCACACGAAAGTCGAAGT	Cuénoud et al., 2002
rbcL	rbcL F	ATGTCACCACAAACAGAGACTAAAGC	Kress & Erickson, 2007	rbcLajf634R	GAAACGGTCTCTCCAACGCAT	Fazekas et al., 2008
matK	matK-2.1F	CCTATCCATCTGGAAATCTTAG	Ford et al., 2009	matK-5R	GTTCTAGCACAAGAAAGTCG	Ford et al., 2009
matK	matK2.1a	ATCCATCTGGAAATCTTAGTTC	Ford et al., 2009	matK3.2	CTTCCTCTGTAAAGAATTC	Ford et al., 2009
matK	m-Kumar-F	CCTCATCTGGAAATCTTGGTT	Kumar et al., 2018	m-Kumar-R	GCTTATAATGAGAAAGATTTCTGC	Kumar et al., 2018
rbcL	rbcL-1F	ATGTCACCACAAACAGAAAC	Fay et al., 1997	r-Kumar-R	TCGCATGTACCTGCA	Kumar et al., 2018
matK	matK-Lau001	TCCTTTCTTGAGCGAACACA	Da Silva et al., 2017	matK-Lau002	CTGACAAATCGGACCGAAAC	Da Silva et al., 2017
rbcL	rbcL 1F	GGACAACTGTGTGGACCGAT	Xavier et al., 2021	rbcL 1R	AAACGGTCTCTCCAACGCAT	Xavier et al., 2021
rbcL	rbcL 2F	ATGCGTTGGAGAGACCGTTT	Xavier et al., 2021	rbcL 2R	AAAGTGATGTCCCGTTCCCC	Xavier et al., 2021
matK	1RKIM-f	ACCCAGTCCATCTGGAAATCTTGGTTC	Kuzmina et al., 2012	3FKIM	CGTACAGTACTTTTGTGTTTACGAG	Kuzmina et al., 2012
rbcL	rbcL F	ATGTCACCACAAACAGAGACTAAAGC	Kress & Erickson, 2007	r-Wang-R	GTAAAATCAAGTCCACCACG	Wang et al., 2010
matK	1RKIM-f	ACCCAGTCCATCTGGAAATCTTGGTTC	Kuzmina et al., 2012	3FKIM	CGTACAGTACTTTTGTGTTTACGAG	Kuzmina et al., 2012
rbcL	rbcL F	ATGTCACCACAAACAGAGACTAAAGC	Kress & Erickson, 2007	rbcLaR	GTAAAATCAAGTCCACCRCG	Kress et al. 2009
matK	390F	CGATCTATTCATTCAATATTTC	Cuénoud et al., 2002	1326R	TCTAGCACACGAAAGTCGAAGT	Cuénoud et al., 2002
rbcL	rbcL-1F	ATGTCACCACAAACAGAAAC	Fay et al., 1997	rbcL-724R	TCGCATGTACCTGCAGTAGC	Fay et al., 1997
matK	390F	CGATCTATTCATTCAATATTTC	Cuénoud et al., 2002	1326R	TCTAGCACACGAAAGTCGAAGT	Cuénoud et al., 2002
rbcL	rbcL-1F	ATGTCACCACAAACAGAAAC	Fay et al., 1997	1360R	CTTCACAAGCAGCAGCTAGTTC	Reeves et al., 2001
matK	matK472F	CCCRTYCATCTGGAAATCTTGGTTC	yu et al., 2011	matK1248R	GCTRTRATAATGAGAAAGATTTCTGC	yu et al., 2011
rbcL	rbcL-1F	ATGTCACCACAAACAGAAAC	Fay et al., 1997	rbcL-724R	TCGCATGTACCTGCAGTAGC	Fay et al., 1997
rbcL	rbcL F	ATGTCACCACAAACAGAGACTAAAGC	Kress & Erickson, 2007	rbcLaR	GTAAAATCAAGTCCACCRCG	Kress et al. 2009
rbcL	rbcL F	ATGTCACCACAAACAGAGACTAAAGC	Kress & Erickson, 2007	NA	NA	Kress et al. 2009
rbcL	J520F	AATTATGGTAGGGCTGTTTA	Pryer et al., 2001	NA	NA	NA
rbcL	M925F	CGTATGTCTGGTGGAGATC	Pryer et al., 2001	NA	NA	NA
rbcL	NA	NA	NA	M1390R	CTTTCCAWAYTTCACAAGCAGCAG	Pryer et al., 2001
rbcL	NA	NA	NA	RbcLF1379R	TCACAAGCAGCAGCTAGTTCAGGACTC	Wolf et al., 1994
rbcL	NA	NA	NA	JYDS7	AACTTTGGCTTGATTGTACATCC	Pryer et al., 2001
rbcL	NA	NA	NA	JYDS5	CTCTCTATCAATAACCAGCATGCAT	Pryer et al., 2001
matk	NY552F	CTGGATYCAAGATGCTCCTT	Damon Little, unpublished	NY1150R	GGTCTTTGAGAAGAACGGAGA	Damon Little, unpublished
matK	1RKIM-f	ACCCAGTCCATCTGGAAATCTTGGTTC	Kuzmina et al., 2012	3FKIM	CGTACAGTACTTTTGTGTTTACGAG	Kuzmina et al., 2012
matK	390F	CGATCTATTCATTCAATATTTC	Cuénoud et al., 2002	1326R	TCTAGCACACGAAAGTCGAAGT	Cuénoud et al., 2002
rbcL	rbcL F	ATGTCACCACAAACAGAGACTAAAGC	Kress & Erickson, 2007	rbcLaR	GTAAAATCAAGTCCACCRCG	Kress et al. 2009
matK	int F	GGATTTTCCGTCCACCCTAT	sun et al., 2012	int R	TTAGCCGCACATTTGAAAAA	sun et al., 2012
matK	1RKIM-f	ACCCAGTCCATCTGGAAATCTTGGTTC	Kuzmina et al., 2012	3FKIM	CGTACAGTACTTTTGTGTTTACGAG	Kuzmina et al., 2012
rbcL	rbcL F	ATGTCACCACAAACAGAGACTAAAGC	Kress & Erickson, 2007	rbcLajf634R	GAAACGGTCTCTCCAACGCAT	Fazekas et al., 2008
matK	PO-matK 1900F	ACATAGGGAAAGTCGTGTGC	Schneider et al., 2012	NA	NA	NA
matK	S5-1 F	ACCCTGTTCTGACCATATTG	Hilu & al. (1999)	PO-matK 620R	CGCAATAAATGCAAAGA(CT)GGAAC	Döring & al., 2007
matK	PO-matK 470F	CCAAAGTTTCAGAATTTACGCTCTATTC	Schneider et al., 2009	PO-matK 1070R	CCAGCATTTGATTCCTTA	Schneider et al., 2009
matK	PO-matK 860F	CATTATGTTCGATATCAAGG	Schneider et al., 2009	PO-matK 1420R	TTACGAGCTAAAGTTCTAGC(AG)CA	Döring & al., 2007
matK	PO-matK 1300F	TCAGATTGGGATATTCTTGATCG	Döring & al., 2007	trnK-2R	AACTAGTCGGATGGAGTAG	Johnson & Soltis 1994
rbcL	ESRBCL1FAS	ATGTCACCACAAACGGAGACTAAAGC	Schuettpelz & Pryer, 2006	ESRBCL654RS	GAARCGATCTCTCCAACGCAT	Schuettpelz & Pryer, 2006
matK	1RKIM-f	ACCCAGTCCATCTGGAAATCTTGGTTC	Kuzmina et al., 2012	3FKIM	CGTACAGTACTTTTGTGTTTACGAG	Kuzmina et al., 2012
rbcL	rbcL F	ATGTCACCACAAACAGAGACTAAAGC	Kress & Erickson, 2007	rbcLajf634R	GAAACGGTCTCTCCAACGCAT	Fazekas et al., 2008
matK	matK1460L/F	ATTTCCCTTTTTAGAAGACA	Lu et al., 2008	1480matK/R	GTCGATCGTAAATGCGAAGA	Lu et al., 2008
matK	matK615L/F	CATTCTGGCAACAAAGGATA	Lu et al., 2008	matk209L/R	CACAACAAAGACCAAGTATA	Lu et al., 2008
matK	matk144L/F	CATAGTGCGATACAGTCATT	Lu et al., 2008	NA	NA	NA
rbcL	rbcL F	ATGTCACCACAAACAGAGACTAAAGC	Kress & Erickson, 2007	rbcLajf634R	GAAACGGTCTCTCCAACGCAT	Fazekas et al., 2008
rbcL	NA	NA	de Vere et al., 2012	rbcLr506	AGGGGACGACCATACTTGTTCA	de Vere et al., 2012
matK	m-Sharma-F	GAGGGGTTTGCAGTCATTGT	Sharma et al., 2012	m-Sharma-R	CCAATGACCCAATCAAAGGA	Sharma et al., 2012
rbcL	r-Sharma-F	GAAGGGTCTGTTACTAACATG	Sharma et al., 2012	r-Sharma-R	TCCCCTTCAAGTTTACCTAC	Sharma et al., 2012
matK	1RKIM-f	ACCCAGTCCATCTGGAAATCTTGGTTC	Kuzmina et al., 2012	3FKIM	CGTACAGTACTTTTGTGTTTACGAG	Kuzmina et al., 2012
rbcL	rbcL F	ATGTCACCACAAACAGAGACTAAAGC	Kress & Erickson, 2007	rbcLajf634R	GAAACGGTCTCTCCAACGCAT	Fazekas et al., 2008
matK	FWPtmatKF1AS	AYGAAAGYCRYTTAYGGATCT	Li et al., 2011	FWPtmatK rAGKAS	CGTATTGTACTYCTATGTTTRCCAGC	Li et al., 2011
rbcL	rbcL F	ATGTCACCACAAACAGAGACTAAAGC	Kress & Erickson, 2007	RbcLF1379R	TCACAAGCAGCAGCTAGTTCAGGACTC	Wolf et al., 1994
matK	matK-XF	TAATTTACGATCAATTCATTC	Dunning & Savolaine, 2010	matK3.2	CTTCCTCTGTAAAGAATTC	Ford et al., 2009
rbcL	rbcL F	ATGTCACCACAAACAGAGACTAAAGC	Kress & Erickson, 2007	rbcLaR	GTAAAATCAAGTCCACCRCG	Kress et al. 2009
matK	m-Costa-F	ATCCAACCATTTTCGGGTTC	Costa et al., 2016	m-Costa-R	TCGTATCGCTGAAGGAGTGA	Costa et al., 2016
matK	HA-matK-F1	TACTATAGAGTTGTTCAAGGACCC	Costa et al., 2016	HA-matK-R1	TCATTAAAAGTGGCGTACTCCTG	Costa et al., 2016
matK	HP-matK-F1	TTAATATACAGTTGTTCAAGGACC	Costa et al., 2016	HP-matK-R1	CATTATAAGTGGCGTACTCCTT	Costa et al., 2016
matK	1RKIM-f	ACCCAGTCCATCTGGAAATCTTGGTTC	Kuzmina et al., 2012	3FKIM	CGTACAGTACTTTTGTGTTTACGAG	Kuzmina et al., 2012
rbcL	rbcL-1F	ATGTCACCACAAACAGAAAC	Fay et al., 1997	rbcL-724R	TCGCATGTACCTGCAGTAGC	Fay et al., 1997
rbcL	r-Abbasi-F	TATGTAGCTTAYCCMTTAGACCTTTTTGAAGA	Abbasi et al., 2019	r-Abbasi-R	GCTTCGGCACAAAAKARGAARCGGTCTC	Abbasi et al., 2019
matK	m-Sharma-F	GAGGGGTTTGCAGTCATTGT	Sharma et al., 2012	m-Sharma-R	CCAATGACCCAATCAAAGGA	Sharma et al., 2012
rbcL	r-Sharma-F	GAAGGGTCTGTTACTAACATG	Sharma et al., 2012	r-Sharma-R	TCCCCTTCAAGTTTACCTAC	Sharma et al., 2012
rbcL	rbcL-1F	ATGTCACCACAAACAGAAAC	Fay et al., 1997	rbcL-724R	TCGCATGTACCTGCAGTAGC	Fay et al., 1997
matK	1RKIM-f	ACCCAGTCCATCTGGAAATCTTGGTTC	Kuzmina et al., 2012	3FKIM	CGTACAGTACTTTTGTGTTTACGAG	Kuzmina et al., 2012
rbcL	rbcL-1F	ATGTCACCACAAACAGAAAC	Fay et al., 1997	rbcL-724R	TCGCATGTACCTGCAGTAGC	Fay et al., 1997
matK	matK-2.1F	CCTATCCATCTGGAAATCTTAG	Ford et al., 2009	matK-5R	GTTCTAGCACAAGAAAGTCG	Ford et al., 2009
rbcL	F2N	CCAAGTTGAGAGAGATAAATTGAACAAG	Fay et al., 1997	1460R	TCCTTTTAGTAAAAGATTGGGCCGAG	Fay et al., 1997
matK	matK-XF	TAATTTACGATCAATTCATTC	Dunning & Savolaine, 2010	matK-XF 2	ACAAGAAAGTCGAAGTAT	Dunning & Savolaine, 2010
matK	1RKIM-f	ACCCAGTCCATCTGGAAATCTTGGTTC	Kuzmina et al., 2012	3FKIM	CGTACAGTACTTTTGTGTTTACGAG	Kuzmina et al., 2012
rbcL	rbcL F	ATGTCACCACAAACAGAGACTAAAGC	Kress & Erickson, 2007	rbcLaR	GTAAAATCAAGTCCACCRCG	Kress et al. 2009
matK	390F	CGATCTATTCATTCAATATTTC	Cuénoud et al., 2002	1326R	TCTAGCACACGAAAGTCGAAGT	Cuénoud et al., 2002
matK	matK-XF	TAATTTACGATCAATTCATTC	Ford et al., 2009	matK-5R	GTTCTAGCACAAGAAAGTCG	Ford et al., 2009
matK	Gym_R1A	TCAYCCGGARATTTTGGTTCG	Li et al., 2011	Gym_F1A	ATYGYRCTTTTATGTTTACARGC	Li et al., 2011
rbcL	rbcL F	ATGTCACCACAAACAGAGACTAAAGC	Kress & Erickson, 2007	rbcLaR	GTAAAATCAAGTCCACCRCG	Kress et al. 2009
rbcL	rbcL F	ATGTCACCACAAACAGAGACTAAAGC	Kress & Erickson, 2007	rbcLaR	GTAAAATCAAGTCCACCRCG	Kress et al. 2009
rbcL	r-Lee-F	TTCAAGGCTGGTGTAAAAGA	Lee et al., 2006	r-Lee-R	AGCAGCTAGTTCATTACTCC	Lee et al., 2006
rbcL	Z1aF	ATGTCACCACCAACAGAGACTAAAGC	Hofreiter et al., 2000	h2aR	CGTCCTTTGTAACGATCAAG	Poinar et al., 1998
matK	390F	CGATCTATTCATTCAATATTTC	Cuénoud et al., 2002	1326R	TCTAGCACACGAAAGTCGAAGT	Cuénoud et al., 2002
matK	matKf1	ATACTCCTGAAAGATAAGTGG	Schmiderer et al., 2015	ccmp1r*	CCGAAGTCAAAAGAGCGATT	Schmiderer et al., 2015
rbcL	rbcL F	ATGTCACCACAAACAGAGACTAAAGC	Kress & Erickson, 2007	rbcLajf634R	GAAACGGTCTCTCCAACGCAT	Fazekas et al., 2008
rbcL	rbcL F	ATGTCACCACAAACAGAGACTAAAGC	Kress & Erickson, 2007	aR	CTTCGGCACAAAATACGAAACGATCTCTCCA	Hasebe et al. (1994)
rbcL	rbcL2 forward	TGGCAGCATTYCGAGTAACTC	Kress & Erickson, 2007	aR	CTTCTGCTACAAATAAGAATCGATCTC	Palmieri et al., 2009
rbcL	rbcL F	ATGTCACCACAAACAGAGACTAAAGC	Kress & Erickson, 2007	rbcLr506	AGGGGACGACCATACTTGTTCA	de Vere et al., 2012
matK	390F	CGATCTATTCATTCAATATTTC	Cuénoud et al., 2002	1326R	TCTAGCACACGAAAGTCGAAGT	Cuénoud et al., 2002
rbcL	rbcL-1F	ATGTCACCACAAACAGAAAC	Fay et al., 1997	rbcL-724R	TCGCATGTACCTGCAGTAGC	Fay et al., 1997
matK	NA	NA	Johnson & Soltis 1994	trnK-2R	AACTAGTCGGATGGAGTAG	Johnson & Soltis 1994
matK	ROSmatK-530F	AGATGCCTCTTCTTTGC	Worberg, 2009	ROSmatK-655R	GGATTCGTATTCACATACAT	Worberg, 2009
matK	ACmatK500F	TTCTTCTTTGCATTTATTACG	Müller & Borsch, 2005	ACmatK650R	GGATTCATATTCACATACATRG	Müller & Borsch, 2005
matK	ACmatK1300F	ATAAAGTATATACTTCGAC	Müller & Borsch, 2005	trnK-71R	CTAATGGGATGTCCTAATAC	Nyffeler, 2002
rbcL	R-Parveen-F	ATGTCACCACAAACAGAAACTAAAGC	Parveen et al., 2012	rbcL-1390R	CTTTCCAAACTTCACAAGCAGCAG	Lewis et al., 1997
rbcL	rbcL-636F	GCGTTGGAGAGAYCGTTTCT	Lewis et al., 1997	rbcL-745R	CTTCACAWGTACCTGCRGTAG	Lewis et al., 1997
matK	matK-F	GTCTTCGATACTGGGTGAA	Jiao et al. Unpublished	matK-R	GATCGTTCCAGGTTGAGA	Jiao et al. Unpublished
rbcL	rbcL F	ATGTCACCACAAACAGAGACTAAAGC	Kress & Erickson, 2007	rbcL-724R	TCGCATGTACCTGCAGTAGC	Fay et al., 1997
rbcL	rbcL-1F	ATGTCACCACAAACAGAAAC	Fay et al., 1997	rbcL-724R	TCGCATGTACCTGCAGTAGC	Fay et al., 1997
matK	1RKIM-f	ACCCAGTCCATCTGGAAATCTTGGTTC	Kuzmina et al., 2012	3FKIM	CGTACAGTACTTTTGTGTTTACGAG	Kuzmina et al., 2012
matK	matK472F	CCCRTYCATCTGGAAATCTTGGTTC	yu et al., 2011	matK1248R	GCTRTRATAATGAGAAAGATTTCTGC	yu et al., 2011
matK	390F	CGATCTATTCATTCAATATTTC	Cuénoud et al., 2002	matK-1326r	TCTAGCACACGAAAGAAGT	Cuénoud et al., 2002
matK	matK-XF	TAATTTACGATCAATTCATTC	Dunning & Savolaine, 2010	matK-5R	GTTCTAGCACAAGAAAGTCG	Ford et al., 2009
rbcL	rbcL F	ATGTCACCACAAACAGAGACTAAAGC	Kress & Erickson, 2007	rbcL-724R	TCGCATGTACCTGCAGTAGC	Fay et al., 1997
rbcL	rbcL F	ATGTCACCACAAACAGAGACTAAAGC	Kress & Erickson, 2007	rbcLaR	GTAAAATCAAGTCCACCRCG	Kress et al. 2009
rbcL	rbcL-1F	ATGTCACCACAAACAGAAAC	Fay et al., 1997	rbcL-724R	TCGCATGTACCTGCAGTAGC	Fay et al., 1997
matK	390F	CGATCTATTCATTCAATATTTC	Cuénoud et al., 2002	1326R	TCTAGCACACGAAAGTCGAAGT	Cuénoud et al., 2002
matK	1RKIM-f	ACCCAGTCCATCTGGAAATCTTGGTTC	Kuzmina et al., 2012	3FKIM	CGTACAGTACTTTTGTGTTTACGAG	Kuzmina et al., 2012
rbcL	rbcL F	ATGTCACCACAAACAGAGACTAAAGC	Kress & Erickson, 2007	rbcLaR	GTAAAATCAAGTCCACCRCG	Kress et al. 2009
matK	1RKIM-f	ACCCAGTCCATCTGGAAATCTTGGTTC	Kuzmina et al., 2012	3FKIM	CGTACAGTACTTTTGTGTTTACGAG	Kuzmina et al., 2012
rbcL	rbcL-1F	ATGTCACCACAAACAGAAAC	Fay et al., 1997	rbcL-724R	TCGCATGTACCTGCAGTAGC	Fay et al., 1997
rbcL	HRM_rbcL2F	GGTACATGGACAACTGTGTGGA	Osathanunkul et al., 2015	HRM_rbcL2R	ACAGAACCTTCTTCAAAAAGGTCTA	Osathanunkul et al., 2015
matK	390F	CGATCTATTCATTCAATATTTC	Cuénoud et al., 2002	1326R	TCTAGCACACGAAAGTCGAAGT	Cuénoud et al., 2002
rbcL	rbcL-1F	ATGTCACCACAAACAGAAAC	Fay et al., 1997	rbcL-724R	TCGCATGTACCTGCAGTAGC	Fay et al., 1997
matK	matK1F	GAACTCGTCGGATGGAGTG	Wang et al., 1999	matK2R	TAAACGATCCTCTCATTCACGA	Wang et al., 1999
rbcL	rbcL F	ATGTCACCACAAACAGAGACTAAAGC	Kress & Erickson, 2007	rbcLajf634R	GAAACGGTCTCTCCAACGCAT	Fazekas et al., 2008
matK	1RKIM-f	ACCCAGTCCATCTGGAAATCTTGGTTC	Kuzmina et al., 2012	3FKIM	CGTACAGTACTTTTGTGTTTACGAG	Kuzmina et al., 2012
matK	390F	CGATCTATTCATTCAATATTTC	Cuénoud et al., 2002	990r	GGACAATGATCCAATCAAGGC	Gamage et al., 1999
rbcL	rbcL F	ATGTCACCACAAACAGAGACTAAAGC	Kress & Erickson, 2007	rbcLajf634R	GAAACGGTCTCTCCAACGCAT	Fazekas et al., 2008
matK	matK2.1a	ATCCATCTGGAAATCTTAGTTC	Ford et al., 2009	matK3.2	CTTCCTCTGTAAAGAATTC	Ford et al., 2009
matK	matK2.1a	ATCCATCTGGAAATCTTAGTTC	Ford et al., 2009	matK-5R	GTTCTAGCACAAGAAAGTCG	Ford et al., 2009
matK	matK-2.1F	CCTATCCATCTGGAAATCTTAG	Ford et al., 2009	matK-5R	GTTCTAGCACAAGAAAGTCG	Ford et al., 2009
matK	matK-XF	TAATTTACGATCAATTCATTC	Dunning & Savolaine, 2010	matK-5R	GTTCTAGCACAAGAAAGTCG	Ford et al., 2009
matK	matKpkF1	TTTCTGATGAACAARTGGAA	Fazekas et al., 2008	PKR1	CGTATCGTGCTTTTRTGYTT	Fazekas et al., 2008
matK	matKpkF3	CTACGATACTGGGTNAARGA	Fazekas et al., 2008	matKpkR1	CGTATCGTGCTTTTRTGYTT	Fazekas et al., 2008
matK	PKF4	CCCTATTCTATTCAYCCNGA	Fazekas et al., 2008	PKR1	CGTATCGTGCTTTTRTGYTT	Fazekas et al., 2008
matK	matKpkF5	CCTCATTTTATTCAYCCNGA	Fazekas et al., 2008	PKR1	CGTATCGTGCTTTTRTGYTT	Fazekas et al., 2008
matK	matKpkF7	CTAATACCCTACCCNATHCA	Fazekas et al., 2008	PKR1	CGTATCGTGCTTTTRTGYTT	Fazekas et al., 2008
rbcL	rbcL F	ATGTCACCACAAACAGAGACTAAAGC	Kress & Erickson, 2007	rbcLajf634R	GAAACGGTCTCTCCAACGCAT	Fazekas et al., 2008
rbcL	rbcL F	ATGTCACCACAAACAGAGACTAAAGC	Kress & Erickson, 2007	aR	CTTCTGCTACAAATAAGAATCGATCTC	Kress & Erickson, 2007
rbcL	ke-F	CTTACCAGYCTTGATCGTTACAAAGG	Kress & Erickson, 2007	rbcLaR	GTAAAATCAAGTCCACCRCG	Kress et al. 2009
rbcL	rbcL F	ATGTCACCACAAACAGAGACTAAAGC	Kress & Erickson, 2007	rbcLaR	GTAAAATCAAGTCCACCRCG	Kress et al. 2009
rbcL	rbcL F	ATGTCACCACAAACAGAGACTAAAGC	Kress & Erickson, 2007	rbcLr590	AGTCCACCGCGTAGACATTCAT	de Vere et al., 2012
matK	390F	CGATCTATTCATTCAATATTTC	Cuénoud et al., 2002	1326R	TCTAGCACACGAAAGTCGAAGT	Cuénoud et al., 2002
matK	1RKIM-f	ACCCAGTCCATCTGGAAATCTTGGTTC	Kuzmina et al., 2012	3FKIM	CGTACAGTACTTTTGTGTTTACGAG	Kuzmina et al., 2012
rbcL	rbcL F	ATGTCACCACAAACAGAGACTAAAGC	Kress & Erickson, 2007	rbcLaR	GTAAAATCAAGTCCACCRCG	Kress et al. 2009
matK	390F	CGATCTATTCATTCAATATTTC	Cuénoud et al., 2002	1326R	TCTAGCACACGAAAGTCGAAGT	Cuénoud et al., 2002
rbcL	rbcL F	ATGTCACCACAAACAGAGACTAAAGC	Kress & Erickson, 2007	aR	CTTCTGCTACAAATAAGAATCGATCTC	Kress & Erickson, 2007
rbcL	R-Parveen-F	ATGTCACCACAAACAGAAACTAAAGC	Parveen et al., 2012	R-Parveen-R	CTTCGGCACAAAATAAGAAACGATCTC	Parveen et al., 2012
rbcL	rbcL-1F	ATGTCACCACAAACAGAAAC	Fay et al., 1997	1460R	TCCTTTTAGTAAAAGATTGGGCCGAG	Fay et al., 1997
rbcL	636F	GCGTTGGAGAGATCGTTTCT	Olmstead & Palmer, 1994	rbcL-724R	TCGCATGTACCTGCAGTAGC	Fay et al., 1997
matK	1RKIM-f	ACCCAGTCCATCTGGAAATCTTGGTTC	Kuzmina et al., 2012	3FKIM	CGTACAGTACTTTTGTGTTTACGAG	Kuzmina et al., 2012
rbcL	rbcL F	ATGTCACCACAAACAGAGACTAAAGC	Kress & Erickson, 2007	rbcLaR	GTAAAATCAAGTCCACCRCG	Kress et al. 2009
matK	1RKIM-f	ACCCAGTCCATCTGGAAATCTTGGTTC	Kuzmina et al., 2012	3FKIM	CGTACAGTACTTTTGTGTTTACGAG	Kuzmina et al., 2012
rbcL	rbcL F	ATGTCACCACAAACAGAGACTAAAGC	Kress & Erickson, 2007	rbcLaR	GTAAAATCAAGTCCACCRCG	Kress et al. 2009
rbcL	rbcL F	ATGTCACCACAAACAGAGACTAAAGC	Kress & Erickson, 2007	cR	GCAGCAGCTAGTTCCGGGCTCCA	Hasebe et al., 1994
rbcL	R-Parveen-F	ATGTCACCACAAACAGAAACTAAAGC	Parveen et al., 2012	NA	NA	NA
rbcL	895F	GCAGTTATTGATAGACAGA	Olmstead & Palmer, 1994	NA	NA	NA
rbcL	955F	CGTCTATCTGGTGGAGATC	Kadereit et al., 2003	1460R	TCCTTTTAGTAAAAGATTGGGCCGAG	Fay et al., 1997
rbcL	r-Haider1-F	cgatgctatcacatcgagcc	Haider, 2015	r-Haider1-R	gaaccctcttcaaataggtc	Haider, 2015
rbcL	r-Haider2-F	tttgtgttttgtgccgaagc	Haider, 2015	r-Haider2-R	cattcaagtaatgccccttg	Haider, 2015
rbcL	SHF1	CCGTTTAACTTATTACACGCC	Fort et al., 2022	SHR4	TTACATCACCACCTTCAGATGC	Fort et al., 2022
matK	matK-2.1F	CCTATCCATCTGGAAATCTTAG	Ford et al., 2009	matK-5R	GTTCTAGCACAAGAAAGTCG	Ford et al., 2009
matK	matKF-61	BTTYAAAGAAATCGGTTTCTATATTCTC	Jiménez-Mejías et al., 2016	matKR-673	TCTGTCCAGATCGGCTTACTAGTAGG	Jiménez-Mejías et al., 2016
matK	1RKIM-f	ACCCAGTCCATCTGGAAATCTTGGTTC	Kuzmina et al., 2012	3FKIM	CGTACAGTACTTTTGTGTTTACGAG	Kuzmina et al., 2012
rbcL	rbcL-1F	ATGTCACCACAAACAGAAAC	Fay et al., 1997	rbcL-724R	TCGCATGTACCTGCAGTAGC	Fay et al., 1997
rbcL	HRM_rbcL2F	GGTACATGGACAACTGTGTGGA	Osathanunkul et al., 2015	HRM_rbcL2R	ACAGAACCTTCTTCAAAAAGGTCTA	Osathanunkul et al., 2015
matK	m-Marconi-F	GCGAACACACTTCTATGGAAAA	Marconi et al., 2019	m-Marconi-R	TCCAAATACCAAACGGATTCTC	Marconi et al., 2019
rbcL	r-Marconi-F	TGCGAATTCCTCCTGCTTAT	Marconi et al., 2019	r-Marconi-R	CACGGAAATGCATACCATGA	Marconi et al., 2019
rbcL	rbcL-1F	ATGTCACCACAAACAGAAAC	Fay et al., 1997	rbcL-724R	TCGCATGTACCTGCAGTAGC	Fay et al., 1997
rbcL	rbcL F	ATGTCACCACAAACAGAGACTAAAGC	Kress & Erickson, 2007	rbcLajf634R	GAAACGGTCTCTCCAACGCAT	Fazekas et al., 2008
matK	1RKIM-f	ACCCAGTCCATCTGGAAATCTTGGTTC	Kuzmina et al., 2012	3FKIM	CGTACAGTACTTTTGTGTTTACGAG	Kuzmina et al., 2012
matK	390F	CGATCTATTCATTCAATATTTC	Cuénoud et al., 2002	1326R	TCTAGCACACGAAAGTCGAAGT	Cuénoud et al., 2002
rbcL	rbcL-1F	ATGTCACCACAAACAGAAAC	Fay et al., 1997	1360R	CTTCACAAGCAGCAGCTAGTTC	Reeves et al., 2001
matK	1F	ACTGTATCGCACTATGTATCA	Bremer et al., 2002	trnK-2R	AACTAGTCGGATGGAGTAG	Johnson & Soltis 1994
matK	trnK3914F	GGGGTTGCTAACTCAACGG	Johnson & Soltis, 1994	NA	NA	NA
rbcL	Z1	ATGTCACCACAAACAGAAACTAAAGCAAGT	Soltis et al., 1992	3’R	CTTTTAGTAAAAGATTGGGCCGAG	Duan et al., 2019
rbcL	Z-674	TTTATAAATCACAAGCCGAAACTGGTGAAATC	Bremer et al., 2002	Z-895R	ACCATGATTCTTCTGCCTATCAATAACTGC	Bremer et al., 2002
rbcL	rbcL Z1	ATGTCACCACAAACAGAGACTAAAGCAAGT	Poinar et al., 1998	rbcL19	AGATTCCGCAGCCACTGCAGCCCCTGCTTC	Poinar et al., 1998
rbcL	rbcL F	ATGTCACCACAAACAGAGACTAAAGC	Kress & Erickson, 2007	rbcLaR	GTAAAATCAAGTCCACCRCG	Kress et al. 2009
rbcL	rbcL F	ATGTCACCACAAACAGAGACTAAAGC	Kress & Erickson, 2007	rbcLaR	GTAAAATCAAGTCCACCRCG	Kress et al. 2009
rbcL	rbcL-357F	CATTGTRGGTAATGTATTTGG	Aziz et al., 2017	rbcL-556R	ACATTCATAAACHGCYCTACC	Aziz et al., 2017
rbcL	rbcL F	ATGTCACCACAAACAGAGACTAAAGC	Kress & Erickson, 2007	NA	NA	NA
matK	1RKIM-f	ACCCAGTCCATCTGGAAATCTTGGTTC	Kuzmina et al., 2012	3FKIM	CGTACAGTACTTTTGTGTTTACGAG	Kuzmina et al., 2012
rbcL	rbcL F	ATGTCACCACAAACAGAGACTAAAGC	Kress & Erickson, 2007	rbcL-724R	TCGCATGTACCTGCAGTAGC	Fay et al., 1997
matK	trnK/matK Indel F	CCTTCAGAGGATGTTAATCG	Cheng & Houston, 2021	trnK/matK Indel R	CCTTCGTTACTGGGTAAAAG	Cheng & Houston, 2021
matK	trnK/matK STR1 F	AAGACTCATCAAGGGACTCTC	Cheng & Houston, 2021	trnK/matK STR1 R	TTACCATTATGTGGTGGAGAT	Cheng & Houston, 2021
matK	trnK/matK STR2 F	CTCGACTCCATTTTCACTT	Cheng & Houston, 2021	trnK/matK STR2 R	CATTCTTACCATAATAGTCCAC	Cheng & Houston, 2021
matK	HRM_matK1F	CTTCTTATTTACGATTAACATCTTCT	Osathanunkul et al., 2015	HRM_matK1R	TTTCTTTGATATCGAACATAATG	Osathanunkul et al., 2015
rbcL	HRM_rbcL2F	GGTACATGGACAACTGTGTGGA	Osathanunkul et al., 2015	HRM_rbcL2R	ACAGAACCTTCTTCAAAAAGGTCTA	Osathanunkul et al., 2015
rbcL	ESRBCL1FAS	ATGTCACCACAAACGGAGACTAAAGC	Schuettpelz & Pryer, 2006	ESRBCL1361RAS	TCAGGACTCCACTTACTAGCTTCACG	Schuettpelz & Pryer, 2006
rbcL	rbcL F	ATGTCACCACAAACAGAGACTAAAGC	Kress & Erickson, 2007	rbcLaR	GTAAAATCAAGTCCACCRCG	Kress et al. 2009
rbcL	rbcL F	ATGTCACCACAAACAGAGACTAAAGC	Kress & Erickson, 2007	rbcLajf634R	GAAACGGTCTCTCCAACGCAT	Fazekas et al., 2008
matK	1RKIM-f	ACCCAGTCCATCTGGAAATCTTGGTTC	Kuzmina et al., 2012	3FKIM	CGTACAGTACTTTTGTGTTTACGAG	Kuzmina et al., 2012
rbcL	rbcL F	ATGTCACCACAAACAGAGACTAAAGC	Kress & Erickson, 2007	rbcLaR	GTAAAATCAAGTCCACCRCG	Kress et al. 2009
rbcL	rbcL-1F	ATGTCACCACAAACAGAAAC	Fay et al., 1997	rbcL-724R	TCGCATGTACCTGCAGTAGC	Fay et al., 1997
matK	1RKIM-f	ACCCAGTCCATCTGGAAATCTTGGTTC	Kuzmina et al., 2012	3FKIM	CGTACAGTACTTTTGTGTTTACGAG	Kuzmina et al., 2012
rbcL	rbcL-1F	ATGTCACCACAAACAGAAAC	Fay et al., 1997	rbcL-724R	TCGCATGTACCTGCAGTAGC	Fay et al., 1997
matK	1RKIM-f	ACCCAGTCCATCTGGAAATCTTGGTTC	Kuzmina et al., 2012	3FKIM	CGTACAGTACTTTTGTGTTTACGAG	Kuzmina et al., 2012
rbcL	rbcL F	ATGTCACCACAAACAGAGACTAAAGC	Kress & Erickson, 2007	rbcLaR	GTAAAATCAAGTCCACCRCG	Kress et al. 2009
matK	matK-XF	TAATTTACGATCAATTCATTC	Dunning & Savolaine, 2010	matK-XF 2	ACAAGAAAGTCGAAGTAT	Dunning & Savolaine, 2010
matK	matK_PanF1	CCATTTAGAAATCCTGGTTC	Yu et al., 2011	matK_PanR1	CATTGAAGTAATAAGACTATTCC	Yu et al., 2011
rbcL	h1aF	GGCAGCATTCCGAGTAACTCCTC	Little, 2014	h2aR	CGTCCTTTGTAACGATCAAG	Poinar et al., 1998
rbcL	rbcL Z1	ATGTCACCACAAACAGAGACTAAAGCAAGT	Poinar et al., 1998	rbcL19	AGATTCCGCAGCCACTGCAGCCCCTGCTTC	Poinar et al., 1998
matK	matK-XF	TAATTTACGATCAATTCATTC	Dunning & Savolaine, 2010	matK-XF 2	ACAAGAAAGTCGAAGTAT	Dunning & Savolaine, 2010
rbcL	rbcL F	ATGTCACCACAAACAGAGACTAAAGC	Kress & Erickson, 2007	rbcLaR	GTAAAATCAAGTCCACCRCG	Kress et al. 2009
matK	1RKIM-f	ACCCAGTCCATCTGGAAATCTTGGTTC	Kuzmina et al., 2012	3FKIM	CGTACAGTACTTTTGTGTTTACGAG	Kuzmina et al., 2012
matK	390F	CGATCTATTCATTCAATATTTC	Cuénoud et al., 2002	1326R	TCTAGCACACGAAAGTCGAAGT	Cuénoud et al., 2002
matk	5R	GTTCTAGCACAAGAAAGTCG	Ford et al., 2009	XF	TAATTTACGATCAATTCATTC	Ford et al., 2009
rbcL	rbcL-1F	ATGTCACCACAAACAGAAAC		rbcL-724R	TCGCATGTACCTGCAGTAGC
matK	matK472F	CCCRTYCATCTGGAAATCTTGGTTC	yu et al., 2011	matK1248R	GCTRTRATAATGAGAAAGATTTCTGC	yu et al., 2011
rbcL	r-Guo-F	AGACCTWTTTGAAGAAGGTTCTGT	Guo et al., 2019	r-Guo-r	TCGGTYAGAGCRGGCATATGCCA	Guo et al., 2019
matK	390F	CGATCTATTCATTCAATATTTC	Cuénoud et al., 2002	1326R	TCTAGCACACGAAAGTCGAAGT	Cuénoud et al., 2002
rbcL	Z1	ATGTCACCACAAACAGAAACTAAAGCAAGT	Soltis et al., 1992	r-john-R	CTTCACAAGCACCAGCTAGTTCAGGACTCC	John et al., 2018
rbcL	Z895	GCAGTTATTGATAGACAGAAAATCATGGT	Walters et al., 2006	Z1351R	CTTCACAAGCAGCAGCTAGTTCAGGACTCC	Soltis et al., 1992
rbcL	rbcL F	ATGTCACCACAAACAGAGACTAAAGC	Kress & Erickson, 2007	rbcLaR	GTAAAATCAAGTCCACCRCG	Kress et al. 2009
matK	390F	CGATCTATTCATTCAATATTTC	Cuénoud et al., 2002	1326R	TCTAGCACACGAAAGTCGAAGT	Cuénoud et al., 2002
rbcL	rbcL F	ATGTCACCACAAACAGAGACTAAAGC	Kress & Erickson, 2007	rbcLaR	GTAAAATCAAGTCCACCRCG	Kress et al. 2009
matK	HRM_matK1F	CTTCTTATTTACGATTAACATCTTCT	Osathanunkul et al., 2015	HRM_matK1R	TTTCTTTGATATCGAACATAATG	Osathanunkul et al., 2015
rbcL	HRM_rbcL2F	GGTACATGGACAACTGTGTGGA	Osathanunkul et al., 2015	HRM_rbcL2R	ACAGAACCTTCTTCAAAAAGGTCTA	Osathanunkul et al., 2015
rbcL	rbcL F	ATGTCACCACAAACAGAGACTAAAGC	Kress & Erickson, 2007	rbcLaR	GTAAAATCAAGTCCACCRCG	Kress et al. 2009
rbcL	rbcL-1F	ATGTCACCACAAACAGAAAC	Fay et al., 1997	rbcL-724R	TCGCATGTACCTGCAGTAGC	Fay et al., 1997
rbcL	NM34	GTTGTTGGATTTAAAGCTGGTGTT	Cox et al. 2000	M1390r	GACGACGAACACTTYAWACCTTTC	Lewis et al. 1997
matK	matK-XF	TAATTTACGATCAATTCATTC	Dunning & Savolaine, 2010	1326R	TCTAGCACACGAAAGTCGAAGT	Cuénoud et al., 2002
rbcL	rbcL F	ATGTCACCACAAACAGAGACTAAAGC	Kress & Erickson, 2007	rbcLr590	AGTCCACCGCGTAGACATTCAT	de Vere et al., 2012
rbcL	rbcL-TKT-F1	ACCCAWGTCACCACAAACRGAG	Ebihara et al., 2005	rbcL-TKT-R3N-2	CAAGCGGCAGCCRAYTCAG	Ebihara et al., 2005
matK	1RKIM-f	ACCCAGTCCATCTGGAAATCTTGGTTC	Kuzmina et al., 2012	3FKIM	CGTACAGTACTTTTGTGTTTACGAG	Kuzmina et al., 2012
matK	matKTI-1F	GTAGAGTCTATAAGACCACGA	Techaprasan et al., 2006	matKTI-1R	CACGACTTTCCCTATGTATAC	Techaprasan et al., 2006
matK	TA-10F	GAAGATAGATCTCGGCAAC	Takano & Okada, 2002	matK-R_Techaprasan	TTACATAAAAATGTATTCGCTC	Takano & Okada, 2002
matK	1RKIM-f	ACCCAGTCCATCTGGAAATCTTGGTTC	Kuzmina et al., 2012	3FKIM	CGTACAGTACTTTTGTGTTTACGAG	Kuzmina et al., 2012
rbcL	rbcL F	ATGTCACCACAAACAGAGACTAAAGC	Kress & Erickson, 2007	rbcLaR	GTAAAATCAAGTCCACCRCG	Kress et al. 2009
matK	1RKIM-f	ACCCAGTCCATCTGGAAATCTTGGTTC	Kuzmina et al., 2012	3FKIM	CGTACAGTACTTTTGTGTTTACGAG	Kuzmina et al., 2012
matK	390F	CGATCTATTCATTCAATATTTC	Cuénoud et al., 2002	1326R	TCTAGCACACGAAAGTCGAAGT	Cuénoud et al., 2002
matK	matK2.1a	ATCCATCTGGAAATCTTAGTTC	Ford et al., 2009	1440R	GTGTTTACGAGCYAAAGTTC	Fior et al., 2006
matK	1RKIM-f	ACCCAGTCCATCTGGAAATCTTGGTTC	Kuzmina et al., 2012	3FKIM	CGTACAGTACTTTTGTGTTTACGAG	Kuzmina et al., 2012
rbcL	rbcL F	ATGTCACCACAAACAGAGACTAAAGC	Kress & Erickson, 2007	rbcLaR	GTAAAATCAAGTCCACCRCG	Kress et al. 2009
matK	matK-XF	TAATTTACGATCAATTCATTC	Dunning & Savolaine, 2010	m-Tanruean-R	TCTGGAGTCTTTCTTGAGCG	Tanruean et al., 2021
rbcL	R-Parveen-F	ATGTCACCACAAACAGAAACTAAAGC	Parveen et al., 2012	R-Parveen-R	CTTCGGCACAAAATAAGAAACGATCTC	Parveen et al., 2012
matK	1RKIM-f	ACCCAGTCCATCTGGAAATCTTGGTTC	Kuzmina et al., 2012	3FKIM	CGTACAGTACTTTTGTGTTTACGAG	Kuzmina et al., 2012
rbcL	rbcL Z1	ATGTCACCACAAACAGAGACTAAAGCAAGT	Poinar et al., 1998	aR	CTTCTGCTACAAATAAGAATCGATCTC	Kress & Erickson, 2007
rbcL	rbcL F	ATGTCACCACAAACAGAGACTAAAGC	Kress & Erickson, 2007	rbcL19	AGATTCCGCAGCCACTGCAGCCCCTGCTTC	Poinar et al. 1998
rbcL	rbcL F	ATGTCACCACAAACAGAGACTAAAGC	Kress & Erickson, 2007	rbcLaR	GTAAAATCAAGTCCACCRCG	Kress et al. 2009
matK	1RKIM-f	ACCCAGTCCATCTGGAAATCTTGGTTC	Kuzmina et al., 2012	3FKIM	CGTACAGTACTTTTGTGTTTACGAG	Kuzmina et al., 2012
rbcL	rbcL F	ATGTCACCACAAACAGAGACTAAAGC	Kress & Erickson, 2007	rbcLaR	GTAAAATCAAGTCCACCRCG	Kress et al. 2009
matK	1RKIM-f	ACCCAGTCCATCTGGAAATCTTGGTTC	Kuzmina et al., 2012	3FKIM	CGTACAGTACTTTTGTGTTTACGAG	Kuzmina et al., 2012
rbcL	rbcL F	ATGTCACCACAAACAGAGACTAAAGC	Kress & Erickson, 2007	rbcLajf634R	GAAACGGTCTCTCCAACGCAT	Fazekas et al., 2008
rbcL	NA	NA	NA	CS_rbcL-300rev	TAAAGGATACGCTACATAAGC	De Castro et al., 2017
matK	390F	CGATCTATTCATTCAATATTTC	Cuénoud et al., 2002	1326R	TCTAGCACACGAAAGTCGAAGT	Cuénoud et al., 2002
rbcL	rbcL F	ATGTCACCACAAACAGAGACTAAAGC	Kress & Erickson, 2007	aR	CTTCTGCTACAAATAAGAATCGATCTCTCCA	Hasebe et al., 1994
matK	matK472F	CCCRTYCATCTGGAAATCTTGGTTC	yu et al., 2011	matK1248R	GCTRTRATAATGAGAAAGATTTCTGC	yu et al., 2011
matK	matK472F	CCCRTYCATCTGGAAATCTTGGTTC	yu et al., 2011	matK1248R	GCTRTRATAATGAGAAAGATTTCTGC	yu et al., 2011
matK	FERmatK fEDR	ATTCATTCRATRTTTTTATTTHTGGARGAYAGATT	Kuo et al., 2011	FERmatK rAGK	CGTRTTGTACTYYTRTGTTTRCVAGC	Kuo et al., 2011
rbcL	rbcL F	ATGTCACCACAAACAGAGACTAAAGC	Kress & Erickson, 2007	1.2-rbcL	GTAAAATCAAGTCCACCGCG	Fofana et al., 1997
matK	1RKIM-f	ACCCAGTCCATCTGGAAATCTTGGTTC	Kuzmina et al., 2012	3FKIM	CGTACAGTACTTTTGTGTTTACGAG	Kuzmina et al., 2012
matK	matK-2.1F	CCTATCCATCTGGAAATCTTAG	Ford et al., 2009	matK-5R	GTTCTAGCACAAGAAAGTCG	Ford et al., 2009
rbcL	rbcL F	ATGTCACCACAAACAGAGACTAAAGC	Kress & Erickson, 2007	P1782	ATACTTCACAAGCAGCAGCTAGTCC	Levin et al., 2003
matK	390F	CGATCTATTCATTCAATATTTC	Cuénoud et al., 2002	matK1520R	CGGATAATGTCCAAATACCAAATA	Whitten et al. 2000
rbcL	NA	NA	NA	RbcLF1379R	TCACAAGCAGCAGCTAGTTCAGGACTC	Wolf et al., 1994
matK	matK-XF	TAATTTACGATCAATTCATTC	Dunning & Savolaine, 2010	matK-XF 2	ACAAGAAAGTCGAAGTAT	Dunning & Savolaine, 2010
rbcL	rbcL F	ATGTCACCACAAACAGAGACTAAAGC	Kress & Erickson, 2007	aR	CTTCTGCTACAAATAAGAATCGATCTC	Kress & Erickson, 2007
matK	1RKIM-f	ACCCAGTCCATCTGGAAATCTTGGTTC	Kuzmina et al., 2012	3FKIM	CGTACAGTACTTTTGTGTTTACGAG	Kuzmina et al., 2012
matK	390F	CGATCTATTCATTCAATATTTC	Cuénoud et al., 2002	1326R	TCTAGCACACGAAAGTCGAAGT	Cuénoud et al., 2002
rbcL	rbcL F	ATGTCACCACAAACAGAGACTAAAGC	Kress & Erickson, 2007	rbcLaR	GTAAAATCAAGTCCACCRCG	Kress et al. 2009
rbcL	rbcL-1F	ATGTCACCACAAACAGAAAC	Fay et al., 1997	rbcL-724R-adap1	TCGCATGTACCCTGCAGTAGC	Olmstead et al. 1992
rbcL	RBCL-broad-for-1	GATACTGATATCTTGGCAGCATT	Srivastava et al., 2018	RBCL-broad-rev-1	GGGCTTGTACACATGCTTCT	Srivastava et al., 2018
rbcL	RBCL-broad-for-2	GCTTACCCATTAGACCTTTTTGA	Srivastava et al., 2018	RBCL-broad-rev-2	TACGGAATCATCCCCAAAGA	Srivastava et al., 2018
rbcL	NA	NA	NA	RBCL-broad-rev-3	AACGGTCTCTCCAACGCATA	Srivastava et al., 2018
rbcL	Hya-RBCL-for	CGGCAGAGCGGTTTATGAG	Srivastava et al., 2018	Hya-RBLC-ver	CACGGCAATAATGAGCTAAACTC	Srivastava et al., 2018
rbcL	Hydra-RBCL-for	GAAATGATGAAAAGGGCTGTATG	Srivastava et al., 2018	Hydra-RBCL-ver	CGGTCTTTTTCAATCAAATCG	Srivastava et al., 2018
rbcL	Calad-RBCL-for	TTGGAGAGACCGTTTCTTATTC	Srivastava et al., 2018	Calad-RBCL-ver	AGTAGTCATGCATTACGATAGGGG	Srivastava et al., 2018
rbcL	Impa-RBCL-for	AAAGATGATGAGAACGTGAACTCT	Srivastava et al., 2018	Impa-RBCL-ver	GGCAAATACAGCCCTTTTGT	Srivastava et al., 2018
rbcL	Salv-RBCL-for	GCGGGTACATGCGAAGAG	Srivastava et al., 2018	Salv-RBCL-ver	GGCAATAATGAGCCAAACTG	Srivastava et al., 2018
rbcL	Vinca-RBCL-for	GGTTGAGAGAGATAAATTGAACAAA	Srivastava et al., 2018	Vinca-RBCL-ver	ATTGCACGGTGGATGTGC	Srivastava et al., 2018
rbcL	Fitt-RBCL-for	TGATAAAAAGAGCTGTATTTGCTAGG	Srivastava et al., 2018	Fitt-RBCL-ver	CACGACTTCGATCTTTTTCAAC	Srivastava et al., 2018
rbcL	Lant-RBCL-for	AGAATTGGGAGTTCCTATCGTC	Srivastava et al., 2018	Lant-RBCL-ver	CCTACTACGGTACCAGAGTGAAC	Srivastava et al., 2018
rbcL	Crot-RBCL-for	ACAGGTGAAATCAAAGGACATTAT	Srivastava et al., 2018	Crot-RBCL-ver	TCGGCAATAATGAGCTAAGGA	Srivastava et al., 2018
rbcL	Rose-RBCL-for	TTTTACCAAAGATGATGAGAATGTT	Srivastava et al., 2018	Rose-RBCL-rev	CCAATTCTCTGGCAAATACGGCT	Srivastava et al., 2018
rbcL	Orch-RBCL-for	GATTTTACTAAGGATGATGAAAACGTA	Srivastava et al., 2018	Orch-RBCL-ver	CAAGCTAGTATTTGCGGTGAAC	Srivastava et al., 2018
rbcL	Flam-RBCL-for	CGTTGGAGAGACCGTTTCG	Srivastava et al., 2018	Flam-RBCL-ver	TTAAGTAGTCATGCATTACAATAGGGA	Srivastava et al., 2018
rbcL	Tulip-RBCL-for	AAGTACGGTCGTCCCCTATTA	Srivastava et al., 2018	Tulip-RBCL-ver	CAATAATGAGCCAAGGTAGTATTC	Srivastava et al., 2018
rbcL	Sun-RBCL-for	CGCTAAAAACTACGGTAGAGCTTG	Srivastava et al., 2018	Sun-RBCL-ver	CCTTTTCATCATATCTTCGCAAT	Srivastava et al., 2018
rbcL	Lilac-RBCL-for	AGATCTGCGAATCCCTCCTG	Srivastava et al., 2018	Lilac-RBCL-ver	TCTCTCCAACGCATAAACGGC	Srivastava et al., 2018
rbcL	Snap-RBCL-for	AGAGCATGTTATGAATGTCTTCGA	Srivastava et al., 2018	Snap-RBCL-ver	GACCTTTGATTTCACCTGTTTCT	Srivastava et al., 2018
rbcL	Alst-RBCL-for	GGGATGTACCATTAAACCAAAAC	Srivastava et al., 2018	Alst-RBCL-ver	CAGTGAATCCCCCGGTTAT	Srivastava et al., 2018
rbcL	Prim-RBCL-for	TCCAAGTTGAAAGAGATAAATTGAAT	Srivastava et al., 2018	Prim-RBCL-rev	AACAGGGGACGACCATACTTA	Srivastava et al., 2018
rbcL	Carn-RBCL-for	ATTTTGTGCCGAAGCAATTA	Srivastava et al., 2018	Carn-RBCL-rev	CCTGGTGTAGAAACCCAAGA	Srivastava et al., 2018
rbcL	Chrys-RBCL-for	GAAGATTTGCGAATTCCTACTG	Srivastava et al., 2018	Chrys-RBCL-rev	GCAGAACACCCGGTAGAGAC	Srivastava et al., 2018
rbcL	Daff-RBCL-for	GCTTGATTTTACCAAGGATGAC	Srivastava et al., 2018	Daff-RBCL-rev	GGATGTGAAGAAGTAGACCGTTG	Srivastava et al., 2018
matK	trnK 1	CTCAACGGTAGAGTACTCG	Manos & Steele, 1997	mIR	CGTTTCACAAGTACTGAACTA	Kress et al., 2002
matK	1R_KIM	AATATCCAAATACCAAATCC	Kim KJ, unpublished data	3FKIM	CGTACAGTACTTTTGTGTTTACGAG	Kim KJ, unpublished data
rbcL	rbcL-1F	ATGTCACCACAAACAGAAAC	Fay et al., 1997	rbcL-724R	TCGCATGTACCTGCAGTAGC	Fay et al., 1997
matK	390F	CGATCTATTCATTCAATATTTC	Cuénoud et al., 2002	3FKIM	CGTACAGTACTTTTGTGTTTACGAG	Kuzmina et al., 2012
rbcL	rbcL F	ATGTCACCACAAACAGAGACTAAAGC	Kress & Erickson, 2007	rbcLaR	GTAAAATCAAGTCCACCRCG	Kress et al. 2009
matK	1F	ACTGTATCGCACTATGTATCA	Bremer et al., 2002	4R	GCATCTTTTACCCARTAGCGAAG	Bremer et al., 2002
rbcL	rbcL F	ATGTCACCACAAACAGAGACTAAAGC	Kress & Erickson, 2007	rbcLaR	GTAAAATCAAGTCCACCRCG	Kress et al. 2009
matK	1RKIM-f	ACCCAGTCCATCTGGAAATCTTGGTTC	Kuzmina et al., 2012	3FKIM	CGTACAGTACTTTTGTGTTTACGAG	Kuzmina et al., 2012
rbcL	rbcL F	ATGTCACCACAAACAGAGACTAAAGC	Kress & Erickson, 2007	rbcLaR-adp	GTAAAATCAAGTCCACCYCG	Kress et al. 2009
matK	1RKIM-f	ACCCAGTCCATCTGGAAATCTTGGTTC	Kuzmina et al., 2012	3FKIM	CGTACAGTACTTTTGTGTTTACGAG	Kuzmina et al., 2012
rbcL	rbcL F	ATGTCACCACAAACAGAGACTAAAGC	Kress & Erickson, 2007	rbcLajf634R	GAAACGGTCTCTCCAACGCAT	Fazekas et al., 2008
matK	1RKIM-f	ACCCAGTCCATCTGGAAATCTTGGTTC	Kuzmina et al., 2012	3FKIM	CGTACAGTACTTTTGTGTTTACGAG	Kuzmina et al., 2012
rbcL	rbcL F	ATGTCACCACAAACAGAGACTAAAGC	Kress & Erickson, 2007	rbcLaR	GTAAAATCAAGTCCACCRCG	Kress et al. 2009
rbcL	rbcL-1F	ATGTCACCACAAACAGAAAC	Fay et al., 1997	rbcL-724R	TCGCATGTACCTGCAGTAGC	Fay et al., 1997
rbcL	rbcL-1F	ATGTCACCACAAACAGAAAC	Fay et al., 1997	rbcL-724R	TCGCATGTACCTGCAGTAGC	Fay et al., 1997
matK	390F	CGATCTATTCATTCAATATTTC	Cuénoud et al., 2002	1326R	TCTAGCACACGAAAGTCGAAGT	Cuénoud et al., 2002
matk	5R	GTTCTAGCACAAGAAAGTCG	Ford et al., 2009	XF	TAATTTACGATCAATTCATTC	Ford et al., 2009
matK	1RKIM-f	ACCCAGTCCATCTGGAAATCTTGGTTC	Kuzmina et al., 2012	3FKIM	CGTACAGTACTTTTGTGTTTACGAG	Kuzmina et al., 2012
rbcL	rbcL F	ATGTCACCACAAACAGAGACTAAAGC	Kress & Erickson, 2007	rbcLaR	GTAAAATCAAGTCCACCRCG	Kress et al. 2009
rbcL	rbcL F	ATGTCACCACAAACAGAGACTAAAGC	Kress & Erickson, 2007	aR	CTTCTGCTACAAATAAGAATCGATCTCTCCA	Hasebe et al., 1994
rbcL	rbcL F	ATGTCACCACAAACAGAGACTAAAGC	Kress & Erickson, 2007	xp6mod	ATTTCCCCAAGGGTGTCCTA	R. Fleischer, personal communication
matk	matK-13F	CTAATACCTCACCCCGTCCATCTG	Su et al., 2008	matK-515R	CTGTCCGGTTGMGACCACAAGTAA	Su et al., 2008
matk	matK-424F	TCAAAGGGGACTCATCTTCGTATG	Su et al., 2008	matK-788R	ATCCGCCCAAATYGATTGATAATA	Su et al., 2008
matk	matK-449F	AGAAATGGAAATCTTACCTTGTCC	Su et al., 2008	matK-824R	GAGGATCCACTGTGATAATGAGAA	Su et al., 2008
rbcL	rbcL-1F	ATGTCACCACAAACAGAAAC	Fay et al., 1997	rbcL-724R	TCGCATGTACCTGCAGTAGC	Fay et al., 1997
rbcL	636F	GCGTTGGAGAGATCGTTTCT	Olmstead & Palmer, 1994	1460R	TCCTTTTAGTAAAAGATTGGGCCGAG	Fay et al., 1997
rbcL	217F	GGACTTACCAGCCTTGATCG	Pirie et al., 2005	536R	GGTTATCCGCCAAGAACTACGG	Pirie et al., 2005
rbcL	922F	GGTATGCACTTTCGTGTACTAGC	Pirie et al., 2005	1104R	GGCAGAACACCTGGCAAAGAGACC	Pirie et al., 2005
rbcL	rbcL-7F	GATTCAAAGCTGGTGTTAAAGAGT	Su et al., 2008	rbcL-429R	GGGGCGGACCCTGGAAAGTCT	Su et al., 2008
rbcL	rbcL-127F	CTGCGGTAGCTGCCGAATCTTC	Su et al., 2008	rbcL-734R	GCAAATACGGCCCTTTTCATCATT	Su et al., 2008
rbcL	rbcL-656F	GCAGGCCGAAACAGGTGAAATC	Su et al., 2008	rbcL-1100R	GGGCAAAACACCTGGCAAAGAGA	Su et al., 2008
rbcL	rbcL-984F	GAACGGGACATCACTTTGGGTTTT	Su et al., 2008	rbcL-1381R	TCGAATTCGAATTTGATCTCCTTC	Su et al., 2008
matK	matK-2.1F	CCTATCCATCTGGAAATCTTAG	Ford et al., 2009	matK-5R	GTTCTAGCACAAGAAAGTCG	Ford et al., 2009
rbcL	rbcL F	ATGTCACCACAAACAGAGACTAAAGC	Kress & Erickson, 2007	aR	CTTCTGCTACAAATAAGAATCGATCTC	Kress & Erickson, 2007
rbcL	1F-Jung	TAAAGCAAGTGTTGGGTTTAAAG	Muasya et al., 1998	1400R	ATCTAGTTTATCTACCGGATCGA	Jung & Choi, 2010
rbcL	636F	GCGTTGGAGAGATCGTTTCT	Olmstead & Palmer, 1994	778R	TATGATAGGAACTCCCAATTCT	Jung & Choi, 2010
matK	matK-1F	CGTCAACAACAATGCTTATATCC	Starr, unpublished	matK-RL	GCTTTGCCTTGATATCGAAC	Starr, unpublished
matK	matK-2.5F	TCAATGCTGGRTCCAAGATA	Starr, unpublished	matK-2.5R*	ATATCTTGGARCCAGCATTG	Starr, unpublished
matK	NA	NA	Starr, unpublished	matK-5R-starr	TTTATGTTTACGAGCCAAAG	Starr, unpublished
rbcL	rbcL-1F	ATGTCACCACAAACAGAAAC	Fay et al., 1997	rbcL-724R	TCGCATGTACCTGCAGTAGC	Fay et al., 1997
rbcL	636F	GCGTTGGAGAGATCGTTTCT	Olmstead & Palmer, 1994	1360R	CTTCACAAGCAGCAGCTAGTTC	Reeves et al., 2001
matK	390F	CGATCTATTCATTCAATATTTC	Cuénoud et al., 2002	1326R	TCTAGCACACGAAAGTCGAAGT	Cuénoud et al., 2002
rbcL	rbcL-1F	ATGTCACCACAAACAGAAAC	Fay et al., 1997	rbcL-724R	TCGCATGTACCTGCAGTAGC	Fay et al., 1997
matK	matK472F	CCCRTYCATCTGGAAATCTTGGTTC	yu et al., 2011	matK1248R	GCTRTRATAATGAGAAAGATTTCTGC	yu et al., 2011
matK	1RKIM-f	ACCCAGTCCATCTGGAAATCTTGGTTC	Kuzmina et al., 2012	3FKIM	CGTACAGTACTTTTGTGTTTACGAG	Kuzmina et al., 2012
rbcL	rbcL F	ATGTCACCACAAACAGAGACTAAAGC	Kress & Erickson, 2007	rbcLaR	GTAAAATCAAGTCCACCRCG	Kress et al. 2009
matK	1RKIM-f	ACCCAGTCCATCTGGAAATCTTGGTTC	Kuzmina et al., 2012	3FKIM	CGTACAGTACTTTTGTGTTTACGAG	Kuzmina et al., 2012
rbcL	636F	GCATTGGAGAGAGATCGTTTCT	Fay et al., 1997	rbcL-724R	TCGCATGTACCTGCAGTAGC	Fay et al., 1997
rbcL	rbcL-1F	ATGTCACCACAAACAGAAAC	Fay et al., 1997	rbcL-724R	TCGCATGTACCTGCAGTAGC	Fay et al., 1997
rbcL	Z1	ATGTCACCACAAACAGAAACTAAAGCAAGT	Soltis et al., 1992	RbcLF1379R	TCACAAGCAGCAGCTAGTTCAGGACTC	Wolf et al., 1994
matK	424F	CTGCTTATTCTAAGACTTTC	Little & Barrington, 2003	NA	NA	NA
matK	878F	TCATCGTGCAATGCATGC	Little & Barrington, 2003	432R	ATAAGCAGGAGGGATTCGCAGATC	Little & Barrington, 2003
matK	trnK3914F	TGGGTTGCTAACTCAATGG	Johnson & Soltis 1994	trnK-2R	AACTAGTCGGATGGAGTAG	Johnson & Soltis 1994
matK	NA	NA	Johnson & Soltis 1994	trnK-2R	AACTAGTCGGATGGAGTAG	Johnson & Soltis 1994
matK	390F	CGATCTATTCATTCAATATTTC	Cuénoud et al., 2002	1326R	TCTAGCACACGAAAGTCGAAGT	Cuénoud et al., 2002
rbcL	rbcL-1F	ATGTCACCACAAACAGAAAC	Fay et al., 1997	rbcL-724R	TCGCATGTACCTGCAGTAGC	Fay et al., 1997
rbcL	636F	GCATTGGAGAGAGATCGTTTCT	Fay et al., 1997	1460R	TCCTTTTAGTAAAAGATTGGGCCGAG	Fay et al., 1997
rbcL	rbcL F	ATGTCACCACAAACAGAGACTAAAGC	Kress & Erickson, 2007	1375	ATACGATCTCTTTCCATACTTCAC	Lida et al., 2007
rbcL	rbcL-1F	ATGTCACCACAAACAGAAAC	Fay et al., 1997	RbcLF1379R	TCACAAGCAGCAGCTAGTTCAGGACTC	Wolf et al., 1994
matK	390F	CGATCTATTCATTCAATATTTC	Cuénoud et al., 2002	1326R	TCTAGCACACGAAAGTCGAAGT	Cuénoud et al., 2002
rbcL	rbcL Z1	ATGTCACCACAAACAGAGACTAAAGCAAGT	Poinar et al., 1998	rbcL19	AGATTCCGCAGCCACTGCAGCCCCTGCTTC	Poinar et al., 1998
matK	matKq-F	TGCATTTATTGCGGTTCTTTC	Piredda et al., 2011	matKq-R	CGCGTGCAGTACTTTTGTGT	Piredda et al., 2011
matK	1RKIM-f	ACCCAGTCCATCTGGAAATCTTGGTTC	Kuzmina et al., 2012	3FKIM	CGTACAGTACTTTTGTGTTTACGAG	Kuzmina et al., 2012
rbcL	rbcL F	ATGTCACCACAAACAGAGACTAAAGC	Kress & Erickson, 2007	rbcLaR	GTAAAATCAAGTCCACCRCG	Kress et al. 2009
rbcL	rbcL F	ATGTCACCACAAACAGAGACTAAAGC	Kress & Erickson, 2007	rbcLaR	GTAAAATCAAGTCCACCRCG	Kress et al. 2009
rbcL	NA	NA	Kress & Erickson, 2007	rbcLajf634R	GAAACGGTCTCTCCAACGCAT	Fazekas et al., 2008
matK	1RKIM-f	ACCCAGTCCATCTGGAAATCTTGGTTC	Kuzmina et al., 2012	3FKIM	CGTACAGTACTTTTGTGTTTACGAG	Kuzmina et al., 2012
matK	390F	CGATCTATTCATTCAATATTTC	Cuénoud et al., 2002	1326R	TCTAGCACACGAAAGTCGAAGT	Cuénoud et al., 2002
matk	NY552F	CTGGATYCAAGATGCTCCTT	Damon Little, unpublished	NY1150R	GGTCTTTGAGAAGAACGGAGA	Damon Little, unpublished
matk	PKF4	CCCTATTCTATTCAYCCNGA	Fazekas et al., 2008	PKR1	CGTATCGTGCTTTTRTGYTT	Fazekas et al., 2008
matK	m-Vu-F	CAAAAGAGGTTCGTTGGGCA	Vu et al., 2021	m-Vu-R	ATTGGCCCAGATCGGCTTAC	Vu et al., 2021
rbcL	r-Vu-F	CTGCGAATTCCCCCTGCTTA	Vu et al., 2021	r-Vu-F	GATCGCGTCCCTCATTACGA	Vu et al., 2021
matK	matK-2.1F	CCTATCCATCTGGAAATCTTAG	Ford et al., 2009	matK.2	gaagccagaatggattttcc	Haider & Wilkinson, 2011
matK	390F-adp	CGATATTCATTCATTCAATTTC	Kress & Erickson, 2007	1326R-adp	TCTAGCACACGAAAGTCGAAGGAAGT3	Kress & Erickson, 2007
rbcL	CrbcL-F	GGTACATGGACAACTGTGTGG	Park et al., 2020	CrbcL-R	TGAGCCAAAGAAGTATTTGCAGTG	Park et al., 2020
rbcL	rbcL F	ATGTCACCACAAACAGAGACTAAAGC	Kress & Erickson, 2007	rbcLajf634R	GAAACGGTCTCTCCAACGCAT	Fazekas et al., 2008
matK	1RKIM-f	ACCCAGTCCATCTGGAAATCTTGGTTC	Kuzmina et al., 2012	3FKIM	CGTACAGTACTTTTGTGTTTACGAG	Kuzmina et al., 2012
rbcL	rbcL F	ATGTCACCACAAACAGAGACTAAAGC	Kress & Erickson, 2007	rbcLaR	GTAAAATCAAGTCCACCRCG	Kress et al. 2009
matK	1RKIM-f	ACCCAGTCCATCTGGAAATCTTGGTTC	Kuzmina et al., 2012	3FKIM	CGTACAGTACTTTTGTGTTTACGAG	Kuzmina et al., 2012
rbcL	Z1	ATGTCACCACAAACAGAAACTAAAGCAAGT	Soltis et al., 1992	1460R	TCCTTTTAGTAAAAGATTGGGCCGAG	Fay et al., 1997
matK	matK-413f-1	TAATTTACRATCAATTCATTCAATATTTCC	Heckenhauer et al., 2016	matK-1227r-1	GARGAYCCRCTRTRATAATGAGAAAGATTT	Heckenhauer et al., 2016
rbcL	rbcL-F	ATGTCACCACAAACAGAGACTAA	CBOL Plant Working Group 2009	rbcL-R	TTCGGCACAAAATACGAAACGATCTCTC	CBOL Plant Working Group 2009
matK	matK _For (390)	TGTAGCACAGGAAAGTCGAAGT	Zeinalabedini et al.,2021	390F	CGATCTATTCATTCAATATTTC	Cuénoud et al., 2002
rbcL	rbcLa _For	ATGTCACCAACAAACAGAGACTAAAGC	Zeinalabedini et al.,2021	rbcLa _Rev	GTAAAATCAAGTCCACCRGC	Zeinalabedini et al.,2021
matK	390F	CGATCTATTCATTCAATATTTC	Cuénoud et al., 2002	matK-5R	GTTCTAGCACAAGAAAGTCG	Ford et al., 2009
rbcL	ESRBCL1F	ATGTCAMCAMAAAMGGAGAMTAAAGC	Korall et al., 2006	ESRBCL1361R	TCAGGAMTCCAMTTAMTAGCTTCAMG	Korall et al., 2006
rbcL	rbcL-1F	ATGTCACCACAAACAGAAAC	Fay et al., 1997	rbcL-724R	TCGCATGTACCTGCAGTAGC	Fay et al., 1997
matK	390F	CGATCTATTCATTCAATATTTC	Cuénoud et al., 2002	1326R	TCTAGCACACGAAAGTCGAAGT	Cuénoud et al., 2002
rbcL	rbcL-1-F	ATCGTTTCTTATTTTGTG	Jiao et al. 2015	rbcL-1-R	CTTTTGATCATTTCTTCG	Jiao et al. 2015
rbcL	rbcL-2-F	GTTGCTGGAGAAGAAAAT	Jiao et al. 2016	rbcL-2-R	CTTGGATACCATGAGGTG	Jiao et al. 2016
rbcL	rbcL-3-F	CGTTTCTTATTTTGTGCC	Jiao et al. 2017	rbcL-3-R	TTCCCCTTCAAGTTTACC	Jiao et al. 2017
rbcL	rbcL-4-F	GGATTCACCGCAAACACT	Jiao et al. 2018	rbcL-4-R	ATTACCCTCACGAGCAAG	Jiao et al. 2018
rbcL	rbcL-5-F	GGGTTATCCGCTAAGAAT	Jiao et al. 2019	rbcL-5-R	CACGAGCAAGATCACGTC	Jiao et al. 2019
matK	matK3F	GGATGAAGCAAGGAATTCGTCTAC	Hernandez-Hernandez et al., 2011	matK3F	TTCATTGCACACGGCTTTCCCTA	Hernandez-Hernandez et al., 2011
matK	matK13F	GGGCACAAGCACAAGAAGAAT	Hernandez-Hernandez et al., 2011	matK9R	TAGCCAACGATCCAACCAGAG	Hernandez-Hernandez et al., 2011
rbcL	rbcL F	ATGTCACCACAAACAGAGACTAAAGC	Kress & Erickson, 2007	rbcL R23	TTTTAGTAAAAGATTGGGCCG	Ohi-Toma et al., 2006
matK	trnK3914F	TGGGTTGCTAACTCAATGG	Johnson & Soltis 1994	trnK-2R	AACTAGTCGGATGGAGTAG	Johnson & Soltis 1994
matK	matK-AF	CTATATCCACTTATCTTTCAGGAGT	Kato et al., 1998	matK 8R	AAAGTTCTAGCACAAGAAAGTGCA	Kato et al. 1999
matK	19F	CGTTCTGACCATATTGCACTATG	Molvray et al., 2000	1326R	TCTAGCACACGAAAGTCGAAGT	Cuénoud et al., 2002
rbcL	rbcLbF	AGACCTWTTTGAAGAAGGTTCWGT	Dong et al., 2014	rbcLbR	TCGGTYAGAGCRGGCATRTGCCA	Dong et al., 2014
rbcL	rbcLb-chlF	WGAYTTATTTGAAGAAGGWTCAGT	Dong et al., 2014	rbcLb-chlR	TCAACTAAWGCWGGCATRTGCCA	Dong et al., 2014
rbcL	rbcLb-chaF	AGATCTATTTGAAGAAGGTTCCGT	Dong et al., 2014	rbcLb-chaR	TCAGTTAATGCAGGCATATGCCA	Dong et al., 2014
rbcL	rbcLb-bryF	AGATTTATTTGAAGAAGGTTCTGT	Dong et al., 2014	rbcLb-bryR	TCAGTTAAWGCTGGCATATGCCA	Dong et al., 2014
rbcL	rbcLb-lycF	GGATCTGTTTGAGGAAGGTTCCGT	Dong et al., 2014	rbcLb-lycR	TCGGTCARAGCGGGCATATGCCA	Dong et al., 2014
rbcL	rbcLb-fernF	GGATCTATTYGAAGAAGGTTCTGT	Dong et al., 2014	rbcLb-fernR	TCGGTTAGAGCAGGCATGTGCCA	Dong et al., 2014
rbcL	rbcLb-Sf	AGACCTTTTTGAAGAAGGTTCTGT	Dong et al., 2014	rbcLb-Sr	TCGGTCAGAGCAGGCATATGCCA	Dong et al., 2014
rbcL	rbcL-Lee-F	AATTCATGAGTTGTAGGGAGGGA	Lee et al., 2010	rbcL-Lee-R	AATTCGCAGATCCTCCAGACGT	Lee et al., 2010
matK	390F	CGATCTATTCATTCAATATTTC	Cuénoud et al., 2002	1326R	TCTAGCACACGAAAGTCGAAGT	Cuénoud et al., 2002
rbcL	rbcL-1F	ATGTCACCACAAACAGAAAC	Fay et al., 1997	rbcL-724R	TCGCATGTACCTGCAGTAGC	Fay et al., 1997
rbcL	rbcL 627F	CATTTATGCGCTGGAGAGACCG	Lledo et al., 1998	rbcL 1504R	GAATTACTGATTTCGCAAC	Lledo et al., 1998
matK	390F	CGATCTATTCATTCAATATTTC	Cuénoud et al., 2002	1326R	TCTAGCACACGAAAGTCGAAGT	Cuénoud et al., 2002
rbcL	Z1	ATGTCACCACAAACAGAAACTAAAGCAAGT	Wolf et al., 1994	RbcLF1379R	TCACAAGCAGCAGCTAGTTCAGGACTC	Wolf et al., 1994
matK	1RKIM-f	ACCCAGTCCATCTGGAAATCTTGGTTC	Kuzmina et al., 2012	3FKIM	CGTACAGTACTTTTGTGTTTACGAG	Kuzmina et al., 2012
rbcL	rbcL-1F	ATGTCACCACAAACAGAAAC	Fay et al., 1997	rbcL-724R	TCGCATGTACCTGCAGTAGC	Fay et al., 1997
rbcL	rbcL-1F	ATGTCACCACAAACAGAAAC	Fay et al., 1997	RbcLF1379R	TCACAAGCAGCAGCTAGTTCAGGACTC	Wolf et al., 1994
rbcL	rbcL-595F	AATTCYCARCCRTTCATGCGT	Le Péchon et al., 2016	650R	AGAGCTTCYGCYACRAATA	Zhang et al., 2017
rbcL	NA	NA	NA	819R	AGCTAAGCTGGTRTTKGCRGT	Zhang et al., 2017
matK	1RKIM-f	ACCCAGTCCATCTGGAAATCTTGGTTC	Kuzmina et al., 2012	3FKIM	CGTACAGTACTTTTGTGTTTACGAG	Kuzmina et al., 2012
rbcL	Z1	ATGTCACCACAAACAGAAACTAAAGCAAGT	Wolf et al., 1994	rbcL F	ATGTCACCACAAACAGAGACTAAAGC	Kress et al. 2009
rbcL	r-Wang-R	GTAAAATCAAGTCCACCACG	Wang et al., 2010	1.2-rbcL	GTAAAATCAAGTCCACCGCG	Fofana et al., 1997
matk	Aa.matK.F	CGTACCGTACTTTTATGTTTACGAG	Suzuki et al., 2014	Aa.matK.R	ATCCCATCCATCTGGAAATCCTGGTTC	Suzuki et al., 2014
matK	m-wang-F	CGTACTGTACTTTTATGTTTACGAG	Wang et al., 2010	m-wag-F	ATCCGGTCCATCTAGAAATATTGGTTC	Wang et al., 2010
matK	matK-XF	TAATTTACGATCAATTCATTC	Dunning & Savolaine, 2010	matK-5R	GTTCTAGCACAAGAAAGTCG	Ford et al., 2009
rbcL	rbcL F	ATGTCACCACAAACAGAGACTAAAGC	Kress & Erickson, 2007	rbcL911	TTTCTTCGCATGTACCCGC	Kress et al. 2009
matK	390F	CGATCTATTCATTCAATATTTC	Cuénoud et al., 2002	1326R	TCTAGCACACGAAAGTCGAAGT	Cuénoud et al., 2002
matK	1RKIM-f	ACCCAGTCCATCTGGAAATCTTGGTTC	Kuzmina et al., 2012	3FKIM	CGTACAGTACTTTTGTGTTTACGAG	Kuzmina et al., 2012
rbcL	rbcL-1F	ATGTCACCACAAACAGAAAC	Fay et al., 1997	rbcL-724R-adap1	TCGCATGTACCCTGCAGTAGC	Kress et al. 2009 (Chowlu et al., 2017)
matK	1RKIM-f	ACCCAGTCCATCTGGAAATCTTGGTTC	Kuzmina et al., 2012	3FKIM	CGTACAGTACTTTTGTGTTTACGAG	Kuzmina et al., 2012
rbcL	rbcL-Faqir-F	TTGACTTATTATACTCCTGACTATGA	Faqir et al., 2019	rbcL-Faqir-R	TAAGAATCGATCTCTCCAACGCATAA	Faqir et al., 2019
rbcL	rbcL F	ATGTCACCACAAACAGAGACTAAAGC	Kress & Erickson, 2007	rbcL-HIR1	CTTCACATGTACCTGCAGTAGC	Ebihara et al., 2013
matK	trnK3914F	TGGGTTGCTAACTCAATGG	Johnson & Soltis 1994	trnK-2R	AACTAGTCGGATGGAGTAG	Johnson & Soltis 1994
rbcL	rbcL F	ATGTCACCACAAACAGAGACTAAAGC	Kress & Erickson, 2007	rbcLaR	GTAAAATCAAGTCCACCRCG	Kress et al. 2009
matK	trnKmatK_For	AGTTTRTMAGACCACGACTG	Christin et al., 2011	trnKmatK_Rev	GCACACGGCTTTCCCTATG	Christin et al., 2011
rbcL	rbcL-1F	ATGTCACCACAAACAGAAAC	Fay et al., 1997	rbcL-724R	TCGCATGTACCTGCAGTAGC	Fay et al., 1997
matK	1RKIM-f	ACCCAGTCCATCTGGAAATCTTGGTTC	Kuzmina et al., 2012	3FKIM	CGTACAGTACTTTTGTGTTTACGAG	Kuzmina et al., 2012
rbcL	rbcL F	ATGTCACCACAAACAGAGACTAAAGC	Kress & Erickson, 2007	aR	CTTCTGCTACAAATAAGAATCGATCTC	Kress & Erickson, 2007
rbcL	rbcL-1F	ATGTCACCACAAACAGAAAC	Fay et al., 1997	rbcL-724R	TCGCATGTACCTGCAGTAGC	Fay et al., 1997
rbcL	rbcL-26-F	TGTCACCACAAACAGAGACTAAAGC	Lida et al., 2007	1375	ATACGATCTCTTTCCATACTTCAC	Lida et al., 2007
matK	19F	CGTTCTGACCATATTGCACTATG	Molvray et al., 2000	trnK-2R	AACTAGTCGGATGGAGTAG	Johnson & Soltis 1994
matK	308F	TATCAGAAGGTTTTGSA	Whitten et al. 2007	1100F	CATTTCTAATAAATACTCTGAC	Whitten et al. 2007
matK	56F	ACTTCCTCTATCCGCTACTCCTT	Whitten et al. 2000	matK1520R	CGGATAATGTCCAAATACCAAATA	Whitten et al. 2000
rbcL	rbcL F	ATGTCACCACAAACAGAGACTAAAGC	Kress & Erickson, 2007	rbcLaR	GTAAAATCAAGTCCACCRCG	Kress et al. 2009
matK	1RKIM-f	ACCCAGTCCATCTGGAAATCTTGGTTC	Kuzmina et al., 2012	3FKIM	CGTACAGTACTTTTGTGTTTACGAG	Kuzmina et al., 2012
matK	390F	CGATCTATTCATTCAATATTTC	Cuénoud et al., 2002	1326R	TCTAGCACACGAAAGTCGAAGT	Cuénoud et al., 2002
rbcL	rbcL F	ATGTCACCACAAACAGAGACTAAAGC	Kress & Erickson, 2007	aR	CTTCTGCTACAAATAAGAATCGATCTC	Kress & Erickson, 2007
rbcL	rbcL-1F	ATGTCACCACAAACAGAAAC	Fay et al., 1997	rbcL-724R	TCGCATGTACCTGCAGTAGC	Fay et al., 1997
matK	1RKIM-f	ACCCAGTCCATCTGGAAATCTTGGTTC	Kuzmina et al., 2012	3FKIM	CGTACAGTACTTTTGTGTTTACGAG	Kuzmina et al., 2012
rbcL	HRM_rbcL1F	GCAGCATTCCGAGTAACTCCTCA	Osathanunkul et al., 2015	rbcL_R2	TTGGTGGAGGAACTTTAGGACATC	Panozzo et al., 2021
rbcL	CAPS-rbcl-F	CAACTGTTTGGACTGATGGAC	Panozzo et al., 2021	CAPS-rbcl-R	CGTAGATCCTCCAAACGTAGAGC	Panozzo et al., 2021
rbcL	1F	ATGTCACCACAAACAGAAACT	Chen et al., 1998	1494R	GATTGGGCCGAGTTTAATTAC	Chen et al., 1998
rbcL	NA	NA	NA	991R	CGGTACCAGCGTGAATATGAT	Chen et al., 1998
matK	AF2	CTTTCAGGARTACATTTATGC	Wang & al. (2007)	8R2	ACGWGCCAAAGTTCTAGCAC	Wang & al. (2007)
matK	mF2	AAACAATCTTMTCATTTACG	Wang & al. (2007)	mR2	AARGGATCCTTGAACAMCCA	Wang & al. (2007)
matK	1RKIM-f	ACCCAGTCCATCTGGAAATCTTGGTTC	Kuzmina et al., 2012	3FKIM	CGTACAGTACTTTTGTGTTTACGAG	Kuzmina et al., 2012
matK	matK-2.1F	CCTATCCATCTGGAAATCTTAG	Ford et al., 2009	matK-5R	GTTCTAGCACAAGAAAGTCG	Ford et al., 2009
matK	NA	NA	Lam et al., 2016	R (Equisetum)	GCTCGTAAACATAAAAGTAC	Lam et al., 2016
matK	1RKIM-f	ACCCAGTCCATCTGGAAATCTTGGTTC	Kuzmina et al., 2012	3FKIM	CGTACAGTACTTTTGTGTTTACGAG	Kuzmina et al., 2012
matK	matK-XF	TAATTTACGATCAATTCATTC	Dunning & Savolaine, 2010	matK-MALP-R1	ACAAGAAAGTCGAAGTA	Dunning & Savolaine, 2010
matK	matK-XF	TAATTTACGATCAATTCATTC	Dunning & Savolaine, 2010	matK-MALP-R1	ACAAGAAAGTCGAAGTA	Dunning & Savolaine, 2010
matK	trnKmatK_For	AGTTTRTMAGACCACGACTG	Christin et al., 2011	trnKmatK_Rev	GCACACGGCTTTCCCTATG	Christin et al., 2011
rbcL	rbcL_4_For	TCACCACAAACAGARACTAAAGC	Christin et al., 2011	rbcL_1353_Rev	GCAGCNGCTAGTTCAGGACTC	Christin et al., 2011
rbcL	rbcL_629_For	CRTTTATGCGTTGGAGAGACC	Christin et al., 2011	rbcL_760_rev	CAAYTCTCTRGCAAATACAGC	Christin et al., 2011
rbcL	rbcL F	ATGTCACCACAAACAGAGACTAAAGC	Kress & Erickson, 2007	aR	CTTCTGCTACAAATAAGAATCGATCTC	Kress & Erickson, 2007
matK	matK472F	CCCRTYCATCTGGAAATCTTGGTTC	yu et al., 2011	matK1248R	GCTRTRATAATGAGAAAGATTTCTGC	yu et al., 2011
rbcL	1 forward	ATGTCACCACAAACAGARAC	Vidal-Russell & Nickrent, 2008	889 reverse	CTATCAATAACTGCATGCAT	Vidal-Russell & Nickrent, 2008
rbcL	Z1	ATGTCACCACAAACAGAAACTAAAGCAAGT	Wolf et al., 1994	Z1351R	CTTCACAAGCAGCAGCTAGTTCAGGACTCC	Soltis et al., 1992
rbcL	rbcL F	ATGTCACCACAAACAGAGACTAAAGC	Kress & Erickson, 2007	rbcLaR	GTAAAATCAAGTCCACCRCG	Kress et al. 2009
matK	trnK3914F	TGGGTTGCTAACTCAATGG	Johnson & Soltis 1994	matK-1470	AGATGTTGAT[T/C]GT	Johnson & Soltis 1994
rbcL	rbcL F	ATGTCACCACAAACAGAGACTAAAGC	Kress & Erickson, 2007	rbcLaR	GTAAAATCAAGTCCACCRCG	Kress et al. 2009
matK	1RKIM-f	ACCCAGTCCATCTGGAAATCTTGGTTC	Kuzmina et al., 2012	3FKIM	CGTACAGTACTTTTGTGTTTACGAG	Kuzmina et al., 2012
rbcL	rbcL F	ATGTCACCACAAACAGAGACTAAAGC	Kress & Erickson, 2007	rbcLaR	GTAAAATCAAGTCCACCRCG	Kress et al. 2009
rbcL	Pel_L2F	AAGGGGCATTACTTGAATGCTA	Weng et al., 2012	Pel_L2R	CTTCCATACTTCACAAGCAGCA	Weng et al., 2012
rbcL	Pel_L1F	GGATTTAAAGCAGGTGTTAAAGATT	Weng et al., 2012	Pel_L1R	ATTACGATAGGAACCCCCAACT	Weng et al., 2012
matK	Pel_k1F	TGGATAGATCGAGGCAACAT	Weng et al., 2012	Pel_k1R	CCTGTCTTTTGAAATCAGAATGG	Weng et al., 2012
matK	Pel_k2F	GCTATCTTTGGGAATGCTTTTG	Weng et al., 2012	Pel_k2R	ATACCAAACCCGCCCTTTAG	Weng et al., 2012
matK	trnk-799f-br	CCCTGTTCTGACCATATTGCACTATGTAT	Castello et al., 2016	matk-1769r-br	GCCAGAGATTGACAAGGTAACATTTCC	Castello et al., 2016
matK	trnk-799f	CCYTGTTYTRACYRTATYGCACTATGTAT	Barfuss et al., 2016	matk-1333r-br	CCAAGATTTCCAAATGGATAGGATAGGG	Barfuss et al., 2016
matK	19F	CGTTCTGACCATATTGCACTATG	Molvray et al., 2000	NA	NA	NA
matK	390F	CGATCTATTCATTCAATATTTC	Cuénoud et al., 2002	1326R	TCTAGCACACGAAAGTCGAAGT	Cuénoud et al., 2002
matK	matK-413f-2	TAATTTACGATCYATTCATTCAATATTTCC	Heckenhauer et al., 2016	matK-1227r-1	GARGAYCCRCTRTRATAATGAGAAAGATTT	Heckenhauer et al., 2016
matK	matk-1383f-br	TGGTTCAAATCCTTCAATGYCGGATC	Barfuss et al., 2016	matk-1594r-br	CTGTATTCGCTCAAGAAAGGTTCC	Barfuss et al., 2016
matK	matk-1610f-br	AACATCTTCTGGAACCTTTCTTGAGCG	Castello et al., 2016	trnk-2662r	CTCGAACCCGGAACTAGTCGG	Castello et al., 2016
matK	matk-2051f-br	GTATCGGGACATCCTATTAGTAAGCC	Barfuss et al., 2016	NA	NA	NA
matK	NA	NA	NA	1300R	CGAAGTATATAYTTYATTCGATACA	Samuel et al., 2005
matK	NA	NA	NA	1710R (trnk-2581r)	GCTTGCATTTTTCATTGCACACG	Samuel et al., 2005
matK	NA	NA	NA	trnk-2653r	CCCGGAACTAGTCGGATGGAGTAG	Pinzón et al., 2016
rbcL	rbcL-1F	ATGTCACCACAAACAGAAAC	Fay et al., 1997	1360R	CTTCACAAGCAGCAGCTAGTTC	Reeves et al., 2001
rbcL	rbcL-1F	ATGTCACCACAAACAGAAAC	Fay et al., 1997	rbcL-724R	TCGCATGTACCTGCAGTAGC	Fay et al., 1997
rbcL	636F	GCGTTGGAGAGATCGTTTCT	Olmstead & Palmer, 1994	1360R	CTTCACAAGCAGCAGCTAGTTC	Reeves et al., 2001
matK	1RKIM-f	ACCCAGTCCATCTGGAAATCTTGGTTC	Kuzmina et al., 2012	3FKIM	CGTACAGTACTTTTGTGTTTACGAG	Kuzmina et al., 2012
rbcL	32F	TTGGATTCAAAGCTGGTGTT	Lledo et al., 1998	rbcLajf634R	GAAACGGTCTCTCCAACGCAT	Fazekas et al., 2008
rbcL	rbcL F	ATGTCACCACAAACAGAGACTAAAGC	Kress & Erickson, 2007	rbcLajf634R	GAAACGGTCTCTCCAACGCAT	Fazekas et al., 2008
rbcL	rbcL F	ATGTCACCACAAACAGAGACTAAAGC	Kress & Erickson, 2007	rbcL-724R	TCGCATGTACCTGCAGTAGC	Fay et al., 1997
matK	1RKIM-f	ACCCAGTCCATCTGGAAATCTTGGTTC	Kuzmina et al., 2012	3FKIM	CGTACAGTACTTTTGTGTTTACGAG	Kuzmina et al., 2012
rbcL	Pteridaceae_rbcLF	CCACAAACGGAGACTAAAGC	Park et al., 2021	Pteridaceae_rbcLR	GCAGCCAATTCTGGACTCCA	Park et al., 2021
rbcL	rbcL F	ATGTCACCACAAACAGAGACTAAAGC	Kress & Erickson, 2007	cR	GCAGCAGCTAGTTCCGGGCTCCA	Hasebe et al., 1994
rbcL	rbcL intF	TGAGAACGTAAACTCCCAACCATTCA	hitten & Jacono, 2011	rbcL intR	CTGTCTATCGATAACAGCATGCAT	hitten & Jacono, 2011
rbcL	HRM_rbcL3F	TAGACCTTTTTGAAGAAGGTTCTGT	Osathanunkul et al., 2015	HRM_rbcL3R	TGAGGCGGRCCTTGGAAAGTT	Osathanunkul et al., 2015
matK	1RKIM-f	ACCCAGTCCATCTGGAAATCTTGGTTC	Kuzmina et al., 2012	3FKIM	CGTACAGTACTTTTGTGTTTACGAG	Kuzmina et al., 2012
rbcL	rbcL F	ATGTCACCACAAACAGAGACTAAAGC	Kress & Erickson, 2007	rbcLaR	GTAAAATCAAGTCCACCRCG	Kress et al. 2009
matK	matK743F	CTTCTGGAGTCTTTCTTGAGC	Whitten et al. 2000	matK1520R	CGGATAATGTCCAAATACCAAATA	Whitten et al. 2000
matK	qAM- F	CATCAGAAGAGGCGTAGCA	Lee et al., 2016	qAM- R	CTTGTTCAAGGATCCCT	Lee et al., 2016
matK	qAS- F	GTTTATACGGACCCCTCCTG	Lee et al., 2016	qAS- R	GCTTCAAACGATACGCCTCGTA	Lee et al., 2016
matK	m-Kelley1-f	CGTTTGGAAGATTTGCGGATT	Kelley et al., 2020	m-Kelley1-r	TGAGGTGGACCCTGAAAAGTTT	Kelley et al., 2020
matK	m-Kelley2-f	TGCCGCTTGTGAAGTATGGA	Kelley et al., 2020	m-Kelley2-r	AAGGGACCAAACAGACGAAAGT	Kelley et al., 2020
matK	m-Kelley3-f	ACTGTGTGGACCGATGGACT	Kelley et al., 2020	m-Kelley3-r	CTTCTCCAGGAACAGGCTCAA	Kelley et al., 2020
rbcL	rbcL F	ATGTCACCACAAACAGAGACTAAAGC	Kress & Erickson, 2007	aR	CTTCTGCTACAAATAAGAATCGATCTC	Kress & Erickson, 2007
matK	m-Tsoktouridis-F	CTYGAACCCGGARCTNRTCGGA	Tsoktouridis et al.,2019	3FKIM	CGTACAGTACTTTTGTGTTTACGAG	Kuzmina et al., 2012
matK	trnK-2R	AACTAGTCGGATGGAGTAG	Johnson & Soltis 1994	matK-19F	CGTTCTCATATTGCACTATG	Mike et al., 1999
matK	matK-969R	CTTTTCCTTGATATCGAACAT	Liu et al., 2011	matK-731F	AAGAAAAGATTCTTTTGGTTCC	Liu et al., 2011
rbcL	R-Parveen-F	ATGTCACCACAAACAGAAACTAAAGC	Parveen et al., 2012	aR (NY1152)	TCACAAGCAGCAGCTAGTTCAGGACT	Fazekas et al., 2008
matK	trnK3914F	TGGGTTGCTAACTCAATGG	Johnson & Soltis 1994	trnK-2R	AACTAGTCGGATGGAGTAG	Johnson & Soltis 1994
matK	0445F	TTACCCGATCTAATTAGACG	Tippery et al., 2008	0503R	TTCAACTCAATCGCTCTTTTG	Tippery et al., 2008
matK	1749F	GTATGTGAATACGAATCCATC	Tippery et al., 2008	1011R	CCCTCTGACATTACTTGAGA	Tippery et al., 2008
matK	1848F	TTAGATCATTGGCTAAAGCG	Tippery et al., 2008	1556R	CCTTGATACCTAACATAATGC	Tippery et al., 2008
matK	1F	ACTGTATCGCACTATGTATCA	Bremer et al., 2002	1966R	CCGCTATGATAATGAGAAAGA	Bremer et al., 2002
matK	m-Ronca1-F	TAATTTAGAATTTCTGGGTTATCTA	Ronca et al., 2017	m-Ronca1-R	GTCCAGGTCGCTTTACTAATC	Ronca et al., 2017
matK	m-Ronca2-F	ATCTATCAAGTTTGCGACTAAAC	Ronca et al., 2017	m-Ronca2-R	CAAAATTTATCTTTAGCCAACGAC	Ronca et al., 2017
matK	390F	CGATCTATTCATTCAATATTTC	Cuénoud et al., 2002	1326R	TCTAGCACACGAAAGTCGAAGT	Cuénoud et al., 2002
matK	trnK3914F	TGGGTTGCTAACTCAATGG	Johnson & Soltis 1994	matK5′R	GCATAAATATAYTCCYGAAARATAAGTGG	Shaw et al., 2005
matK	m-HARPKE-F	CATTTCCACTTGAACCATAAGCAGG	Harpke et al., 2014	m-HARPKE-R	AGACCACGACTGATCCTGAAAGG	Harpke et al., 2014
matK	trnK-F	GGGTTGCTAACTCAATGGTAGAG	Wicke & Quandt 2009	ACmatK1400R	TGTATGTGAATACGAATCC	Müller & Borsch, 2005
rbcL	rbcL F	ATGTCACCACAAACAGAGACTAAAGC	Kress & Erickson, 2007	rbcLaR	GTAAAATCAAGTCCACCRCG	Kress et al. 2009
rbcL	rbcL F	ATGTCACCACAAACAGAGACTAAAGC	Kress & Erickson, 2007	rbcLajf634R	GAAACGGTCTCTCCAACGCAT	Fazekas et al., 2008
matK	MG-15	ATCTGGGTTGCTAACTCAATG	Liang & Hilu, 1996	Pi-matK-730R	ATAGAAATGGAYTCGTTCAAG	Wanke & al., 2006
matK	Pe-matK-950F	ATCAAAAGAGCGATAGGATTGC	Symmank & al., 2011	Pi-matK-1850R	CCAGGCAAGATACTAAT	Symmank & al., 2011
matK	Pe-matK-1200F	TTCCAAAATCAAAAGAGCGATAGG	Symmank & al., 2011	Pe-matK-2000R	TCTATGGATTCGTAAGGAA	Symmank & al., 2011
matK	Pe-matK-2000F	TTCCTTACGAATCCATAGA	Wanke & al., 2006	Pe-matK-2500R	TTCGCAATAAATGCAAAGAGG	Wanke & al., 2006
matK	Pe-matK-2140F	ACTTTATCTATTTATGGCAATG	Samain & al., 2011	Pe-matK-2340R	TTTTCTTTTGACATTGAACCAA	Samain & al., 2011
matK	Pe-matK-2225F	CCTACCCTATTCATCCAGAAAT	Samain & al., 2011	Pe-matK-2370R	ATTACWTTGCCATAAATAGAKAA	Symmank & al., 2011
matK	Pe-matK-2190F	TTCTTGAACGAATCCATTTCTATG	Samain & al., 2011	NA	NA	NA
matK	Pe-matK-2700F	AAACAATCTTTTCATTTACG	Wanke & al., 2006	NA	NA	NA
matK	Pe-matK-2800F	AATCTTTCTCATTATTATAGTGG	Symmank & al., 2011	NA	NA	NA
rbcL	rbcL F	ATGTCACCACAAACAGAGACTAAAGC	Kress & Erickson, 2007	rbcLaR	GTAAAATCAAGTCCACCRCG	Kress et al. 2009
matK	1RKIM-f	ACCCAGTCCATCTGGAAATCTTGGTTC	Kuzmina et al., 2012	3FKIM	CGTACAGTACTTTTGTGTTTACGAG	Kuzmina et al., 2012
rbcL	rbcL F	ATGTCACCACAAACAGAGACTAAAGC	Kress & Erickson, 2007	rbcLajf634R	GAAACGGTCTCTCCAACGCAT	Fazekas et al., 2008
rbcL	rbcL2 forward	TGGCAGCATTYCGAGTAACTC	Palmieri et al., 2009	rbcLaR	GTAAAATCAAGTCCACCRCG	Kress et al. 2009
matK	19F	CGTTCTGACCATATTGCACTATG	Molvray et al., 2000	trnK-2R	AACTAGTCGGATGGAGTAG	Johnson & Soltis 1994
matK	390F	CGATCTATTCATTCAATATTTC	Cuénoud et al., 2002	1326R	TCTAGCACACGAAAGTCGAAGT	Cuénoud et al., 2002
rbcL	Z1aF	ATGTCACCACCAACAGAGACTAAAGC	Hofreiter et al., 2000	rbcL19b	CTTCTTCAGGTGGAACTCCAG	Poinar et al., 1998
rbcL	Z1aF	ATGTCACCACCAACAGAGACTAAAGC	Hofreiter et al., 2000	rbcL19b	CTTCTTCAGGTGGAACTCCAG	Poinar et al., 1998
matK	trnK3914F	TGGGTTGCTAACTCAATGG	Johnson & Soltis 1994	trnK-2R	AACTAGTCGGATGGAGTAG	Johnson & Soltis 1994
matK	0445F	TTACCCGATCTAATTAGACG	Tippery et al., 2008	0503R	TTCAACTCAATCGCTCTTTTG	Tippery et al., 2008
matK	1749F	GTATGTGAATACGAATCCATC	Tippery et al., 2008	1011R	CCCTCTGACATTACTTGAGA	Tippery et al., 2008
matK	1848F	TTAGATCATTGGCTAAAGCG	Tippery et al., 2008	1556R	CCTTGATACCTAACATAATGC	Tippery et al., 2008
matK	1F	ACTGTATCGCACTATGTATCA	Bremer et al., 2002	1966R	CCGCTATGATAATGAGAAAGA	Bremer et al., 2002
matK	Cynanchum_matK_F	GCTCTTCTTGAACGAATCTATT	Kim et al., 2017	Cynanchum_matK_R	CCAAATACCAAATCCGACTTC	Kim et al., 2017
matK	C. wilfordii_matK_F	CTTGTTCCAATTATTCT	Kim et al., 2017	C. wilfordii_matK_R	AATGAGAAAGGTTTCTA	Kim et al., 2017
matK	C. auriculatum_matK_F	CTTGTTCCAATTATTCC	Kim et al., 2017	C. auriculatum_matK_R	AATGAGAAAAGTTTCTG	Kim et al., 2017
matK	m-Kumar1-F	GAATTTCAAATGGAGAATTCCAAAGC	Kumar et al., 2009	m-Kumar1-R	CGAGCTAAAGTTCTAGCACAAGAAAGTCG	Kumar et al., 2009
rbcL	Z1aF	ATGTCACCACCAACAGAGACTAAAGC	Hofreiter et al., 2000	h2aR	CGTCCTTTGTAACGATCAAG	Poinar et al., 1998
matK	Vt matK 1610F	GCARTCAARCGTTTAATTRGTA	Chen et al., 2013	Vt matK rRFQ	TTATTACTGAATTTGGRATCT	Chen et al., 2013
matK	FERmatK fEDR	ATTCATTCRATRTTTTTATTTHTGGARGAYAGATT	Kuo et al., 2011	FERmatK rAGK	CGTRTTGTACTYYTRTGTTTRCVAGC	Kuo et al., 2011
matK	m-Olsen-F	TCAAATTCTACAATGCTGGA	Olsen et al., 2004	m-Olsen-R	GGTTGAGACCAAAAGTRAAAAT	Olsen et al., 2004
rbcL	UrbcLF1	CCTGGAGTTCCCCCTGAAGA	Kim et al., 2015	UrbcLF1	GGGCAGAACTCCCGGTAGAG	Kim et al., 2015
rbcL	rbcL F	ATGTCACCACAAACAGAGACTAAAGC	Kress & Erickson, 2007	rbcLaR	GTAAAATCAAGTCCACCRCG	Kress et al. 2009
matK	1RKIM-f	ACCCAGTCCATCTGGAAATCTTGGTTC	Kuzmina et al., 2012	3FKIM	CGTACAGTACTTTTGTGTTTACGAG	Kuzmina et al., 2012
matK	m-HARPKE-F	CATTTCCACTTGAACCATAAGCAGG	Harpke et al., 2014	m-HARPKE-R	AGACCACGACTGATCCTGAAAGG	Harpke et al., 2014
matK	390F-1	CGATCTATTCATTCAATATTC	Cuénoud et al., 2002	1326R	TCTAGCACACGAAAGTCGAAGT	Cuénoud et al., 2002
rbcL	rbcL-1F	ATGTCACCACAAACAGAAAC	Fay et al., 1997	rbcL-724R	TCGCATGTACCTGCAGTAGC	Fay et al., 1997
matK	1RKIM-f	ACCCAGTCCATCTGGAAATCTTGGTTC	Kuzmina et al., 2012	3FKIM	CGTACAGTACTTTTGTGTTTACGAG	Kuzmina et al., 2012
matK	390F	CGATCTATTCATTCAATATTTC	Cuénoud et al., 2002	1326R	TCTAGCACACGAAAGTCGAAGT	Cuénoud et al., 2002
