# Supplementary material for: Is There a Key Primer for Amplification of Core Land Plant DNA Barcode Regions ( rbcL and matK )?
Source: Ecol Evol. 2025 Feb 16;15(2):e70961. doi: 10.1002/ece3.70961 (PMC11830564; doi:10.1002/ece3.70961)
Supplement: Supplementary file 4 — Table S4. Orders with at least one rbcL primer bound to its sequence. [file ECE3-15-e70961-s002.xlsx]

## Sheet: Sheet1
Primer	Orders	Number of orders
rbcL F(Kress & Erickson, 2007)[fw]	Acorales, Alismatales, Amborellales, Anthocerotales, Apiales, Aquifoliales, Araucariales, Arecales, Asparagales, Asterales, Austrobaileyales, Bartramiales, Boraginales, Brassicales, Bryales, Buxales, Buxbaumiales, Canellales, Cardiopteridales, Caryophyllales, Celastrales, Ceratophyllales, Chloranthales, Commelinales, Cornales, Crossosomatales, Cucurbitales, Cupressales, Cyatheales, Dicranales, Di…	87
rbcL-1F(Fay et al., 1997)[fw]	Alismatales, Apiales, Aquifoliales, Araucariales, Asparagales, Asterales, Brassicales, Buxales, Caryophyllales, Ceratophyllales, Ephedrales, Fabales, Geraniales, Lamiales, Liliales, Malpighiales, Myrtales, Nymphaeales, Pinales, Piperales, Poales, Saxifragales, Selaginellales, Welwitschiales	24
Z1(Soltis et al., 1992)[fw]	Alismatales, Apiales, Aquifoliales, Araucariales, Arecales, Asparagales, Asterales, Austrobaileyales, Boraginales, Brassicales, Buxales, Canellales, Cardiopteridales, Caryophyllales, Celastrales, Chloranthales, Commelinales, Cornales, Crossosomatales, Cucurbitales, Cupressales, Dilleniales, Dioscoreales, Dipsacales, Ericales, Fabales, Fagales, Garryales, Gentianales, Geraniales, Ginkgoales, Gneta…	61
rbcL2 forward(Palmieri et al., 2009)[fw]	Acorales, Alismatales, Amborellales, Apiales, Aquifoliales, Arecales, Asparagales, Asterales, Austrobaileyales, Boraginales, Brassicales, Buxales, Canellales, Cardiopteridales, Caryophyllales, Celastrales, Commelinales, Cornales, Crossosomatales, Cucurbitales, Cupressales, Cycadales, Dilleniales, Dioscoreales, Dipsacales, Ephedrales, Ericales, Fabales, Fagales, Garryales, Gentianales, Geraniales,…	59
R-Parveen-F(Parveen et al., 2012)[fw]	Acorales, Alismatales, Amborellales, Anthocerotales, Apiales, Aquifoliales, Araucariales, Arecales, Asparagales, Asterales, Austrobaileyales, Bartramiales, Boraginales, Brassicales, Bryales, Buxales, Buxbaumiales, Canellales, Cardiopteridales, Caryophyllales, Celastrales, Ceratophyllales, Chloranthales, Commelinales, Cornales, Crossosomatales, Cucurbitales, Cupressales, Cyatheales, Dicranales, Di…	87
636F(Olmstead & Palmer, 1994)[fw]	Alismatales, Apiales, Aquifoliales, Asparagales, Asterales, Bartramiales, Boraginales, Brassicales, Bryales, Cardiopteridales, Caryophyllales, Celastrales, Cornales, Crossosomatales, Cupressales, Cyatheales, Cycadales, Dipsacales, Equisetales, Ericales, Fabales, Garryales, Gentianales, Ginkgoales, Gleicheniales, Hymenophyllales, Hypnales, Jungermanniales, Lamiales, Liliales, Malpighiales, Maratti…	49
HRM_rbcL2F(Srivastava et al., 2018)[fw]	Acorales, Alismatales, Amborellales, Apiales, Aquifoliales, Arecales, Asparagales, Asterales, Austrobaileyales, Boraginales, Brassicales, Buxales, Canellales, Cardiopteridales, Caryophyllales, Celastrales, Chloranthales, Commelinales, Cornales, Crossosomatales, Cucurbitales, Dilleniales, Dioscoreales, Dipsacales, Ericales, Fabales, Fagales, Garryales, Gentianales, Geraniales, Gnetales, Huerteales…	56
Z1aF(Hofreiter et al., 2000)[fw]	Acorales, Alismatales, Amborellales, Anthocerotales, Apiales, Aquifoliales, Araucariales, Arecales, Asparagales, Asterales, Austrobaileyales, Bartramiales, Boraginales, Brassicales, Bryales, Buxales, Buxbaumiales, Canellales, Cardiopteridales, Caryophyllales, Celastrales, Ceratophyllales, Chloranthales, Commelinales, Cornales, Crossosomatales, Cucurbitales, Cupressales, Cyatheales, Dicranales, Di…	87
636F(Fay et al., 1997)[fw]	Asterales, Lamiales	2
rbcL Z1(Poinar et al. 1998)[fw]	Alismatales, Apiales, Aquifoliales, Araucariales, Arecales, Asparagales, Asterales, Austrobaileyales, Boraginales, Brassicales, Buxales, Canellales, Cardiopteridales, Caryophyllales, Celastrales, Chloranthales, Commelinales, Cornales, Crossosomatales, Cucurbitales, Cupressales, Dilleniales, Dioscoreales, Dipsacales, Ericales, Fabales, Fagales, Garryales, Gentianales, Geraniales, Ginkgoales, Gneta…	61
rbcLbF(Dong et al., 2014)[fw]	Acorales, Alismatales, Amborellales, Anthocerotales, Apiales, Aquifoliales, Araucariales, Arecales, Asparagales, Asterales, Austrobaileyales, Bartramiales, Boraginales, Brassicales, Bryales, Buxales, Buxbaumiales, Canellales, Cardiopteridales, Caryophyllales, Celastrales, Ceratophyllales, Chloranthales, Commelinales, Cornales, Crossosomatales, Cucurbitales, Cupressales, Cycadales, Dicranales, Dil…	90
1F(Chen et al., 1998)[fw]	Alismatales, Apiales, Aquifoliales, Araucariales, Asparagales, Asterales, Brassicales, Buxales, Caryophyllales, Ceratophyllales, Ephedrales, Fabales, Geraniales, Lamiales, Liliales, Malpighiales, Myrtales, Nymphaeales, Pinales, Piperales, Poales, Saxifragales, Welwitschiales	23
HRM_rbcL3F(Srivastava et al., 2018)[fw]	Acorales, Alismatales, Amborellales, Anthocerotales, Apiales, Aquifoliales, Araucariales, Arecales, Asparagales, Asterales, Austrobaileyales, Bartramiales, Boraginales, Brassicales, Bryales, Buxales, Buxbaumiales, Canellales, Cardiopteridales, Caryophyllales, Celastrales, Ceratophyllales, Chloranthales, Commelinales, Cornales, Crossosomatales, Cucurbitales, Cupressales, Cycadales, Dicranales, Dil…	90
rbcLb-Sf(Dong et al., 2014)[fw]	Acorales, Alismatales, Amborellales, Anthocerotales, Apiales, Aquifoliales, Araucariales, Arecales, Asparagales, Asterales, Austrobaileyales, Bartramiales, Boraginales, Brassicales, Bryales, Buxales, Buxbaumiales, Canellales, Cardiopteridales, Caryophyllales, Celastrales, Ceratophyllales, Chloranthales, Commelinales, Cornales, Crossosomatales, Cucurbitales, Cupressales, Cycadales, Dicranales, Dil…	90
r-Feng-F(Feng et al., 2013)[fw]	Acorales, Alismatales, Amborellales, Apiales, Araucariales, Arecales, Asparagales, Asterales, Austrobaileyales, Boraginales, Brassicales, Buxales, Canellales, Cardiopteridales, Caryophyllales, Celastrales, Chloranthales, Commelinales, Cornales, Crossosomatales, Cucurbitales, Cupressales, Cycadales, Dilleniales, Dioscoreales, Dipsacales, Ericales, Fabales, Fagales, Garryales, Gentianales, Geranial…	61
ESRBCL1FAS(Schuettpelz & Pryer, 2006)[fw]	Acorales, Alismatales, Amborellales, Anthocerotales, Apiales, Aquifoliales, Araucariales, Arecales, Asparagales, Asterales, Austrobaileyales, Bartramiales, Boraginales, Brassicales, Bryales, Buxales, Buxbaumiales, Canellales, Cardiopteridales, Caryophyllales, Celastrales, Ceratophyllales, Chloranthales, Commelinales, Cornales, Crossosomatales, Cucurbitales, Cupressales, Cyatheales, Dicranales, Di…	87
Vinca-RBCL-for1(Srivastava et al., 2018)[fw]	Acorales, Alismatales, Amborellales, Apiales, Aquifoliales, Araucariales, Arecales, Asparagales, Asterales, Austrobaileyales, Bartramiales, Boraginales, Brassicales, Bryales, Buxales, Buxbaumiales, Canellales, Cardiopteridales, Caryophyllales, Celastrales, Chloranthales, Commelinales, Cornales, Crossosomatales, Cucurbitales, Cupressales, Cycadales, Dicranales, Dilleniales, Dioscoreales, Diphyscia…	83
rbcL1(Palmieri et al., 2009)[fw]	Acorales, Alismatales, Amborellales, Apiales, Aquifoliales, Arecales, Asparagales, Asterales, Austrobaileyales, Boraginales, Brassicales, Buxales, Canellales, Cardiopteridales, Caryophyllales, Celastrales, Commelinales, Cornales, Crossosomatales, Cucurbitales, Cupressales, Cycadales, Dilleniales, Dioscoreales, Dipsacales, Ephedrales, Ericales, Fabales, Fagales, Garryales, Gentianales, Geraniales,…	59
Z-674F(Zurawski, DNAX Research Institute (Bremer et al., 2002))[fw]	Acorales, Alismatales, Amborellales, Apiales, Aquifoliales, Arecales, Asparagales, Asterales, Boraginales, Brassicales, Buxales, Canellales, Cardiopteridales, Caryophyllales, Celastrales, Chloranthales, Commelinales, Cornales, Crossosomatales, Cucurbitales, Dilleniales, Dioscoreales, Dipsacales, Ericales, Fabales, Fagales, Garryales, Gentianales, Geraniales, Huerteales, Hymenophyllales, Icacinale…	59
rbcL 627F(Lledo et al., 1998)[fw]	Acorales, Alismatales, Apiales, Arecales, Asparagales, Asterales, Boraginales, Brassicales, Buxales, Canellales, Caryophyllales, Celastrales, Ceratophyllales, Chloranthales, Commelinales, Cornales, Cucurbitales, Cupressales, Dicranales, Dilleniales, Dioscoreales, Ericales, Fabales, Fagales, Funariales, Garryales, Gentianales, Geraniales, Gnetales, Huerteales, Hypnales, Icacinales, Isoetales, Lami…	63
234F(Lledo et al., 1998)[fw]	Alismatales, Arecales, Asparagales, Asterales, Bartramiales, Boraginales, Brassicales, Bryales, Buxales, Canellales, Caryophyllales, Celastrales, Ceratophyllales, Chloranthales, Commelinales, Cornales, Cucurbitales, Cupressales, Dilleniales, Dioscoreales, Ephedrales, Ericales, Fabales, Fagales, Gentianales, Geraniales, Gnetales, Huerteales, Hypnales, Lamiales, Laurales, Liliales, Magnoliales, Mal…	55
ke-F(Kress & Erickson, 2007)[fw]	Acorales, Alismatales, Amborellales, Anthocerotales, Apiales, Aquifoliales, Arecales, Asparagales, Asterales, Austrobaileyales, Boraginales, Brassicales, Bryales, Buxales, Calobryales, Canellales, Cardiopteridales, Caryophyllales, Celastrales, Ceratophyllales, Chloranthales, Commelinales, Cornales, Crossosomatales, Cucurbitales, Cyatheales, Dilleniales, Dioscoreales, Dipsacales, Ephedrales, Erica…	76
r-Sharma-F(Sharma et al., 2012)[fw]	Acorales, Alismatales, Amborellales, Apiales, Arecales, Asparagales, Asterales, Austrobaileyales, Boraginales, Brassicales, Buxales, Canellales, Cardiopteridales, Caryophyllales, Celastrales, Ceratophyllales, Chloranthales, Commelinales, Cornales, Crossosomatales, Cucurbitales, Cupressales, Cycadales, Dilleniales, Dioscoreales, Dipsacales, Ephedrales, Ericales, Fabales, Fagales, Garryales, Gentia…	61
895F(Olmstead & Palmer, 1994)[fw]	Acorales, Alismatales, Apiales, Aquifoliales, Arecales, Asparagales, Asterales, Austrobaileyales, Boraginales, Brassicales, Buxales, Canellales, Cardiopteridales, Caryophyllales, Celastrales, Ceratophyllales, Commelinales, Cornales, Crossosomatales, Cucurbitales, Cyatheales, Dilleniales, Dioscoreales, Dipsacales, Ericales, Fabales, Fagales, Garryales, Gentianales, Geraniales, Gleicheniales, Huert…	62
h1aF(Little, 2014)[fw]	Acorales, Alismatales, Amborellales, Apiales, Aquifoliales, Arecales, Asparagales, Asterales, Austrobaileyales, Boraginales, Brassicales, Buxales, Canellales, Cardiopteridales, Caryophyllales, Celastrales, Chloranthales, Commelinales, Cornales, Crossosomatales, Cucurbitales, Cupressales, Cycadales, Dilleniales, Dioscoreales, Dipsacales, Ephedrales, Ericales, Fabales, Fagales, Garryales, Gentianal…	60
F52(Little, 2014)[fw]	Acorales, Alismatales, Anthocerotales, Apiales, Aquifoliales, Araucariales, Arecales, Asparagales, Asterales, Austrobaileyales, Bartramiales, Boraginales, Brassicales, Bryales, Buxales, Buxbaumiales, Calobryales, Cardiopteridales, Caryophyllales, Celastrales, Chloranthales, Cornales, Crossosomatales, Cucurbitales, Cupressales, Cyatheales, Cycadales, Dicranales, Dilleniales, Dioscoreales, Diphysci…	86
r-Sharma-R(Sharma et al., 2012)[fw]	Asparagales	1
Impa-RBCL-for(Srivastava et al., 2018)[fw]	Apiales, Asterales, Brassicales, Caryophyllales, Cornales, Dipsacales, Ericales, Fabales, Gentianales, Geraniales, Hymenophyllales, Lamiales, Malpighiales, Oxalidales, Ranunculales, Saxifragales, Vitales	17
Mitragyna_rbcL_F(Tungphatthong et al., 2021)[fw]	Alismatales, Apiales, Aquifoliales, Asparagales, Asterales, Austrobaileyales, Brassicales, Caryophyllales, Celastrales, Cornales, Dilleniales, Dioscoreales, Dipsacales, Ericales, Fabales, Fagales, Gentianales, Geraniales, Hymenophyllales, Laurales, Liliales, Magnoliales, Malpighiales, Malvales, Metzgeriales, Myrtales, Nymphaeales, Pandanales, Piperales, Poales, Proteales, Ranunculales, Rosales, S…	37
rbcL-lg-1-F(Rolland et al., 2016)	Apiales, Asterales, Cornales, Dipsacales, Ericales, Icacinales, LamialesSolanales	8
Pel_L2F(Weng et al., 2012)[fw]	Acorales, Alismatales, Amborellales, Apiales, Aquifoliales, Araucariales, Arecales, Asterales, Austrobaileyales, Boraginales, Brassicales, Buxales, Canellales, Cardiopteridales, Caryophyllales, Celastrales, Ceratophyllales, Chloranthales, Commelinales, Cornales, Crossosomatales, Cucurbitales, Cupressales, Cyatheales, Cycadales, Dilleniales, Dioscoreales, Dipsacales, Ericales, Fabales, Fagales, Ga…	71
Tulip-RBCL-for(Srivastava et al., 2018)[fw]	Alismatales, Amborellales, Asparagales, Asterales, Brassicales, Cucurbitales, Fabales, Fagales, Liliales, Malpighiales, Malvales, Myrtales, Poales, Ranunculales, Rosales, Saxifragales	16
J520F(Pryer et al., 2001)[fw]	Alismatales, Asparagales, Asterales, Brassicales, Buxales, Caryophyllales, Celastrales, Cornales, Cucurbitales, Cyatheales, Equisetales, Ericales, Fabales, Gentianales, Geraniales, Gleicheniales, Hymenophyllales, Jungermanniales, Lamiales, Liliales, Lycopodiales, Malpighiales, Malvales, Marattiales, Myrtales, Ophioglossales, Osmundales, Poales, Polypodiales, Pottiales, Proteales, Ranunculales, Ro…	38
rbcL-Lee-F(Lee et al., 2010)[fw]	Caryophyllales	1
rbcL-595F(Le PÃ©chon et al., 2016)[fw]	Bryales, Caryophyllales, Cyatheales, Funariales, Gleicheniales, Hymenophyllales, Isoetales, Lamiales, Ophioglossales, Osmundales, Oxalidales, Pinales, Poales, Polypodiales, Pottiales, Ranunculales, Rosales, Salviniales, Saxifragales, Schizaeales, Selaginellales, Sphagnales	22
Crot-RBCL-for(Srivastava et al., 2018)[fw]	Asparagales, Brassicales, Dioscoreales, Fabales, Hypnales, Jungermanniales, Laurales, Malpighiales, Marchantiales, Pinales, Polypodiales, Porellales, Psilotales, Ranunculales, Rosales	15
1F(Lledo et al., 1998)[fw]	Alismatales, Apiales, Aquifoliales, Araucariales, Asparagales, Asterales, Brassicales, Buxales, Caryophyllales, Ceratophyllales, Ephedrales, Fabales, Geraniales, Lamiales, Liliales, Malpighiales, Myrtales, Nymphaeales, Pinales, Piperales, Poales, Saxifragales, Selaginellales, Welwitschiales	24
rbcL-TKT-F1(Ebihara et al., 2005)[fw]	Alismatales, Apiales, Arecales, Asparagales, Asterales, Austrobaileyales, Brassicales, Caryophyllales, Commelinales, Cornales, Cucurbitales, Dioscoreales, Dipsacales, Fabales, Fagales, Garryales, Gentianales, Huerteales, Hymenophyllales, Isoetales, Lamiales, Laurales, Liliales, Magnoliales, Malpighiales, Malvales, Myrtales, Pinales, Poales, Polypodiales, Ranunculales, Rosales, Sapindales, Saxifra…	37
LJF(Mao et al., 2021)[fw]	Santalales	1
PhyllrbcL_F(Buddhachat et al., 2015)[fw]	NA	0
rbcL-up(Guo et al., 2010)[fw]	Anthocerotales, Asparagales, Asterales, Bartramiales, Brassicales, Bryales, Buxbaumiales, Cornales, Dicranales, Diphysciales, Ericales, Fabales, Funariales, Gentianales, Hypnales, Icacinales, Lamiales, Laurales, Liliales, Malvales, Orthotrichales, Osmundales, Poales, Polypodiales, Pottiales, Ranunculales, Rosales, Santalales, Saxifragales, Vitales, Zygophyllales	31
rbcL717F(Xu et al., 2015)[fw]	Acorales, Alismatales, Amborellales, Anthocerotales, Apiales, Aquifoliales, Araucariales, Arecales, Asparagales, Asterales, Austrobaileyales, Bartramiales, Brassicales, Bryales, Buxales, Buxbaumiales, Calobryales, Canellales, Cardiopteridales, Caryophyllales, Celastrales, Ceratophyllales, Chloranthales, Commelinales, Cornales, Crossosomatales, Cucurbitales, Cupressales, Cycadales, Dilleniales, Di…	80
1024F(Olmstead & Palmer, 1994)[fw]	Alismatales, Apiales, Asparagales, Asterales, Brassicales, Caryophyllales, Commelinales, Dipsacales, Gentianales, Lamiales, Liliales, Magnoliales, Malpighiales, Malvales, Marattiales, Poales, Polypodiales, Saxifragales	18
Lant-RBCL-for(Srivastava et al., 2018)[fw]	Asparagales, Boraginales, Brassicales, Cupressales, Cycadales, Fabales, Ginkgoales, Lamiales, Malpighiales, Pinales, Piperales, Poales,	12
r-Guo-F(Guo et al., 2019)[fw]	Acorales, Alismatales, Amborellales, Anthocerotales, Apiales, Aquifoliales, Araucariales, Arecales, Asparagales, Asterales, Austrobaileyales, Bartramiales, Boraginales, Brassicales, Bryales, Buxales, Buxbaumiales, Canellales, Cardiopteridales, Caryophyllales, Celastrales, Ceratophyllales, Chloranthales, Commelinales, Cornales, Crossosomatales, Cucurbitales, Cupressales, Cycadales, Dicranales, Dil…	90
Snap-RBCL-for(Srivastava et al., 2018)[fw]	LamialesZygophyllales	2
rbcLb-chaF(Dong et al., 2014)[fw]	Alismatales, Asparagales, Asterales, Brassicales, Calobryales, Caryophyllales, Cyatheales, Dioscoreales, Ericales, Fabales, Geraniales, Gleicheniales, Gnetales, Jungermanniales, Lamiales, Liliales, Lycopodiales, Malpighiales, Malvales, Marattiales, Myrtales, Ophioglossales, Oxalidales, Pandanales, Piperales, Poales, Polypodiales, Ranunculales, Rosales, Sapindales, Saxifragales, Schizaeales, Selag…	34
Lilac-RBCL-for(Srivastava et al., 2018)[fw]	Aquifoliales, Austrobaileyales, Boraginales, Brassicales, Buxales, Cardiopteridales, Caryophyllales, Cornales, Cucurbitales, Dilleniales, Ericales, Fabales, Fagales, Garryales, Gentianales, Geraniales, Icacinales, Lamiales, Malpighiales, Malvales, Myrtales, Oxalidales, Piperales, Poales, Polypodiales, Proteales, Ranunculales, Rosales, Salviniales, Santalales, Sapindales, Saxifragales, Schizaeales…	35
rbcLb-bryF(Dong et al., 2014)[fw]	Acorales, Alismatales, Amborellales, Anthocerotales, Apiales, Aquifoliales, Araucariales, Arecales, Asparagales, Asterales, Austrobaileyales, Boraginales, Brassicales, Bryales, Buxales, Buxbaumiales, Canellales, Cardiopteridales, Caryophyllales, Celastrales, Ceratophyllales, Chloranthales, Commelinales, Cornales, Crossosomatales, Cucurbitales, Cupressales, Cycadales, Dicranales, Dilleniales, Dios…	89
ocu2GW2(Delavault & Thalouarn, 2002)[fw]	Asparagales, Lamiales, Poales,	3
rbcL_Liriope_Fw(Masiero et al., 2017)[fw]	Alismatales, Apiales, Araucariales, Asparagales, Bartramiales, Brassicales, Bryales, Buxbaumiales, Calobryales, Caryophyllales, Celastrales, Cupressales, Cycadales, Dicranales, Dioscoreales, Diphysciales, Dipsacales, Ephedrales, Ericales, Fabales, Fagales, Funariales, Gnetales, Hypnales, Jungermanniales, Lamiales, Liliales, Malpighiales, Marattiales, Marchantiales, Ophioglossales, Orthotrichales,…	42
rbcL_Ophiopogon_Fw(Masiero et al., 2017)[fw]	Acorales, Alismatales, Amborellales, Apiales, Aquifoliales, Asparagales, Asterales, Austrobaileyales, Boraginales, Brassicales, Buxales, Canellales, Cardiopteridales, Caryophyllales, Celastrales, Chloranthales, Cornales, Crossosomatales, Cucurbitales, Dilleniales, Dioscoreales, Dipsacales, Ericales, Fabales, Garryales, Gentianales, Geraniales, Ginkgoales, Huerteales, Hymenophyllales, Icacinales, …	66
rbcL-1-F(Jiao et al. 2015)[fw]	Acorales, Alismatales, Amborellales, Apiales, Aquifoliales, Arecales, Asparagales, Asterales, Austrobaileyales, Boraginales, Brassicales, Buxales, Canellales, Cardiopteridales, Caryophyllales, Celastrales, Ceratophyllales, Chloranthales, Commelinales, Cornales, Crossosomatales, Cucurbitales, Dilleniales, Dioscoreales, Dipsacales, Ericales, Fabales, Fagales, Garryales, Gentianales, Geraniales, Hue…	58
ocu2TAKinv(Delavault & Thalouarn, 2002)[fw]	Acorales, Alismatales, Amborellales, Apiales, Aquifoliales, Araucariales, Arecales, Asparagales, Asterales, Boraginales, Brassicales, Buxales, Buxbaumiales, Canellales, Cardiopteridales, Caryophyllales, Celastrales, Ceratophyllales, Chloranthales, Commelinales, Cornales, Crossosomatales, Cucurbitales, Dilleniales, Dioscoreales, Dipsacales, Ericales, Fabales, Fagales, Garryales, Gentianales, Geran…	60
rbcL 2F(Xavier et al., 2021)[fw]	Acorales, Alismatales, Amborellales, Apiales, Arecales, Asparagales, Asterales, Austrobaileyales, Boraginales, Brassicales, Buxales, Canellales, Caryophyllales, Celastrales, Ceratophyllales, Chloranthales, Commelinales, Cornales, Cucurbitales, Cupressales, Dicranales, Dilleniales, Dioscoreales, Ericales, Fabales, Fagales, Funariales, Garryales, Gentianales, Geraniales, Huerteales, Hypnales, Icaci…	66
rbcLa _For(Zeinalabedini et al.,2021)[fw]	NA	0
1Fm(sun et al., 2012)[fw]	Acorales, Alismatales, Amborellales, Apiales, Araucariales, Arecales, Asparagales, Asterales, Austrobaileyales, Boraginales, Brassicales, Buxales, Canellales, Cardiopteridales, Caryophyllales, Celastrales, Chloranthales, Commelinales, Cornales, Crossosomatales, Cucurbitales, Cupressales, Cycadales, Dilleniales, Dioscoreales, Dipsacales, Ericales, Fabales, Fagales, Garryales, Gentianales, Geranial…	62
r-He-F(He et al., 2012)[fw]	Acorales, Alismatales, Amborellales, Apiales, Araucariales, Arecales, Asparagales, Asterales, Austrobaileyales, Boraginales, Brassicales, Buxales, Canellales, Cardiopteridales, Caryophyllales, Celastrales, Chloranthales, Commelinales, Cornales, Crossosomatales, Cucurbitales, Cupressales, Cycadales, Dilleniales, Dioscoreales, Dipsacales, Ericales, Fabales, Fagales, Garryales, Gentianales, Geranial…	61
rbcL-F(CBOL Plant Working Group 2009)[fw]	Acorales, Alismatales, Amborellales, Anthocerotales, Apiales, Araucariales, Arecales, Asparagales, Asterales, Austrobaileyales, Bartramiales, Boraginales, Brassicales, Bryales, Buxales, Buxbaumiales, Canellales, Cardiopteridales, Caryophyllales, Celastrales, Chloranthales, Commelinales, Cornales, Crossosomatales, Cucurbitales, Cupressales, Cyatheales, Cycadales, Dicranales, Dilleniales, Dioscorea…	86
1 forward(Vidal-Russell & Nickrent, 2008)[fw]	Acorales, Alismatales, Amborellales, Apiales, Aquifoliales, Araucariales, Arecales, Asparagales, Asterales, Austrobaileyales, Boraginales, Brassicales, Buxales, Canellales, Cardiopteridales, Caryophyllales, Celastrales, Ceratophyllales, Chloranthales, Commelinales, Cornales, Crossosomatales, Cucurbitales, Cupressales, Cycadales, Dilleniales, Dioscoreales, Dipsacales, Ephedrales, Ericales, Fabales…	68
r-CBOL-?(CBOL Plant Working Group et al., 2009)[fw]	Acorales, Alismatales, Amborellales, Anthocerotales, Apiales, Aquifoliales, Araucariales, Arecales, Asparagales, Asterales, Austrobaileyales, Bartramiales, Boraginales, Brassicales, Bryales, Buxales, Buxbaumiales, Canellales, Cardiopteridales, Caryophyllales, Celastrales, Ceratophyllales, Chloranthales, Commelinales, Cornales, Crossosomatales, Cucurbitales, Cupressales, Cyatheales, Dicranales, Di…	87
rbcL 1F(Ji et al., 2007)[fw]	Alismatales, Anthocerotales, Bartramiales, Bryales, Buxbaumiales, Caryophyllales, Cucurbitales, Cyatheales, Dicranales, Diphysciales, Equisetales, Gleicheniales, Hymenophyllales, Hypnales, Isoetales, Jungermanniales, Lamiales, Lycopodiales, Malpighiales, Marattiales, Marchantiales, Metzgeriales, Ophioglossales, Orthotrichales, Osmundales, Pallaviciniales, Pelliales, Poales, Polypodiales, Porellal…	38
m-Contreras-F(Contreras et al.,2020)[fw]	NA	0
rb B(Benharrat et al., 2000)[fw]	NA	0
FWrbcL392FASH(Li et al., 2011)[fw]	Acorales, Alismatales, Amborellales, Anthocerotales, Araucariales, Arecales, Asparagales, Austrobaileyales, Bartramiales, Commelinales, Cycadales, Dicranales, Dioscoreales, Gentianales, Ginkgoales, Hypnales, Isoetales, Laurales, Liliales, Malvales, Marattiales, Orthotrichales, Pandanales, Pinales, Piperales, Poales, Polypodiales, Pottiales, Salviniales, Selaginellales, Tetraphidales, Zingiberales	32
Carn-RBCL-for(Srivastava et al., 2018)[fw]	Apiales, Asparagales, Caryophyllales, Ericales, Fabales, Gentianales, Lamiales, Pinales, Ranunculales, Rosales, Saxifragales, Solanales	12
CF(Xu et al., 2014)[fw]	Calobryales, Caryophyllales, Cucurbitales, Gentianales, Hymenophyllales, Nymphaeales, Pelliales, Porellales, Ranunculales	9
CAPS-rbcl-F(Panozzo et al., 2021)[fw]	Alismatales, Apiales, Aquifoliales, Arecales, Asparagales, Asterales, Austrobaileyales, Bartramiales, Bryales, Buxales, Cardiopteridales, Caryophyllales, Commelinales, Dicranales, Dioscoreales, Diphysciales, Dipsacales, Ericales, Fabales, Funariales, Gentianales, Gnetales, Hypnales, Lamiales, Liliales, Malvales, Pandanales, Piperales, Poales, Porellales, Pottiales, Psilotales, Ptilidiales, Ranunc…	40
ocu1TAKinv(Delavault & Thalouarn, 2002)[fw]	NA	0
Hya-RBLC-ver(Srivastava et al., 2018)[fw]	NA	0
R-pham-F(Pham et al., 2021)[fw]	Acorales, Alismatales, Amborellales, Anthocerotales, Apiales, Aquifoliales, Araucariales, Arecales, Asparagales, Asterales, Austrobaileyales, Bartramiales, Boraginales, Brassicales, Bryales, Buxales, Canellales, Cardiopteridales, Caryophyllales, Celastrales, Ceratophyllales, Chloranthales, Commelinales, Cornales, Cucurbitales, Cupressales, Cyatheales, Cycadales, Dicranales, Dilleniales, Dioscorea…	86
rbcL-357F(Aziz et al., 2017)[fw]	Acorales, Alismatales, Amborellales, Apiales, Aquifoliales, Araucariales, Arecales, Asparagales, Asterales, Austrobaileyales, Boraginales, Brassicales, Buxales, Canellales, Cardiopteridales, Caryophyllales, Celastrales, Ceratophyllales, Chloranthales, Commelinales, Cornales, Crossosomatales, Cucurbitales, Cupressales, Cyatheales, Cycadales, Dilleniales, Dioscoreales, Dipsacales, Ericales, Fabales…	72
rbcLTAK(Delavault & Thalouarn, 2002)[fw]	NA	0
F2N(Fay et al., 1997)[fw]	Acorales, Alismatales, Amborellales, Apiales, Aquifoliales, Arecales, Asparagales, Asterales, Austrobaileyales, Boraginales, Brassicales, Buxales, Canellales, Cardiopteridales, Caryophyllales, Celastrales, Ceratophyllales, Chloranthales, Commelinales, Cornales, Crossosomatales, Cucurbitales, Dilleniales, Dioscoreales, Dipsacales, Ericales, Fabales, Garryales, Gentianales, Geraniales, Hymenophylla…	57
H1f(Fofana et al., 1997)[fw]	Acorales, Alismatales, Amborellales, Anthocerotales, Apiales, Aquifoliales, Araucariales, Arecales, Asparagales, Asterales, Austrobaileyales, Bartramiales, Boraginales, Brassicales, Bryales, Buxales, Buxbaumiales, Canellales, Cardiopteridales, Caryophyllales, Celastrales, Ceratophyllales, Chloranthales, Commelinales, Cornales, Crossosomatales, Cucurbitales, Cupressales, Cyatheales, Dicranales, Di…	87
Pteridaceae_rbcLF(Park et al., 2021)[fw]	Acorales, Alismatales, Amborellales, Anthocerotales, Apiales, Aquifoliales, Araucariales, Arecales, Asparagales, Asterales, Austrobaileyales, Bartramiales, Boraginales, Brassicales, Bryales, Buxales, Buxbaumiales, Canellales, Cardiopteridales, Caryophyllales, Celastrales, Ceratophyllales, Chloranthales, Commelinales, Cornales, Crossosomatales, Cucurbitales, Cupressales, Cyatheales, Dicranales, Di…	87
ESRBCL628FS(Schuettpelz & Pryer, 2006)[fw]	Alismatales, Anthocerotales, Apiales, Aquifoliales, Araucariales, Asparagales, Asterales, Bartramiales, Boraginales, Brassicales, Bryales, Buxbaumiales, Calobryales, Cardiopteridales, Caryophyllales, Celastrales, Cornales, Crossosomatales, Cucurbitales, Cupressales, Cyatheales, Cycadales, Diphysciales, Dipsacales, Ephedrales, Equisetales, Ericales, Fabales, Fagales, Garryales, Gentianales, Gerani…	64
r-Feng-R(Feng et al., 2013)[fw]	NA	0
SHF1(Fort et al., 2022)[fw]	NA	0
rbf2(Delavault & Thalouarn, 2002)[fw]	Ophioglossales, Polypodiales,	2
UrbcLF1(Kim et al., 2015)	Apiales, Asterales, Boraginales, Brassicales, Celastrales, Cornales, Dipsacales, Ericales, Fabales, Gentianales, LamialesRanunculales, Rosales	13
rbcLMitF2(Jaipaew et al., 2018)[fw]	Aquifoliales, Celastrales, Ceratophyllales, Cornales, Gentianales, Lamiales, Lycopodiales, Malpighiales, Malvales, Ranunculales, Rosales, Sapindales, Saxifragales, Solanales, Zygophyllales	15
r-Haider1-F(Haider, 2015)[fw]	Acorales, Alismatales, Apiales, Aquifoliales, Araucariales, Asparagales, Asterales, Brassicales, Buxales, Canellales, Cardiopteridales, Caryophyllales, Celastrales, Chloranthales, Commelinales, Cornales, Crossosomatales, Cucurbitales, Cupressales, Cycadales, Dilleniales, Dipsacales, Ericales, Fabales, Fagales, Gentianales, Geraniales, Ginkgoales, Huerteales, Icacinales, Lamiales, Laurales, Magnol…	52
Sun-RBCL-for(Srivastava et al., 2018)[fw]	AsteralesPoales, Ranunculales	3
Hya-RBCL-for(Srivastava et al., 2018)[fw]	Asparagales, Asterales, Brassicales, Caryophyllales, Cyatheales, Fabales, Gentianales, Liliales, Malpighiales, Nymphaeales, Poales, Polypodiales, Ranunculales, Rosales, Santalales, Sapindales, Schizaeales, Zingiberales	18
rbcLbAF(Shiba et al., 2004)[fw]	Acorales, Alismatales, Amborellales, Apiales, Aquifoliales, Araucariales, Arecales, Asparagales, Asterales, Austrobaileyales, Boraginales, Brassicales, Buxales, Canellales, Cardiopteridales, Caryophyllales, Celastrales, Ceratophyllales, Chloranthales, Commelinales, Cornales, Crossosomatales, Cucurbitales, Cupressales, Cycadales, Dilleniales, Dioscoreales, Dipsacales, Ericales, Fabales, Fagales, G…	63
M925F(Pryer et al., 2001)[fw]	Acorales, Alismatales, Apiales, Aquifoliales, Araucariales, Arecales, Asparagales, Asterales, Austrobaileyales, Boraginales, Brassicales, Bryales, Canellales, Cardiopteridales, Caryophyllales, Celastrales, Chloranthales, Commelinales, Crossosomatales, Cucurbitales, Cupressales, Cyatheales, Cycadales, Dicranales, Dilleniales, Dioscoreales, Diphysciales, Dipsacales, Ephedrales, Ericales, Fabales, F…	77
rbcL 2F(Ji et al., 2007)[fw]	Acorales, Alismatales, Amborellales, Anthocerotales, Apiales, Aquifoliales, Araucariales, Arecales, Asparagales, Asterales, Austrobaileyales, Boraginales, Brassicales, Bryales, Buxales, Buxbaumiales, Calobryales, Canellales, Cardiopteridales, Caryophyllales, Celastrales, Chloranthales, Commelinales, Cornales, Crossosomatales, Cucurbitales, Cupressales, Cyatheales, Cycadales, Dilleniales, Dioscore…	87
955F(Kadereit et al., 2003)[fw]	Acorales, Alismatales, Apiales, Aquifoliales, Araucariales, Arecales, Asparagales, Asterales, Austrobaileyales, Boraginales, Brassicales, Bryales, Canellales, Cardiopteridales, Caryophyllales, Celastrales, Chloranthales, Commelinales, Crossosomatales, Cucurbitales, Cupressales, Cyatheales, Cycadales, Dicranales, Dilleniales, Dioscoreales, Diphysciales, Dipsacales, Ephedrales, Ericales, Fabales, F…	77
STRF(Scriver et al., 2015)[fw]	Alismatales, CanellalesPoales,	3
Flam-RBCL-for(Srivastava et al., 2018)[fw]	Alismatales, Arecales, Asparagales, Asterales, Austrobaileyales, Brassicales, Buxales, Canellales, Caryophyllales, Celastrales, Ceratophyllales, Chloranthales, Commelinales, Cornales, Cucurbitales, Dioscoreales, Ericales, Fabales, Fagales, Gentianales, Icacinales, Laurales, Liliales, Magnoliales, Malpighiales, Malvales, Myrtales, Pandanales, Piperales, Poales, Proteales, Ranunculales, Rosales, Sa…	39
rbcL-3-F(Jiao et al. 2015)[fw]	Acorales, Alismatales, Amborellales, Apiales, Aquifoliales, Arecales, Asparagales, Asterales, Austrobaileyales, Boraginales, Brassicales, Buxales, Canellales, Cardiopteridales, Caryophyllales, Celastrales, Ceratophyllales, Chloranthales, Commelinales, Cornales, Crossosomatales, Cucurbitales, Dilleniales, Dioscoreales, Dipsacales, Ericales, Fabales, Fagales, Garryales, Gentianales, Geraniales, Hue…	56
rbcL_629_For(Christin et al., 2013)[fw]	Acorales, Alismatales, Apiales, Arecales, Asparagales, Asterales, Boraginales, Brassicales, Buxales, Canellales, Caryophyllales, Celastrales, Ceratophyllales, Chloranthales, Commelinales, Cornales, Cucurbitales, Cupressales, Dicranales, Dilleniales, Dioscoreales, Ericales, Fabales, Fagales, Funariales, Garryales, Gentianales, Geraniales, Gnetales, Huerteales, Hypnales, Icacinales, Isoetales, Lami…	63
889 reverse(Vidal-Russell & Nickrent, 2008)[fw]	Pinales, Polypodiales,	2
rbcL-640-F(Gradstein et al., 2006)[fw]	Acorales, Alismatales, Amborellales, Anthocerotales, Apiales, Aquifoliales, Araucariales, Arecales, Asparagales, Asterales, Austrobaileyales, Bartramiales, Boraginales, Brassicales, Bryales, Buxales, Buxbaumiales, Calobryales, Canellales, Cardiopteridales, Caryophyllales, Celastrales, Ceratophyllales, Chloranthales, Commelinales, Cornales, Crossosomatales, Cucurbitales, Cupressales, Cyatheales, D…	93
PhyllrbcL_R(Buddhachat et al., 2015)[fw]	Acorales, Asparagales, Austrobaileyales, Brassicales, Celastrales, Chloranthales, Commelinales, Cornales, Cucurbitales, Dioscoreales, Dipsacales, Fabales, Gentianales, Gleicheniales, Hymenophyllales, Lamiales, Laurales, Liliales, Magnoliales, Malpighiales, Malvales, Marattiales, Metzgeriales, Myrtales, Pandanales, Piperales, Poales, Polypodiales, Ranunculales, Rosales, Sapindales, Saxifragales, S…	37
r-Vu-F(Vu et al., 2021)	Acorales, Alismatales, Amborellales, Anthocerotales, Aquifoliales, Araucariales, Asparagales, Austrobaileyales, Boraginales, Brassicales, Buxales, Caryophyllales, Celastrales, Chloranthales, Commelinales, Cornales, Cucurbitales, Cupressales, Cyatheales, Cycadales, Dilleniales, Ephedrales, Equisetales, Ericales, Fabales, Fagales, Garryales, Gentianales, Geraniales, Ginkgoales, Gnetales, Hymenophyl…	57
rbcL-127F(Su et al., 2008)[fw]	Alismatales, Amborellales, Anthocerotales, Apiales, Aquifoliales, Araucariales, Arecales, Asparagales, Asterales, Austrobaileyales, Bartramiales, Boraginales, Brassicales, Bryales, Buxales, Buxbaumiales, Calobryales, Canellales, Cardiopteridales, Caryophyllales, Celastrales, Ceratophyllales, Chloranthales, Commelinales, Cornales, Crossosomatales, Cucurbitales, Cupressales, Cyatheales, Cycadales, …	91
rbcLocu1(Delavault & Thalouarn, 2002)[fw]	Arecales, Asparagales, Boraginales, Celastrales, Commelinales, Dioscoreales, Gentianales, Lamiales, Liliales, Malvales, Myrtales, Pandanales, Poales,	13
FDB-F(Abubakar et al., 2020)[fw]	Alismatales, Amborellales, Apiales, Aquifoliales, Arecales, Asparagales, Asterales, Austrobaileyales, Boraginales, Brassicales, Buxales, Canellales, Cardiopteridales, Caryophyllales, Celastrales, Ceratophyllales, Commelinales, Cornales, Crossosomatales, Cucurbitales, Cupressales, Cycadales, Dioscoreales, Dipsacales, Ephedrales, Ericales, Fabales, Fagales, Garryales, Gentianales, Geraniales, Ginkg…	59
3â€™R(Duan et al., 2019)[fw]	NA	0
RrbcLb-cf(Xu et al., 2015)[fw]	Alismatales, Apiales, Aquifoliales, Asparagales, Asterales, Bartramiales, Boraginales, Brassicales, Buxbaumiales, Cardiopteridales, Caryophyllales, Celastrales, Commelinales, Cornales, Crossosomatales, Diphysciales, Dipsacales, Ericales, Fabales, Fagales, Garryales, Gentianales, Gnetales, Huerteales, Hymenophyllales, Lamiales, Liliales, Malpighiales, Malvales, Marattiales, Myrtales, Nymphaeales, …	45
Hydra-RBCL-for(Srivastava et al., 2018)[fw]	Rosales, Zygophyllales	2
rbcL-984F(Su et al., 2008)[fw]	Alismatales, Amborellales, Apiales, Araucariales, Arecales, Asparagales, Austrobaileyales, Boraginales, Brassicales, Canellales, Ceratophyllales, Chloranthales, Cupressales, Cyatheales, Cycadales, Dioscoreales, Dipsacales, Fabales, Gentianales, Ginkgoales, Lamiales, Laurales, Magnoliales, Malpighiales, Malvales, Myrtales, Osmundales, Pandanales, Piperales, Poales, Polypodiales, Ranunculales, Zing…	33
Chrys-RBCL-for(Srivastava et al., 2018)[fw]	Asterales, Canellales, Cornales, Cucurbitales, Dioscoreales, Ephedrales, Ericales, Fabales, Lamiales, Laurales, Liliales, Magnoliales, Malpighiales, Myrtales, Piperales, Poales, Ranunculales, Rosales, Saxifragales	19
r-Joung2-F(Joung et al., 2010)[fw]	Acorales, Alismatales, Amborellales, Anthocerotales, Apiales, Aquifoliales, Arecales, Asparagales, Asterales, Austrobaileyales, Brassicales, Buxales, Canellales, Cardiopteridales, Caryophyllales, Celastrales, Ceratophyllales, Chloranthales, Commelinales, Cornales, Crossosomatales, Cucurbitales, Dilleniales, Dioscoreales, Dipsacales, Ericales, Fabales, Fagales, Garryales, Gentianales, Geraniales, …	55
RBCL-broad-for-1(Srivastava et al., 2018)[fw]	Acorales, Alismatales, Amborellales, Apiales, Aquifoliales, Araucariales, Arecales, Asparagales, Asterales, Austrobaileyales, Bartramiales, Boraginales, Brassicales, Bryales, Buxales, Buxbaumiales, Canellales, Cardiopteridales, Caryophyllales, Celastrales, Ceratophyllales, Chloranthales, Commelinales, Cornales, Crossosomatales, Cucurbitales, Cupressales, Dicranales, Dilleniales, Dioscoreales, Dip…	86
Mtâ€“rbcLâ€“F(Hien et al., 2018)[fw]	Alismatales, Apiales, Aquifoliales, Araucariales, Arecales, Asparagales, Asterales, Austrobaileyales, Boraginales, Brassicales, Caryophyllales, Celastrales, Ceratophyllales, Chloranthales, Commelinales, Cornales, Crossosomatales, Cucurbitales, Cupressales, Dioscoreales, Dipsacales, Ericales, Fabales, Garryales, Gentianales, Geraniales, Ginkgoales, Gleicheniales, Gnetales, Huerteales, Isoetales, J…	58
rb415(Delavault & Thalouarn, 2002)[fw]	Alismatales, Amborellales, Aquifoliales, Araucariales, Asparagales, Austrobaileyales, Boraginales, Brassicales, Buxales, Canellales, Cardiopteridales, Caryophyllales, Chloranthales, Commelinales, Cornales, Cucurbitales, Cupressales, Cyatheales, Cycadales, Dilleniales, Ephedrales, Equisetales, Ericales, Fabales, Fagales, Garryales, Gentianales, Geraniales, Ginkgoales, Gnetales, Hymenophyllales, Ic…	58
rbcL-7F(Su et al., 2008)[fw]	Aquifoliales, Asterales, Boraginales, Brassicales, Caryophyllales, Celastrales, Chloranthales, Cornales, Cucurbitales, Dipsacales, Ericales, Gentianales, Geraniales, Lamiales, Magnoliales, Malpighiales, Malvales, Ranunculales, Rosales, Santalales, Sapindales, Saxifragales, Solanales, Zygophyllales	24
Orch-RBCL-for(Srivastava et al., 2018)[fw]	Alismatales, Asparagales, Bryales, Caryophyllales, Fabales, Hymenophyllales, Hypnales, Malpighiales, Marchantiales, Myrtales, Orthotrichales, Poales, Polypodiales, Saxifragales, Zingiberales	15
CNRBCLF2(Bishoyi et al., 2017)[fw]	Alismatales, Anthocerotales, Araucariales, Arecales, Asparagales, Asterales, Bartramiales, Bryales, Buxbaumiales, Caryophyllales, Cycadales, Dicranales, Dioscoreales, Diphysciales, Ephedrales, Equisetales, Ericales, Fabales, Funariales, Ginkgoales, Hypnales, Liliales, Malpighiales, Myrtales, Orthotrichales, Pinales, Poales, Polypodiales, Porellales, Pottiales, Proteales, Ptilidiales, Rosales, Sax…	38
FWrbcL835FASH(Li et al., 2011)[fw]	Acorales, Alismatales, Amborellales, Apiales, Aquifoliales, Araucariales, Arecales, Asparagales, Asterales, Austrobaileyales, Boraginales, Brassicales, Buxales, Canellales, Cardiopteridales, Caryophyllales, Celastrales, Ceratophyllales, Chloranthales, Commelinales, Cornales, Crossosomatales, Cucurbitales, Cupressales, Cycadales, Dilleniales, Dioscoreales, Dipsacales, Ericales, Fabales, Fagales, G…	67
Pteridaceae_rbcLR(Park et al., 2021)[fw]	NA	0
rbcL-656F(Su et al., 2008)[fw]	Acorales, Alismatales, Amborellales, Apiales, Aquifoliales, Arecales, Asparagales, Asterales, Boraginales, Brassicales, Buxales, Canellales, Cardiopteridales, Caryophyllales, Celastrales, Ceratophyllales, Chloranthales, Commelinales, Cornales, Crossosomatales, Cucurbitales, Dilleniales, Dioscoreales, Dipsacales, Ericales, Fabales, Fagales, Garryales, Gentianales, Geraniales, Huerteales, Hymenophy…	60
Z895(Walters et al., 2006)[fw]	NA	0
Salv-RBCL-for(Srivastava et al., 2018)[fw]	Brassicales, Cardiopteridales, Caryophyllales, Fabales, Garryales, Huerteales, Lamiales, Poales, Polypodiales, Ranunculales, Rosales, Sapindales, Saxifragales, Schizaeales, Solanales	15
rbcL-636F(Lewis et al., 1997)[fw]	Acorales, Alismatales, Amborellales, Apiales, Aquifoliales, Arecales, Asparagales, Asterales, Austrobaileyales, Bartramiales, Boraginales, Brassicales, Bryales, Canellales, Cardiopteridales, Caryophyllales, Celastrales, Chloranthales, Commelinales, Cornales, Crossosomatales, Cucurbitales, Cupressales, Cyatheales, Cycadales, Dicranales, Dioscoreales, Dipsacales, Equisetales, Ericales, Fabales, Fun…	79
r-Joung1-F(Joung et al., 2010)[fw]	NA	0
RBCL-broad-for-2(Srivastava et al., 2018)[fw]	Acorales, Alismatales, Amborellales, Apiales, Aquifoliales, Araucariales, Arecales, Asparagales, Asterales, Austrobaileyales, Boraginales, Brassicales, Buxales, Canellales, Cardiopteridales, Caryophyllales, Celastrales, Ceratophyllales, Chloranthales, Commelinales, Cornales, Crossosomatales, Cucurbitales, Cupressales, Dilleniales, Dioscoreales, Dipsacales, Ephedrales, Equisetales, Ericales, Fabal…	63
rbA(Benharrat et al., 2000)[fw]	Alismatales, Apiales, Arecales, Asparagales, Asterales, Brassicales, Caryophyllales, Commelinales, Cornales, Cucurbitales, Dioscoreales, Fabales, Fagales, Garryales, Gentianales, Huerteales, Lamiales, Liliales, Malpighiales, Malvales, Myrtales, Poales, Ranunculales, Rosales, Sapindales, Saxifragales, Solanales, Zingiberales, Zygophyllales	29
427F(Olmstead & Palmer, 1994)[fw]	Acorales, Alismatales, Apiales, Aquifoliales, Araucariales, Arecales, Asparagales, Asterales, Austrobaileyales, Bartramiales, Boraginales, Brassicales, Bryales, Buxales, Canellales, Cardiopteridales, Caryophyllales, Celastrales, Ceratophyllales, Chloranthales, Commelinales, Cornales, Crossosomatales, Cucurbitales, Cupressales, Cyatheales, Cycadales, Dicranales, Dilleniales, Dioscoreales, Diphysci…	78
Daff-RBCL-for(Srivastava et al., 2018)[fw]	Asparagales, Dioscoreales, Gleicheniales, Malpighiales, Pinales, Polypodiales,	6
rbcL 1F(Xavier et al., 2021)[fw]	Acorales, Amborellales, Anthocerotales, Apiales, Araucariales, Asparagales, Asterales, Boraginales, Brassicales, Bryales, Canellales, Caryophyllales, Celastrales, Ceratophyllales, Chloranthales, Cornales, Crossosomatales, Cucurbitales, Cupressales, Cycadales, Dilleniales, Dipsacales, Ericales, Fabales, Fagales, Garryales, Gentianales, Geraniales, Ginkgoales, Huerteales, Hypnales, Icacinales, Isoe…	58
ocu2GW1(Delavault & Thalouarn, 2002)[fw]	Alismatales, Amborellales, Apiales, Aquifoliales, Asparagales, Asterales, Boraginales, Brassicales, Buxales, Canellales, Cardiopteridales, Caryophyllales, Celastrales, Ceratophyllales, Chloranthales, Cornales, Crossosomatales, Dioscoreales, Dipsacales, Ericales, Fabales, Garryales, Gentianales, Geraniales, Huerteales, Hymenophyllales, Isoetales, Lamiales, Laurales, Magnoliales, Malpighiales, Malv…	48
217F(Pirie et al., 2005)[fw]	Acorales, Alismatales, Amborellales, Apiales, Aquifoliales, Araucariales, Arecales, Asparagales, Asterales, Bartramiales, Boraginales, Brassicales, Bryales, Buxales, Buxbaumiales, Canellales, Cardiopteridales, Caryophyllales, Celastrales, Ceratophyllales, Chloranthales, Commelinales, Cornales, Crossosomatales, Cucurbitales, Cupressales, Cycadales, Dicranales, Dioscoreales, Diphysciales, Dipsacale…	88
rbcLb-fernF(Dong et al., 2014)[fw]	Acorales, Alismatales, Amborellales, Anthocerotales, Apiales, Aquifoliales, Araucariales, Arecales, Asparagales, Asterales, Austrobaileyales, Boraginales, Brassicales, Bryales, Buxales, Buxbaumiales, Canellales, Cardiopteridales, Caryophyllales, Celastrales, Ceratophyllales, Chloranthales, Commelinales, Cornales, Crossosomatales, Cucurbitales, Cupressales, Cycadales, Dicranales, Dilleniales, Dios…	89
rbcLb-lycF(Dong et al., 2014)[fw]	Alismatales, Asparagales, Asterales, Brassicales, Calobryales, Caryophyllales, Cyatheales, Dioscoreales, Ericales, Fabales, Geraniales, Gleicheniales, Gnetales, Jungermanniales, Lamiales, Lycopodiales, Malpighiales, Malvales, Marattiales, Myrtales, Ophioglossales, Oxalidales, Pandanales, Piperales, Poales, Polypodiales, Ranunculales, Rosales, Sapindales, Saxifragales, Schizaeales, Selaginellales,…	33
rbcL-4-F(Jiao et al. 2015)[fw]	Asterales, Cornales, Cyatheales, Hypnales, Jungermanniales, Malpighiales, Marattiales, Porellales, Ranunculales, Rosales, Saxifragales, Schizaeales	12
rbcLTAKinv(Delavault & Thalouarn, 2002)[fw]	Acorales, Alismatales, Arecales, Asparagales, Asterales, Austrobaileyales, Boraginales, Brassicales, Buxales, Cardiopteridales, Caryophyllales, Celastrales, Chloranthales, Commelinales, Cornales, Crossosomatales, Cucurbitales, Cyatheales, Dilleniales, Dioscoreales, Dipsacales, Ericales, Fabales, Fagales, Garryales, Gentianales, Geraniales, Ginkgoales, Gnetales, Huerteales, Lamiales, Laurales, Lil…	54
Pel_L1F(Weng et al., 2012)[fw]	Acorales, Alismatales, Amborellales, Anthocerotales, Apiales, Aquifoliales, Araucariales, Arecales, Asparagales, Asterales, Austrobaileyales, Bartramiales, Brassicales, Bryales, Buxales, Buxbaumiales, Canellales, Cardiopteridales, Caryophyllales, Celastrales, Commelinales, Cornales, Crossosomatales, Cucurbitales, Cupressales, Cyatheales, Cycadales, Dicranales, Dilleniales, Dioscoreales, Diphyscia…	89
Alst-RBCL-for(Srivastava et al., 2018)[fw]	NA	0
rbcL-low(Guo et al., 2010)[fw]	NA	0
rbcL-5-F(Jiao et al. 2015)[fw]	Asparagales, Caryophyllales, Celastrales, Cucurbitales, Cyatheales, Fabales, Fagales, Hymenophyllales, Malpighiales, Marchantiales, Metzgeriales, Myrtales, Osmundales, Oxalidales, Polypodiales, Ranunculales, Rosales, Santalales, Sapindales, Schizaeales, Tetraphidales, Zygophyllales	22
CrbcL-F(Park et al., 2020)[fw]	Acorales, Alismatales, Amborellales, Apiales, Aquifoliales, Arecales, Asparagales, Asterales, Austrobaileyales, Boraginales, Brassicales, Buxales, Canellales, Cardiopteridales, Caryophyllales, Celastrales, Chloranthales, Commelinales, Cornales, Crossosomatales, Cucurbitales, Dilleniales, Dioscoreales, Dipsacales, Ericales, Fabales, Fagales, Garryales, Gentianales, Geraniales, Gnetales, Huerteales…	56
TNRF(Scriver et al., 2015)[fw]	Alismatales, Apiales, Aquifoliales, Araucariales, Arecales, Asparagales, Asterales, Bartramiales, Boraginales, Brassicales, Bryales, Buxales, Buxbaumiales, Caryophyllales, Celastrales, Cornales, Crossosomatales, Cucurbitales, Cupressales, Cycadales, Dicranales, Dilleniales, Diphysciales, Dipsacales, Ephedrales, Equisetales, Ericales, Fabales, Fagales, Funariales, Garryales, Gentianales, Geraniale…	63
922F(Pirie et al., 2005)[fw]	Acorales, Alismatales, Amborellales, Apiales, Aquifoliales, Araucariales, Arecales, Asparagales, Asterales, Austrobaileyales, Boraginales, Brassicales, Bryales, Buxales, Canellales, Cardiopteridales, Caryophyllales, Celastrales, Chloranthales, Commelinales, Cornales, Crossosomatales, Cucurbitales, Cupressales, Cycadales, Dilleniales, Dioscoreales, Dipsacales, Equisetales, Ericales, Fabales, Fagal…	62
Vinca-RBCL-for2(Srivastava et al., 2018)[fw]	Alismatales, Asparagales, Brassicales, Caryophyllales, Fabales, Gentianales, Hymenophyllales, Isoetales, Lamiales, Liliales, Magnoliales, Malpighiales, Myrtales, Oxalidales, Pinales, Piperales, Poales, Polypodiales,	18
F517(Little, 2014)[fw]	Acorales, Alismatales, Apiales, Aquifoliales, Araucariales, Arecales, Asparagales, Asterales, Austrobaileyales, Boraginales, Brassicales, Buxales, Calobryales, Canellales, Cardiopteridales, Caryophyllales, Celastrales, Chloranthales, Commelinales, Cornales, Crossosomatales, Cucurbitales, Cupressales, Cyatheales, Cycadales, Dilleniales, Dioscoreales, Dipsacales, Ephedrales, Ericales, Fabales, Faga…	72
rbcL 3F(Ji et al., 2007)[fw]	Alismatales, Apiales, Araucariales, Asparagales, Asterales, Boraginales, Brassicales, Caryophyllales, Celastrales, Commelinales, Cucurbitales, Cupressales, Cyatheales, Cycadales, Diphysciales, Ericales, Funariales, Gentianales, Ginkgoales, Gnetales, Isoetales, Jungermanniales, Lamiales, Liliales, Lycopodiales, Malpighiales, Marchantiales, Myrtales, Ophioglossales, Osmundales, Pelliales, Pinales, …	45
rbcL-2-F(Jiao et al. 2015)[fw]	Alismatales, Amborellales, Apiales, Aquifoliales, Araucariales, Asparagales, Asterales, Boraginales, Brassicales, Buxales, Cardiopteridales, Caryophyllales, Celastrales, Cornales, Cucurbitales, Diphysciales, Dipsacales, Ericales, Fabales, Fagales, Funariales, Garryales, Gentianales, Geraniales, Gleicheniales, Huerteales, Hypnales, Icacinales, Isoetales, Jungermanniales, Liliales, Malpighiales, Ma…	58
ocu2TAK(Delavault & Thalouarn, 2002)[fw]	NA	0
NM34(Cox et al. 2000)[fw]	Acorales, Alismatales, Anthocerotales, Apiales, Aquifoliales, Araucariales, Arecales, Asparagales, Asterales, Austrobaileyales, Bartramiales, Boraginales, Brassicales, Bryales, Buxales, Buxbaumiales, Calobryales, Cardiopteridales, Caryophyllales, Celastrales, Chloranthales, Cornales, Crossosomatales, Cucurbitales, Cupressales, Cyatheales, Cycadales, Dicranales, Dilleniales, Dioscoreales, Diphysci…	86
Hv 522(Petersen & Seberg, 2003)[fw]	Alismatales, Apiales, Arecales, Asparagales, Asterales, Boraginales, Brassicales, Buxales, Canellales, Caryophyllales, Celastrales, Ceratophyllales, Commelinales, Cornales, Crossosomatales, Cucurbitales, Dilleniales, Dioscoreales, Dipsacales, Ericales, Fabales, Fagales, Gentianales, Geraniales, Huerteales, Isoetales, Lamiales, Laurales, Liliales, Magnoliales, Malpighiales, Malvales, Myrtales, Nym…	49
1F-Jung(Muasya et al., 1998)[fw]	Asparagales, Fabales, Poales, Rosales	4
TNRR(Scriver et al., 2015)[fw]	NA	0
r-Dong-F(Dong et al., 2012)[fw]	Alismatales, Amborellales, Apiales, Asterales, Austrobaileyales, Boraginales, Buxales, Canellales, Cardiopteridales, Caryophyllales, Celastrales, Ceratophyllales, Chloranthales, Cornales, Cyatheales, Dilleniales, Dipsacales, Ericales, Garryales, Gentianales, Gleicheniales, Hymenophyllales, Icacinales, Lamiales, Laurales, Magnoliales, Malpighiales, Malvales, Myrtales, Nymphaeales, Ophioglossales, …	43
Ce 622(Daugbjerg etÂ al., 1994)[fw]	Acorales, Alismatales, Amborellales, Anthocerotales, Apiales, Aquifoliales, Araucariales, Arecales, Asparagales, Asterales, Austrobaileyales, Bartramiales, Boraginales, Brassicales, Bryales, Buxales, Buxbaumiales, Calobryales, Canellales, Cardiopteridales, Caryophyllales, Celastrales, Ceratophyllales, Chloranthales, Commelinales, Cornales, Crossosomatales, Cucurbitales, Cupressales, Cyatheales, D…	93
STRR(Scriver et al., 2015)[fw]	Malpighiales, Marattiales, Myrtales, Ophioglossales, Poales, Polypodiales,	6
rbcL_4_For(Christin et al., 2013)[fw]	Acorales, Alismatales, Amborellales, Anthocerotales, Apiales, Aquifoliales, Araucariales, Arecales, Asparagales, Asterales, Austrobaileyales, Bartramiales, Boraginales, Brassicales, Bryales, Buxales, Buxbaumiales, Canellales, Cardiopteridales, Caryophyllales, Celastrales, Ceratophyllales, Chloranthales, Commelinales, Cornales, Crossosomatales, Cucurbitales, Cupressales, Cyatheales, Dicranales, Di…	87
rbcLbBR(Shiba et al., 2004)[fw]	NA	0
Prim-RBCL-for(Srivastava et al., 2018)[fw]	Alismatales, Ericales, GentianalesZygophyllales	4
gtrbcL1F(Vinitha et al., 2014)[fw]	Acorales, Alismatales, Amborellales, Apiales, Aquifoliales, Arecales, Asparagales, Asterales, Austrobaileyales, Bartramiales, Boraginales, Brassicales, Bryales, Buxales, Buxbaumiales, Canellales, Cardiopteridales, Caryophyllales, Celastrales, Chloranthales, Commelinales, Cornales, Crossosomatales, Cucurbitales, Cupressales, Dicranales, Dilleniales, Dioscoreales, Dipsacales, Ephedrales, Equisetale…	74
rbcL-S1(Guo et al., 2010)[fw]	NA	0
Fitt-RBCL-for(Srivastava et al., 2018)[fw]	Lamiales, Liliales, Osmundales, Poales, Polypodiales,	5
Hv 890(Petersen & Seberg, 2003)[fw]	Acorales, Alismatales, Amborellales, Apiales, Aquifoliales, Araucariales, Arecales, Asparagales, Asterales, Austrobaileyales, Boraginales, Brassicales, Buxales, Canellales, Cardiopteridales, Caryophyllales, Celastrales, Ceratophyllales, Chloranthales, Commelinales, Cornales, Crossosomatales, Cucurbitales, Cupressales, Cyatheales, Dilleniales, Dioscoreales, Dipsacales, Ephedrales, Ericales, Fabale…	75
r-Marconi-F(Srivastava et al., 2018)[fw]	Acorales, Alismatales, Amborellales, Anthocerotales, Aquifoliales, Araucariales, Asparagales, Asterales, Austrobaileyales, Boraginales, Brassicales, Buxales, Cardiopteridales, Caryophyllales, Celastrales, Chloranthales, Commelinales, Cornales, Crossosomatales, Cucurbitales, Cupressales, Cyatheales, Cycadales, Dilleniales, Dioscoreales, Ephedrales, Equisetales, Ericales, Fabales, Fagales, Garryale…	67
rbcLMitF1(Jaipaew et al., 2018)[fw]	Alismatales, Apiales, Aquifoliales, Araucariales, Arecales, Asparagales, Asterales, Austrobaileyales, Boraginales, Brassicales, Buxales, Canellales, Cardiopteridales, Caryophyllales, Celastrales, Chloranthales, Commelinales, Cornales, Crossosomatales, Cucurbitales, Cupressales, Dilleniales, Dioscoreales, Dipsacales, Ericales, Fabales, Fagales, Garryales, Gentianales, Geraniales, Ginkgoales, Gneta…	60
r-Golshani-F(Golshani et al., 2020)[fw]	NA	0
CNRBCLF1(Bishoyi et al., 2017)[fw]	Acorales, Alismatales, Anthocerotales, Apiales, Aquifoliales, Araucariales, Arecales, Asparagales, Asterales, Austrobaileyales, Bartramiales, Boraginales, Brassicales, Bryales, Buxales, Buxbaumiales, Calobryales, Cardiopteridales, Caryophyllales, Celastrales, Chloranthales, Cornales, Crossosomatales, Cucurbitales, Cupressales, Cyatheales, Cycadales, Dicranales, Dilleniales, Dioscoreales, Diphysci…	86
rbcLF2(Murphy et al., 2011)[fw]	Acorales, Alismatales, Aquifoliales, Araucariales, Arecales, Asparagales, Asterales, Austrobaileyales, Boraginales, Brassicales, Buxales, Canellales, Cardiopteridales, Caryophyllales, Celastrales, Ceratophyllales, Chloranthales, Commelinales, Cornales, Crossosomatales, Cucurbitales, Dilleniales, Dioscoreales, Dipsacales, Ericales, Fabales, Fagales, Garryales, Gentianales, Geraniales, Huerteales, …	58
32F-1(Lledo et al., 1998)[fw]	Acorales, Alismatales, Anthocerotales, Apiales, Aquifoliales, Araucariales, Arecales, Asparagales, Asterales, Austrobaileyales, Bartramiales, Boraginales, Brassicales, Bryales, Buxales, Buxbaumiales, Calobryales, Cardiopteridales, Caryophyllales, Celastrales, Chloranthales, Cornales, Crossosomatales, Cucurbitales, Cupressales, Cyatheales, Cycadales, Dicranales, Dilleniales, Dioscoreales, Diphysci…	86
r-Lee-F(Lee et al., 2006)[fw]	Alismatales, Fabales, Fagales, Lamiales, Poales, Polypodiales, Solanales	7
rbcL-Faqir-F(Faqir et al., 2019)[fw]	Acorales, Alismatales, Amborellales, Apiales, Aquifoliales, Arecales, Asparagales, Asterales, Austrobaileyales, Brassicales, Buxales, Canellales, Cardiopteridales, Caryophyllales, Celastrales, Ceratophyllales, Chloranthales, Cornales, Crossosomatales, Cucurbitales, Cupressales, Cycadales, Dilleniales, Dipsacales, Ericales, Fabales, Fagales, Garryales, Gentianales, Hymenophyllales, Laurales, Lilia…	46
rbcLocu2(Delavault & Thalouarn, 2002)[fw]	NA	0
Calad-RBCL-for(Srivastava et al., 2018)[fw]	CaryophyllalesMarattiales, Polypodiales,	3
32F-2(Lledo et al., 1998)[fw]	Acorales, Alismatales, Anthocerotales, Apiales, Aquifoliales, Araucariales, Arecales, Asparagales, Asterales, Austrobaileyales, Bartramiales, Boraginales, Brassicales, Bryales, Buxales, Buxbaumiales, Calobryales, Cardiopteridales, Caryophyllales, Celastrales, Chloranthales, Cornales, Crossosomatales, Cucurbitales, Cupressales, Cyatheales, Cycadales, Dicranales, Dilleniales, Dioscoreales, Diphysci…	86
rb60(Delavault & Thalouarn, 2002)[fw]	NA	0
r-Haider2-F(Haider, 2015)[fw]	Acorales, Alismatales, Amborellales, Apiales, Aquifoliales, Arecales, Asparagales, Asterales, Austrobaileyales, Boraginales, Brassicales, Buxales, Cardiopteridales, Caryophyllales, Celastrales, Ceratophyllales, Chloranthales, Commelinales, Cornales, Crossosomatales, Cucurbitales, Dilleniales, Dioscoreales, Dipsacales, Ericales, Fabales, Fagales, Garryales, Gentianales, Geraniales, Huerteales, Ica…	56
Rose-RBCL-for(Srivastava et al., 2018)[fw]	Rosales	1
rbcLb-chlF(Dong et al., 2014)[fw]	NA	0
rbcL intF(hitten & Jacono, 2011)[fw]	Oxalidales, Pinales, Poales, Polypodiales,	4
rbcL-26-F(Lida et al., 2007)[fw]	Acorales, Alismatales, Amborellales, Anthocerotales, Apiales, Aquifoliales, Araucariales, Arecales, Asparagales, Asterales, Austrobaileyales, Bartramiales, Boraginales, Brassicales, Bryales, Buxales, Buxbaumiales, Canellales, Cardiopteridales, Caryophyllales, Celastrales, Ceratophyllales, Chloranthales, Commelinales, Cornales, Crossosomatales, Cucurbitales, Cupressales, Cyatheales, Dicranales, Di…	87
rbcLaR(Kress et al., 2009)[rev]	Acorales, Alismatales, Apiales, Aquifoliales, Araucariales, Arecales, Asparagales, Asterales, Austrobaileyales, Bartramiales, Boraginales, Brassicales, Bryales, Caryophyllales, Celastrales, Ceratophyllales, Chloranthales, Commelinales, Cornales, Crossosomatales, Cucurbitales, Cupressales, Cyatheales, Cycadales, Dicranales, Dilleniales, Dioscoreales, Diphysciales, Dipsacales, Equisetales, Ericales…	84
rbcL-724R(Fay et al., 1997)[rev]	Acorales, Alismatales, Apiales, Aquifoliales, Arecales, Asterales, Boraginales, Brassicales, Caryophyllales, Celastrales, Commelinales, Cornales, Crossosomatales, Cucurbitales, Cupressales, Cyatheales, Cycadales, Dioscoreales, Dipsacales, Ericales, Fabales, Fagales, Garryales, Gentianales, Geraniales, Gleicheniales, Gnetales, Huerteales, Jungermanniales, Lamiales, Laurales, Liliales, Magnoliales,…	62
1326R(CuÃ©noud et al., 2002)[rev]	NA	0
rbcLajf634R(Fazekas et al., 2008)[rev]	Acorales, Alismatales, Amborellales, Anthocerotales, Apiales, Aquifoliales, Araucariales, Arecales, Asparagales, Asterales, Austrobaileyales, Bartramiales, Boraginales, Brassicales, Bryales, Buxales, Buxbaumiales, Calobryales, Canellales, Cardiopteridales, Caryophyllales, Celastrales, Chloranthales, Commelinales, Cornales, Cucurbitales, Cupressales, Cyatheales, Dilleniales, Dioscoreales, Dipsacal…	79
aR(Kress & Erickson, 2007)[rev]	NA	0
1460R(Fay et al., 1997)[rev]	NA	0
RbcLF1379R(Wolf et al., 1994)[rev]	Alismatales, Anthocerotales, Aquifoliales, Asparagales, Asterales, Bartramiales, Boraginales, Brassicales, Bryales, Buxales, Buxbaumiales, Cardiopteridales, Caryophyllales, Celastrales, Commelinales, Cornales, Crossosomatales, Cucurbitales, Cupressales, Cyatheales, Dicranales, Dilleniales, Dioscoreales, Dipsacales, Ericales, Fabales, Fagales, Funariales, Garryales, Gentianales, Geraniales, Hymeno…	64
1.2-rbcL(Fofana et al., 1997)[rev]	Acorales, Alismatales, Apiales, Aquifoliales, Arecales, Asparagales, Asterales, Boraginales, Brassicales, Caryophyllales, Celastrales, Ceratophyllales, Chloranthales, Cornales, Crossosomatales, Cucurbitales, Cupressales, Cyatheales, Dioscoreales, Dipsacales, Ericales, Fabales, Fagales, Garryales, Gentianales, Geraniales, Gleicheniales, Hymenophyllales, Icacinales, Lamiales, Laurales, Liliales, Ma…	54
HRM_rbcL2R(Osathanunkul et al., 2015)[rev]	Acorales, Alismatales, Apiales, Araucariales, Arecales, Asparagales, Asterales, Austrobaileyales, Boraginales, Brassicales, Buxales, Canellales, Cardiopteridales, Caryophyllales, Celastrales, Ceratophyllales, Chloranthales, Commelinales, Cornales, Crossosomatales, Cucurbitales, Cupressales, Dilleniales, Dioscoreales, Dipsacales, Ericales, Fabales, Fagales, Garryales, Gentianales, Geraniales, Huer…	57
aR-1(Hasebe et al. 1994)[rev]	Laurales, Malvales, Pandanales,	3
1360R(Reeves et al., 2001)[rev]	Alismatales, Amborellales, Apiales, Aquifoliales, Araucariales, Arecales, Asparagales, Asterales, Austrobaileyales, Boraginales, Brassicales, Buxales, Canellales, Cardiopteridales, Caryophyllales, Celastrales, Chloranthales, Cornales, Cucurbitales, Cupressales, Dioscoreales, Dipsacales, Ericales, Garryales, Gentianales, Isoetales, Lamiales, Laurales, Liliales, Magnoliales, Malpighiales, Malvales,…	50
rbcLr506(de Vere et al., 2012)[rev]	Alismatales, Amborellales, Apiales, Aquifoliales, Arecales, Asparagales, Asterales, Austrobaileyales, Boraginales, Brassicales, Buxales, Canellales, Cardiopteridales, Caryophyllales, Celastrales, Chloranthales, Commelinales, Cornales, Crossosomatales, Cucurbitales, Dilleniales, Dipsacales, Ericales, Fabales, Garryales, Gentianales, Geraniales, Hymenophyllales, Lamiales, Laurales, Liliales, Magnol…	50
cR(Hasebe et al. 1994)[rev]	AsparagalesRanunculales, Solanales, Zingiberales	4
rbcL19(Poinar et al. 1998)[rev]	Laurales, Magnoliales, Malpighiales,	3
rbcLr590(de Vere et al., 2012)[rev]	Alismatales, Apiales, Aquifoliales, Arecales, Asparagales, Asterales, Boraginales, Brassicales, Caryophyllales, Celastrales, Cornales, Cucurbitales, Dioscoreales, Dipsacales, Ericales, Fabales, Fagales, Garryales, Gentianales, Geraniales, Hypnales, Isoetales, Lamiales, Laurales, Liliales, Magnoliales, Malpighiales, Malvales, Marattiales, Marchantiales, Myrtales, Osmundales, Oxalidales, Pandanales…	46
r-Wang-R(Wang et al., 2010)[rev]	Alismatales, Apiales, Araucariales, Asparagales, Asterales, Bartramiales, Boraginales, Brassicales, Caryophyllales, Celastrales, Commelinales, Cornales, Crossosomatales, Cucurbitales, Cupressales, Cycadales, Dioscoreales, Diphysciales, Dipsacales, Ericales, Fabales, Gentianales, Geraniales, Gnetales, Huerteales, Hymenophyllales, Hypnales, Isoetales, Jungermanniales, Lamiales, Laurales, Liliales, …	53
Z1351R(Soltis et al., 1992)[rev]	Alismatales, Anthocerotales, Aquifoliales, Asparagales, Asterales, Bartramiales, Boraginales, Brassicales, Bryales, Buxales, Buxbaumiales, Cardiopteridales, Caryophyllales, Celastrales, Cornales, Cucurbitales, Cupressales, Dioscoreales, Dipsacales, Ericales, Fabales, Fagales, Funariales, Gentianales, Geraniales, Hypnales, Isoetales, Jungermanniales, Lamiales, Liliales, Lycopodiales, Malpighiales,…	52
P1782(Levin et al., 2003)[rev]	NA	0
h2aR(Poinar et al., 1998)[rev]	Acorales, Alismatales, Amborellales, Apiales, Aquifoliales, Araucariales, Arecales, Asparagales, Asterales, Bartramiales, Boraginales, Brassicales, Bryales, Caryophyllales, Celastrales, Chloranthales, Commelinales, Cornales, Cucurbitales, Cupressales, Dioscoreales, Dipsacales, Ericales, Fabales, Fagales, Funariales, Garryales, Gentianales, Geraniales, Ginkgoales, Gleicheniales, Gnetales, Hypnales…	68
R-Parveen-R(Parveen et al., 2012)[rev]	Alismatales, Apiales, Aquifoliales, Araucariales, Asparagales, Asterales, Boraginales, Bryales, Caryophyllales, Cornales, Crossosomatales, Cupressales, Cyatheales, Cycadales, Dipsacales, Fabales, Fagales, Gentianales, Hypnales, Jungermanniales, Lamiales, Liliales, Malpighiales, Myrtales, Poales, Ranunculales, Rosales, Saxifragales, Selaginellales, Solanales, Zingiberales	31
rbcL19b(Poinar et al., 1998)[rev]	Alismatales, Apiales, Aquifoliales, Asparagales, Asterales, Boraginales, Brassicales, Caryophyllales, Celastrales, Crossosomatales, Dipsacales, Ericales, Fabales, Fagales, Garryales, Gentianales, Geraniales, Lamiales, Malpighiales, Proteales, Ranunculales, Rosales, Santalales, Sapindales, Saxifragales, Solanales, Vitales, Zingiberales, Zygophyllales	29
rbcLbR(Dong et al., 2014)[rev]	Alismatales, Amborellales, Anthocerotales, Apiales, Aquifoliales, Araucariales, Arecales, Asparagales, Asterales, Austrobaileyales, Boraginales, Brassicales, Bryales, Buxales, Buxbaumiales, Calobryales, Canellales, Cardiopteridales, Caryophyllales, Celastrales, Ceratophyllales, Chloranthales, Commelinales, Cornales, Crossosomatales, Cucurbitales, Cupressales, Cyatheales, Cycadales, Dicranales, Di…	93
HRM_rbcL3R(Osathanunkul et al., 2015)[rev]	Alismatales, Apiales, Aquifoliales, Araucariales, Arecales, Asparagales, Asterales, Austrobaileyales, Boraginales, Brassicales, Bryales, Buxales, Canellales, Cardiopteridales, Caryophyllales, Celastrales, Chloranthales, Commelinales, Cornales, Crossosomatales, Cucurbitales, Cupressales, Cycadales, Dicranales, Dilleniales, Dioscoreales, Dipsacales, Ericales, Fabales, Fagales, Funariales, Garryales…	64
rbcLB(Palmieri et al., 2009)[rev]	Acorales, Alismatales, Amborellales, Apiales, Araucariales, Arecales, Asparagales, Asterales, Austrobaileyales, Boraginales, Brassicales, Buxales, Canellales, Cardiopteridales, Caryophyllales, Celastrales, Ceratophyllales, Chloranthales, Commelinales, Cornales, Crossosomatales, Cucurbitales, Cupressales, Dilleniales, Dioscoreales, Dipsacales, Ephedrales, Ericales, Fabales, Fagales, Garryales, Gen…	62
1375(Lida et al., 2007)[rev]	ApialesRosales, Saxifragales	3
R(Fay et al., 1997)[rev]	NA	0
ESRBCL1361R(Schuettpelz & Pryer, 2006)[rev]	Pottiales, Zingiberales	2
rbcLb-Sr(Dong et al., 2014)[rev]	Alismatales, Amborellales, Anthocerotales, Apiales, Aquifoliales, Araucariales, Arecales, Asparagales, Asterales, Austrobaileyales, Boraginales, Brassicales, Bryales, Buxales, Buxbaumiales, Calobryales, Canellales, Cardiopteridales, Caryophyllales, Celastrales, Ceratophyllales, Chloranthales, Commelinales, Cornales, Crossosomatales, Cucurbitales, Cupressales, Cyatheales, Cycadales, Dicranales, Di…	85
cF(Hasebe et al. 1994)[rev]	NA	0
rbcL R23(Ohi-Toma et al., 2006)[rev]	NA	0
Z-895R(Zurawski, DNAX Research Institute (Bremer et al., 2002))[rev]	Cornales, Cucurbitales, Cupressales, Dioscoreales, Ericales, Fabales, Fagales, Gentianales, Lamiales, Liliales, Myrtales, Rosales	12
991R(Chen et al., 1998)[rev]	Alismatales, Apiales, Asparagales, Asterales, Brassicales, Caryophyllales, Celastrales, Commelinales, Cornales, Cucurbitales, Cupressales, Cycadales, Dicranales, Dioscoreales, Dipsacales, Ericales, Fabales, Fagales, Garryales, Gentianales, Geraniales, Jungermanniales, Lamiales, Laurales, Liliales, Magnoliales, Malpighiales, Malvales, Myrtales, Ophioglossales, Oxalidales, Pandanales, Pinales, Pipe…	44
R604(Little, 2014)[rev]	Alismatales, Aquifoliales, Araucariales, Arecales, Asparagales, Asterales, Boraginales, Brassicales, Bryales, Caryophyllales, Celastrales, Cornales, Crossosomatales, Cucurbitales, Cupressales, Cyatheales, Dioscoreales, Dipsacales, Ericales, Fabales, Fagales, Gentianales, Geraniales, Gnetales, Huerteales, Hymenophyllales, Isoetales, Lamiales, Laurales, Liliales, Magnoliales, Malpighiales, Malvales…	47
aR-2(Hasebe et al. 1994)[rev]	Alismatales, Apiales, Arecales, Asparagales, Asterales, Brassicales, Caryophyllales, Cornales, Cucurbitales, Ericales, Fabales, Fagales, Lamiales, Magnoliales, Poales, Pottiales, Proteales, Ranunculales, Rosales, Saxifragales, Solanales	21
R193(Little, 2014)[rev]	Alismatales, Amborellales, Anthocerotales, Apiales, Aquifoliales, Araucariales, Arecales, Asparagales, Asterales, Bartramiales, Boraginales, Brassicales, Bryales, Buxales, Buxbaumiales, Calobryales, Canellales, Cardiopteridales, Caryophyllales, Celastrales, Ceratophyllales, Chloranthales, Commelinales, Cornales, Crossosomatales, Cucurbitales, Cupressales, Cyatheales, Cycadales, Dicranales, Diosco…	85
ESRBCL654RS(Schuettpelz & Pryer, 2006)[rev]	Alismatales, Apiales, Aquifoliales, Arecales, Asparagales, Asterales, Boraginales, Brassicales, Bryales, Caryophyllales, Celastrales, Ceratophyllales, Chloranthales, Commelinales, Cornales, Crossosomatales, Cucurbitales, Cyatheales, Dicranales, Dilleniales, Dioscoreales, Dipsacales, Ericales, Fabales, Fagales, Garryales, Gentianales, Geraniales, Huerteales, Hymenophyllales, Hypnales, Isoetales, J…	62
rbcL 1504R(Lledo et al., 1998)[rev]	NA	0
1494R(Chen et al., 1998)[rev]	NA	0
rb 800(Benharrat et al., 2000)[rev]	NA	0
724Rm(sun et al., 2012)[rev]	Acorales, Alismatales, Apiales, Aquifoliales, Arecales, Asterales, Boraginales, Brassicales, Caryophyllales, Celastrales, Cornales, Cucurbitales, Cupressales, Dioscoreales, Diphysciales, Dipsacales, Ericales, Fabales, Fagales, Garryales, Gentianales, Geraniales, Lamiales, Laurales, Liliales, Magnoliales, Malpighiales, Malvales, Marattiales, Myrtales, Nymphaeales, Oxalidales, Pandanales, Pinales, …	47
HRM_rbcL1R(Srivastava et al., 2018)[rev]	Alismatales, Amborellales, Anthocerotales, Apiales, Aquifoliales, Araucariales, Arecales, Asparagales, Asterales, Bartramiales, Boraginales, Brassicales, Bryales, Buxales, Calobryales, Canellales, Cardiopteridales, Caryophyllales, Celastrales, Ceratophyllales, Chloranthales, Commelinales, Cornales, Crossosomatales, Cucurbitales, Cupressales, Cyatheales, Cycadales, Dicranales, Dioscoreales, Dipsac…	80
rbcL R(Kress et al., 2009)[rev]	NA	0
rbcL-724R-adap(Fay et al., 1997 (Gonzalez et al., 2009))[rev]	NA	0
r-fey-R(Fay et al., 1997)[rev]	NA	0
rbcL-724R-adap1(Kress et al. 2009 (Chowlu et al., 2017))[rev]	NA	0
Mtâ€“rbcLâ€“R(Hien et al., 2018)[rev]	Alismatales, Aquifoliales, Arecales, Asparagales, Asterales, Boraginales, Brassicales, Caryophyllales, Celastrales, Chloranthales, Dioscoreales, Ericales, Gentianales, Lamiales, Laurales, Liliales, Magnoliales, Malpighiales, Malvales, Myrtales, Nymphaeales, Oxalidales, Pandanales, Poales, Proteales, Ranunculales, Sapindales, Saxifragales, Solanales, Trochodendrales, Vitales, Zingiberales, Zygophy…	33
rbcL 724R-Lledo-1(Lledo et al., 1998)[rev]	Alismatales, Apiales, Aquifoliales, Arecales, Asterales, Brassicales, Caryophyllales, Celastrales, Chloranthales, Commelinales, Cornales, Crossosomatales, Cucurbitales, Cupressales, Cyatheales, Cycadales, Dilleniales, Dioscoreales, Dipsacales, Ericales, Fabales, Fagales, Garryales, Gentianales, Geraniales, Hymenophyllales, Icacinales, Jungermanniales, Lamiales, Laurales, Liliales, Magnoliales, Ma…	55
CrbcL-R(Park et al., 2020)[rev]	, LamialesProteales, Ranunculales, Rosales, Saxifragales, Zingiberales	6
r-Joung1-R(Joung et al., 2010)[rev]	Alismatales, Apiales, Aquifoliales, Arecales, Asparagales, Asterales, Austrobaileyales, Boraginales, Brassicales, Caryophyllales, Cornales, Cucurbitales, Cupressales, Dilleniales, Dioscoreales, Dipsacales, Ericales, Fagales, Gentianales, Geraniales, Lamiales, Laurales, Liliales, Magnoliales, Malpighiales, Malvales, Myrtales, Pinales, Ranunculales, Rosales, Sapindales, Saxifragales, Zingiberales	33
r-Joung2-R(Joung et al., 2010)[rev]	, Lamiales	1
rbcL-R(CBOL Plant Working Group 2009)[rev]	Apiales, Asparagales, Brassicales, Caryophyllales, LamialesRanunculales, Rosales, Solanales	8
Cym 821R(Daugbjerg etÂ al., 1994)[rev]	NA	0
rbcL 1R(Xavier et al., 2021)[rev]	Acorales, Alismatales, Amborellales, Anthocerotales, Apiales, Aquifoliales, Araucariales, Arecales, Asparagales, Asterales, Austrobaileyales, Bartramiales, Boraginales, Brassicales, Bryales, Buxales, Buxbaumiales, Calobryales, Canellales, Cardiopteridales, Caryophyllales, Celastrales, Chloranthales, Commelinales, Cornales, Cucurbitales, Cupressales, Cyatheales, Dilleniales, Dioscoreales, Dipsacal…	79
1163Rm(sun et al., 2012)[rev]	Apiales, Aquifoliales, Asterales, Celastrales, Cornales, Cucurbitales, Cupressales, Cycadales, Dioscoreales, Dipsacales, Ericales, Fabales, Fagales, Garryales, Gentianales, Lamiales, Malpighiales, Myrtales, Pinales, Ranunculales, Rosales, Santalales, Saxifragales, Solanales, Vitales, Zingiberales, Zygophyllales	27
rbcL 2R(Xavier et al., 2021)[rev]	Laurales, Liliales, Magnoliales, Malvales, Nymphaeales, Pinales, Piperales, Poales, Polypodiales,	9
346R(Olmstead & Palmer, 1994)[rev]	NA	0
Prim-RBCL-rev(Srivastava et al., 2018)[rev]	NA	0
rbcL_Liriope_Rv(Masiero et al., 2017)[rev]	NA	0
rbcL_Ophiopogon_Rv(Masiero et al., 2017)[rev]	Alismatales, Arecales, Asparagales	3
RBCL-broad-rev-3(Srivastava et al., 2018)[rev]	Acorales, Alismatales, Amborellales, Anthocerotales, Apiales, Aquifoliales, Araucariales, Arecales, Asparagales, Asterales, Austrobaileyales, Bartramiales, Boraginales, Brassicales, Bryales, Buxales, Buxbaumiales, Calobryales, Canellales, Cardiopteridales, Caryophyllales, Celastrales, Chloranthales, Commelinales, Cornales, Cucurbitales, Cupressales, Dilleniales, Dioscoreales, Dipsacales, Ericales…	74
JYDS7(Pryer et al., 2001)[rev]	Poales,	1
HRM_rbcL_Rv(Masiero et al., 2017)[rev]	Alismatales, Apiales, Aquifoliales, Arecales, Asparagales, Asterales, Brassicales, Caryophyllales, Celastrales, Cornales, Cucurbitales, Dioscoreales, Dipsacales, Ericales, Fabales, Gentianales, Lamiales, Laurales, Liliales, Magnoliales, Malpighiales, Malvales, Marattiales, Myrtales, Nymphaeales, Piperales, Poales, Proteales, Ranunculales, Rosales, Santalales, Sapindales, Saxifragales, Solanales, …	37
rbcL-Lee-R(Lee et al., 2010)[rev]	Alismatales, Apiales, Aquifoliales, Araucariales, Arecales, Asparagales, Asterales, Boraginales, Celastrales, Cucurbitales, Dioscoreales, Dipsacales, Ericales, Fabales, Fagales, Garryales, Gentianales, Lamiales, Laurales, Liliales, Magnoliales, Malpighiales, Malvales, Myrtales, Nymphaeales, Oxalidales, Pandanales, Piperales, Poales, Proteales, Ranunculales, Rosales, Santalales, Saxifragales, Sola…	36
Z1375R(Zurawski, DNAX Research Institute (Bremer et al., 2002))[rev]	NA	0
rbcL-556R(Aziz et al., 2017)[rev]	Acorales, Alismatales, Amborellales, Anthocerotales, Apiales, Aquifoliales, Araucariales, Arecales, Asparagales, Asterales, Austrobaileyales, Bartramiales, Boraginales, Brassicales, Bryales, Buxales, Buxbaumiales, Calobryales, Canellales, Cardiopteridales, Celastrales, Ceratophyllales, Chloranthales, Commelinales, Cornales, Crossosomatales, Cucurbitales, Cupressales, Cyatheales, Cycadales, Dicran…	91
J 556 R(Do & Zaveska Drabkova, 2018)[rev]	Alismatales, Apiales, Aquifoliales, Araucariales, Arecales, Asparagales, Asterales, Austrobaileyales, Bartramiales, Boraginales, Brassicales, Celastrales, Ceratophyllales, Chloranthales, Commelinales, Cornales, Crossosomatales, Cucurbitales, Cupressales, Cyatheales, Cycadales, Dicranales, Dioscoreales, Dipsacales, Ericales, Fabales, Fagales, Funariales, Garryales, Gentianales, Geraniales, Hymenop…	68
Mitragyna_rbcL_R(Tungphatthong et al., 2021)[rev]	Celastrales, Crossosomatales, Cucurbitales, Ericales, Fabales, LamialesRanunculales, Sapindales, Saxifragales	9
rb90(Benharrat et al., 2000)[rev]	NA	0
650R(Zhang et al., 2017)[rev]	Hypnales	1
r-Lee-R(Lee et al., 2006)[rev]	NA	0
819R(Zhang et al., 2017)[rev]	Brassicales, CaryophyllalesLaurales, Liliales, Magnoliales, Malpighiales, Malvales, Marattiales, Myrtales, Poales, Ranunculales, Vitales	12
Calad-RBCL-ver(Srivastava et al., 2018)[rev]	NA	0
rbcLaR-fusion(Kress et al., 2009 (bel et al., 2020))[rev]	NA	0
rbcLF reverse(Palmieri et al., 2009)[rev]	Acorales, Alismatales, Amborellales, Anthocerotales, Apiales, Aquifoliales, Araucariales, Arecales, Asparagales, Asterales, Austrobaileyales, Bartramiales, Boraginales, Brassicales, Bryales, Buxales, Buxbaumiales, Calobryales, Canellales, Cardiopteridales, Caryophyllales, Celastrales, Ceratophyllales, Chloranthales, Commelinales, Cornales, Crossosomatales, Cucurbitales, Cupressales, Cyatheales, C…	95
1024R(Olmstead & Palmer, 1994)[rev]	Liliales, Lycopodiales, Magnoliales, Malpighiales, Malvales, Marattiales, Marchantiales, Myrtales, Ophioglossales, Oxalidales, Pinales, Poales, Polypodiales,	13
1400R(Jung & Choi, 2010)[rev]	NA	0
RrbcLb-cr(Xu et al., 2015)[rev]	Acorales, Alismatales, Apiales, Aquifoliales, Asparagales, Asterales, Austrobaileyales, Bartramiales, Boraginales, Brassicales, Bryales, Buxales, Buxbaumiales, Canellales, Caryophyllales, Celastrales, Chloranthales, Commelinales, Cornales, Crossosomatales, Cucurbitales, Cyatheales, Dicranales, Dilleniales, Dioscoreales, Dipsacales, Ephedrales, Equisetales, Ericales, Fabales, Fagales, Garryales, G…	66
rbcL_3R-Gym(Wang et al., 1999)[rev]	NA	0
rbcL-4-R(Jiao et al. 2015)[rev]	Alismatales, Apiales, Aquifoliales, Araucariales, Arecales, Asparagales, Asterales, Boraginales, Caryophyllales, Celastrales, Commelinales, Cornales, Crossosomatales, Cucurbitales, Cupressales, Cyatheales, Cycadales, Dilleniales, Dioscoreales, Dipsacales, Ericales, Fabales, Fagales, Funariales, Garryales, Gentianales, Geraniales, Ginkgoales, Hypnales, Icacinales, Isoetales, Jungermanniales, Lamia…	65
Pel_L1R(Weng et al., 2012)[rev]	NA	0
rbcL-S2(Guo et al., 2010)[rev]	NA	0
Vinca-RBCL-ver(Srivastava et al., 2018)[rev]	NA	0
xp6mod(R. Fleischer, personal communication (Boukhdoud et al., 2021))[rev]	Acorales, Alismatales, Apiales, Arecales, Asparagales, Asterales, Boraginales, Brassicales, Caryophyllales, Chloranthales, Commelinales, Cornales, Cucurbitales, Dilleniales, Dioscoreales, Dipsacales, Ericales, Fabales, Fagales, Garryales, Gentianales, Geraniales, Icacinales, Lamiales, Laurales, Liliales, Magnoliales, Malpighiales, Malvales, Marattiales, Myrtales, Osmundales, Pandanales, Piperales…	48
rbcL-TKT-R3N-2(Ebihara et al., 2005)[rev]	NA	0
Orch-RBCL-ver(Srivastava et al., 2018)[rev]	Asparagales	1
Tulip-RBCL-ver(Srivastava et al., 2018)[rev]	NA	0
rbcL_760_rev(Christin et al., 2013)[rev]	Apiales, Aquifoliales, Asparagales, Asterales, Austrobaileyales, Boraginales, Brassicales, Caryophyllales, Celastrales, Commelinales, Cornales, Crossosomatales, Cucurbitales, Dioscoreales, Diphysciales, Dipsacales, Ericales, Fabales, Fagales, Garryales, Gentianales, Lamiales, Liliales, Malpighiales, Malvales, Myrtales, Poales, Proteales, Ranunculales, Rosales, Santalales, Sapindales, Saxifragales…	36
Fitt-RBCL-ver(Srivastava et al., 2018)[rev]	Asparagales	1
rbcL-5-R(Jiao et al. 2015)[rev]	Acorales, Alismatales, Apiales, Araucariales, Arecales, Asparagales, Asterales, Brassicales, Bryales, Caryophyllales, Celastrales, Commelinales, Cornales, Crossosomatales, Cucurbitales, Cupressales, Cycadales, Dioscoreales, Dipsacales, Ericales, Fabales, Fagales, Garryales, Gentianales, Geraniales, Ginkgoales, Hymenophyllales, Hypnales, Icacinales, Isoetales, Jungermanniales, Lamiales, Laurales, …	64
r-Marconi-R(Marconi et al., 2019)[rev]	Alismatales, Apiales, Arecales, Asparagales, Asterales, Brassicales, Caryophyllales, Commelinales, Cornales, Cucurbitales, Ericales, Fabales, Fagales, Gentianales, Geraniales, Hypnales, Jungermanniales, Lamiales, Laurales, Liliales, Magnoliales, Malpighiales, Malvales, Marchantiales, Myrtales, Nymphaeales, Oxalidales, Pandanales, Pinales, Piperales, Poales, Polypodiales, Proteales, Ranunculales, …	44
1352R(Manen et al., 2004)[rev]	, Ericales	1
CNRBCLR2(Bishoyi et al., 2017)[rev]	Liliales, Poales,	2
Alst-RBCL-ver(Srivastava et al., 2018)[rev]	Asparagales, Asterales	2
rbcL717R(Xu et al., 2015)[rev]	Alismatales, Apiales, Aquifoliales, Arecales, Asparagales, Asterales, Boraginales, Caryophyllales, Celastrales, Commelinales, Cornales, Crossosomatales, Cucurbitales, Cupressales, Cycadales, Dilleniales, Dioscoreales, Dipsacales, Ericales, Fabales, Fagales, Garryales, Gentianales, Geraniales, Huerteales, Icacinales, Jungermanniales, Lamiales, Laurales, Liliales, Magnoliales, Malvales, Myrtales, N…	51
r-Haider2-R(Haider, 2015)[rev]	Cucurbitales, Fabales, Gentianales, Geraniales, Lamiales, Myrtales, Poales, Polypodiales,	8
LJR(Mao et al., 2021)[rev]	NA	0
CNRBCLR1(Xu et al., 2015)[rev]	Poales,	1
Rose-RBCL-rev(Srivastava et al., 2018)[rev]	Rosales	1
1204R(Olmstead & Palmer, 1994)[rev]	NA	0
Lant-RBCL-ver(Srivastava et al., 2018)[rev]	Cyatheales, IsoetalesSolanales	3
Carn-RBCL-rev(Srivastava et al., 2018)[rev]	Caryophyllales	1
rbcLA(Palmieri et al., 2009)[rev]	Acorales, Alismatales, Amborellales, Apiales, Aquifoliales, Araucariales, Arecales, Asparagales, Asterales, Bartramiales, Boraginales, Brassicales, Bryales, Buxales, Buxbaumiales, Canellales, Cardiopteridales, Caryophyllales, Celastrales, Ceratophyllales, Chloranthales, Commelinales, Cornales, Crossosomatales, Cucurbitales, Cupressales, Cycadales, Dicranales, Dioscoreales, Dipsacales, Ephedrales,…	82
Sun-RBCL-ver(Srivastava et al., 2018)[rev]	NA	0
HRM_rbcL_Fw(Masiero et al., 2017)[rev]	NA	0
Hydra-RBCL-ver(Srivastava et al., 2018)[rev]	NA	0
CR(Xu et al., 2014)[rev]	Acorales, Alismatales, Araucariales, Arecales, Asparagales, Asterales, Brassicales, Caryophyllales, Celastrales, Chloranthales, Commelinales, Cucurbitales, Cycadales, Dioscoreales, Fabales, Fagales, Gentianales, Geraniales, Ginkgoales, Isoetales, Lamiales, Laurales, Liliales, Magnoliales, Malpighiales, Malvales, Myrtales, Nymphaeales, Oxalidales, Piperales, Poales, Polypodiales, Proteales, Ranunc…	44
CAPS-rbcl-R(Panozzo et al., 2021)[rev]	Laurales, Liliales, Magnoliales, Malpighiales, Malvales, Myrtales, Nymphaeales, Oxalidales, Pandanales, Pinales, Poales, Polypodiales,	12
FWrbcL874RASH(Li et al., 2011)[rev]	NA	0
J 949 R(Do & Zaveska Drabkova, 2018)[rev]	Alismatales, Apiales, Arecales, Asparagales, Asterales, Caryophyllales, Dioscoreales, Fabales, Fagales, Liliales, Malpighiales, Piperales, Poales, Polypodiales, Pottiales, Ranunculales, Rosales, Zingiberales	18
JYDS5(Pryer et al., 2001)[rev]	NA	0
rbcL intR(hitten & Jacono, 2011)[rev]	Cucurbitales, Fagales, Gentianales, Jungermanniales, Liliales, Magnoliales, Poales, Ranunculales	8
r-john-R(John et al., 2018)[rev]	NA	0
rbcL-HIR1(Ebihara et al., 2013)[rev]	Alismatales, Apiales, Aquifoliales, Arecales, Asterales, Brassicales, Caryophyllales, Celastrales, Chloranthales, Commelinales, Cornales, Crossosomatales, Cucurbitales, Cupressales, Cyatheales, Cycadales, Dilleniales, Dioscoreales, Dipsacales, Ericales, Fabales, Fagales, Garryales, Gentianales, Geraniales, Hymenophyllales, Icacinales, Jungermanniales, Lamiales, Laurales, Liliales, Magnoliales, Ma…	55
rbcL-745R(Lewis et al., 1997)[rev]	Alismatales, Aquifoliales, Arecales, Asterales, Caryophyllales, Chloranthales, Commelinales, Cornales, Crossosomatales, Cucurbitales, Cupressales, Cyatheales, Cycadales, Dilleniales, Dipsacales, Ericales, Fabales, Fagales, Garryales, Gentianales, Geraniales, Hymenophyllales, Hypnales, Icacinales, Jungermanniales, Lamiales, Laurales, Magnoliales, Malpighiales, Malvales, Marattiales, Myrtales, Nymp…	52
Pel_L2R(Weng et al., 2012)[rev]	Alismatales, Amborellales, Apiales, Aquifoliales, Araucariales, Arecales, Asparagales, Asterales, Austrobaileyales, Boraginales, Brassicales, Buxales, Canellales, Cardiopteridales, Caryophyllales, Celastrales, Chloranthales, Commelinales, Cornales, Cucurbitales, Cupressales, Cycadales, Dioscoreales, Dipsacales, Ericales, Fabales, Fagales, Funariales, Garryales, Gentianales, Geraniales, Gleichenia…	60
R-pham-R(Pham et al., 2021)[rev]	Celastrales, Cupressales, Ericales, Fabales, Jungermanniales	5
rbcL-2-R(Jiao et al. 2015)[rev]	Alismatales, Apiales, Asparagales, Austrobaileyales, Bartramiales, Boraginales, Brassicales, Cornales, Ericales, Hypnales, Jungermanniales, Lamiales, Malpighiales, Malvales, Myrtales, Pinales, Poales, Ranunculales	18
rbcL-1390R(Lewis et al., 1997)[rev]	Cucurbitales, Ericales, Fagales, Jungermanniales, Magnoliales, Myrtales, Ranunculales, Rosales, Saxifragales	9
1368R(Lledo et al., 1998)[rev]	Myrtales,	1
M1390R(Pryer et al., 2001)[rev]	Apiales, Asterales, Brassicales, Celastrales, Cornales, Cucurbitales, Cupressales, Cycadales, Dipsacales, Ericales, Fabales, Fagales, Gentianales, Geraniales, Isoetales, Jungermanniales, Lamiales, Laurales, Liliales, Magnoliales, Malpighiales, Malvales, Marattiales, Myrtales, Nymphaeales, Oxalidales, Pinales, Porellales, Ranunculales, Rosales, Santalales, Sapindales, Saxifragales, Solanales, Zygo…	35
rbcLMitR1(Jaipaew et al., 2018)[rev]	NA	0
rbcL-1-R(Jiao et al. 2015)[rev]	Aquifoliales, Asparagales, Asterales, Austrobaileyales, Boraginales, Brassicales, Caryophyllales, Celastrales, Ceratophyllales, Chloranthales, Cornales, Cucurbitales, Dipsacales, Fabales, Fagales, Garryales, Gentianales, Geraniales, Lamiales, Laurales, Liliales, Magnoliales, Malpighiales, Malvales, Myrtales, Nymphaeales, Oxalidales, Piperales, Poales, Ranunculales, Rosales, Santalales, Sapindales…	37
rbcLajf634R-1(Fazekas et al., 2008*)[rev]	NA	0
rbcL_R(NicolÃ© et al. Unpublished (Nicole et al., 2011))[rev]	NA	0
r-Haider1-R(Haider, 2015)[rev]	Poales,	1
Snap-RBCL-ver(Srivastava et al., 2018)[rev]	NA	0
M1390r(Lewis et al., 1997)[rev]	NA	0
h1aR(Poinar et al. 1998)[rev]	Acorales, Alismatales, Apiales, Aquifoliales, Araucariales, Arecales, Asparagales, Asterales, Austrobaileyales, Boraginales, Brassicales, Caryophyllales, Celastrales, Ceratophyllales, Chloranthales, Commelinales, Cornales, Crossosomatales, Cucurbitales, Cupressales, Dilleniales, Dioscoreales, Dipsacales, Ericales, Fabales, Garryales, Gentianales, Geraniales, Gnetales, Huerteales, Icacinales, Isoe…	61
R3(Matsuki et al., 2003)[rev]	NA	0
rbcL-734R(Su et al., 2008)[rev]	Apiales, Araucariales, Arecales, Asterales, Cornales, Liliales, Magnoliales, Malpighiales, Orthotrichales, Pinales, Poales, Polypodiales, Ranunculales, Solanales, Zingiberales	15
Chrys-RBCL-rev(Srivastava et al., 2018)[rev]	Asterales	1
J 1352 R(Do & Zaveska Drabkova, 2018)[rev]	NA	0
rbcL_F(NicolÃ© et al. Unpublished (Nicole et al., 2011))[rev]	NA	0
rbcL_1353_Rev(Christin et al., 2013)[rev]	Alismatales, Anthocerotales, Aquifoliales, Araucariales, Asparagales, Asterales, Bartramiales, Boraginales, Brassicales, Bryales, Buxales, Buxbaumiales, Cardiopteridales, Caryophyllales, Celastrales, Cornales, Crossosomatales, Cucurbitales, Cupressales, Cyatheales, Dicranales, Dilleniales, Dioscoreales, Dipsacales, Ericales, Fabales, Fagales, Funariales, Garryales, Gentianales, Geraniales, Hymeno…	66
rbcL 1R(Ji et al., 2007)[rev]	NA	0
r-Abbasi-R(Abbasi et al., 2019)[rev]	Alismatales, Apiales, Arecales, Asparagales, Asterales, Boraginales, Brassicales, Buxales, Canellales, Caryophyllales, Celastrales, Commelinales, Cornales, Cucurbitales, Cupressales, Dicranales, Dilleniales, Dioscoreales, Ericales, Fabales, Fagales, Funariales, Gentianales, Geraniales, Huerteales, Hypnales, Isoetales, Lamiales, Laurales, Liliales, Lycopodiales, Magnoliales, Malpighiales, Malvales…	56
rbcL_2F-Gym(Wang et al., 1999)[rev]	Alismatales, Asparagales, Dioscoreales, Jungermanniales, Liliales, Magnoliales, Malpighiales, Marattiales, Orthotrichales, Pandanales, Pinales, Poales, Rosales	13
Daff-RBCL-rev(Srivastava et al., 2018)[rev]	Asparagales, CaryophyllalesMagnoliales,	3
Impa-RBCL-ver(Srivastava et al., 2018)[rev]	NA	0
Salv-RBCL-ver(Srivastava et al., 2018)[rev]	NA	0
1104R(Pirie et al., 2005)[rev]	Magnoliales, Malpighiales, Myrtales,	3
rbcL-1100R(Su et al., 2008)[rev]	NA	0
RBCL-broad-rev-1(Srivastava et al., 2018)[rev]	Apiales, Asparagales, Asterales, Brassicales, Caryophyllales, Ericales, Fabales, FagalesRosales, Santalales, Sapindales, Saxifragales, Solanales	13
rbcL-429R(Su et al., 2008)[rev]	NA	0
536R(Pirie et al., 2005)[rev]	NA	0
rbcLa _Rev(Zeinalabedini et al.,2021)[rev]	NA	0
rbcLaR-adp(Kress et al. 2009 (Feng et al., 2021))[rev]	Arecales, Asparagales	2
rbcLaR-1(Kress et al. 2009 (Wu et al., 2015))[rev]	NA	0
CS_rbcL-300rev(De Castro et al., 2017)[rev]	Celastrales, Cucurbitales, Cupressales, Dilleniales, Dioscoreales, Dipsacales, Ericales, Fabales, Fagales, Gentianales, Geraniales, Jungermanniales	12
rbcL-Faqir-R(Faqir et al., 2019)[rev]	Cucurbitales, Ericales, Marattiales,	3
RBCL-broad-rev-2(Srivastava et al., 2018)[rev]	Acorales, Alismatales, Apiales, Aquifoliales, Araucariales, Arecales, Asparagales, Asterales, Boraginales, Canellales, Caryophyllales, Celastrales, Ceratophyllales, Chloranthales, Commelinales, Cornales, Cupressales, Cycadales, Dioscoreales, Dipsacales, Ericales, Fabales, Gentianales, Lamiales, Laurales, Liliales, Magnoliales, Malvales, Myrtales, Pandanales, Pinales, Piperales, Poales, Polypodial…	43
rbcLD reverse(Palmieri et al., 2009)[rev]	Alismatales, Apiales, Arecales, Asparagales, Asterales, Austrobaileyales, Boraginales, Brassicales, Buxales, Canellales, Cardiopteridales, Caryophyllales, Celastrales, Chloranthales, Commelinales, Cornales, Crossosomatales, Cucurbitales, Dilleniales, Dipsacales, Ericales, Fabales, Fagales, Garryales, Gentianales, Geraniales, Icacinales, Laurales, Liliales, Magnoliales, Malpighiales, Malvales, Myr…	47
r-royalBGE-R(Royal Botanic Garden Edinburgh)[rev]	Caryophyllales, Celastrales, Commelinales, Cornales, Crossosomatales, Cucurbitales, Cupressales, Cycadales, Dioscoreales, Dipsacales, Ericales, Fabales, Fagales, Gentianales, Geraniales, Lamiales, Oxalidales, Ranunculales, Rosales, Santalales, Sapindales, Saxifragales, Schizaeales, Vitales	24
F3(Matsuki et al., 2003)[rev]	NA	0
778R(Jung & Choi, 2010)[rev]	Alismatales, Apiales, Aquifoliales, Araucariales, Arecales, Asparagales, Asterales, Brassicales, Caryophyllales, Commelinales, Cornales, Cucurbitales, Cupressales, Dipsacales, Fabales, Fagales, Gentianales, Jungermanniales, Lamiales, Laurales, Liliales, Malpighiales, Malvales, Myrtales, Pinales, Piperales, Rosales, Saxifragales, Solanales	29
r-Abbasi-F(Abbasi et al., 2019)[rev]	NA	0
rbcL 2R(Ji et al., 2007)[rev]	Cupressales, Fabales, Lamiales	3
rbcLb-chlR(Dong et al., 2014)[rev]	NA	0
FDB-R(Abubakar et al., 2020)[rev]	Gentianales, Geraniales, Malpighiales, Piperales, Ranunculales, Sapindales, Saxifragales	7
aR (NY1152)(Fazekas et al., 2008)[rev]	Alismatales, Anthocerotales, Aquifoliales, Asparagales, Asterales, Bartramiales, Boraginales, Brassicales, Bryales, Buxales, Buxbaumiales, Cardiopteridales, Caryophyllales, Celastrales, Commelinales, Cornales, Crossosomatales, Cucurbitales, Cupressales, Cyatheales, Dicranales, Dilleniales, Dioscoreales, Dipsacales, Ericales, Fabales, Fagales, Funariales, Garryales, Gentianales, Geraniales, Hymeno…	64
rbcLb-chaR(Dong et al., 2014)[rev]	NA	0
rbcLb-bryR(Dong et al., 2014)[rev]	Asterales, Brassicales, Cucurbitales, Ericales, Fabales, Magnoliales, Poales, Ranunculales, Rosales, Saxifragales	10
gtrbcL1R(Vinitha et al., 2014)[rev]	Acorales, Alismatales, Apiales, Aquifoliales, Araucariales, Arecales, Asparagales, Asterales, Austrobaileyales, Bartramiales, Boraginales, Brassicales, Bryales, Buxales, Buxbaumiales, Calobryales, Canellales, Cardiopteridales, Caryophyllales, Celastrales, Chloranthales, Commelinales, Cornales, Crossosomatales, Cucurbitales, Cupressales, Cyatheales, Cycadales, Dilleniales, Dioscoreales, Diphyscial…	77
rbcL-1381R(Su et al., 2008)[rev]	Apiales, Arecales, Asterales, Boraginales, Brassicales, Cucurbitales, Dioscoreales, Dipsacales, Ericales, Fabales, Gentianales, Laurales, Liliales, Magnoliales, Malpighiales, Malvales, Myrtales, Pinales, Poales, Proteales, Ranunculales, Rosales, Sapindales, Saxifragales, Solanales, Trochodendrales, Zygophyllales	27
r-Kumar-R(Kumar et al., 2018)[rev]	Alismatales, Anthocerotales, Aquifoliales, Asparagales, Asterales, Caryophyllales, Celastrales, Commelinales, Cornales, Crossosomatales, Cucurbitales, Cupressales, Cycadales, Dipsacales, Ericales, Fabales, Fagales, Garryales, Gentianales, Geraniales, Gleicheniales, Gnetales, Huerteales, Jungermanniales, Lamiales, Laurales, Liliales, Magnoliales, Malpighiales, Malvales, Marattiales, Marchantiales,…	54
rbcL 724R-Lledo(Lledo et al., 1998)[rev]	NA	0
rbcL-724R-Savolainen(Savolainen et al., 2000)[rev]	Asparagales	1
Crot-RBCL-ver(Srivastava et al., 2018)[rev]	NA	0
rbcLb-lycR(Dong et al., 2014)[rev]	Apiales, Aquifoliales, Asparagales, Asterales, Celastrales, Commelinales, Cornales, Crossosomatales, Cucurbitales, Cupressales, Cyatheales, Dilleniales, Dioscoreales, Dipsacales, Ericales, Fabales, Fagales, Garryales, Gentianales, Geraniales, Ginkgoales, Gnetales, Huerteales, Hymenophyllales, Hypnales, Isoetales, Lamiales, Laurales, Magnoliales, Malpighiales, Malvales, Myrtales, Nymphaeales, Pina…	43
rbcLb-fernR(Dong et al., 2014)[rev]	NA	0
r-Guo-r(Guo et al., 2019)[rev]	Alismatales, Amborellales, Anthocerotales, Apiales, Aquifoliales, Araucariales, Arecales, Asparagales, Asterales, Austrobaileyales, Boraginales, Brassicales, Bryales, Buxales, Buxbaumiales, Calobryales, Canellales, Cardiopteridales, Caryophyllales, Celastrales, Ceratophyllales, Chloranthales, Commelinales, Cornales, Crossosomatales, Cucurbitales, Cupressales, Cyatheales, Cycadales, Dicranales, Di…	88
Lilac-RBCL-ver(Srivastava et al., 2018)[rev]	Nymphaeales,	1
Hv 362 R(Daugbjerg etÂ al., 1994)[rev]	Asparagales, CaryophyllalesPoales,	3
rbcLE reverse(Palmieri et al., 2009)[rev]	Acorales, Alismatales, Amborellales, Anthocerotales, Apiales, Aquifoliales, Araucariales, Arecales, Asparagales, Asterales, Austrobaileyales, Boraginales, Brassicales, Canellales, Cardiopteridales, Caryophyllales, Celastrales, Ceratophyllales, Chloranthales, Commelinales, Cornales, Crossosomatales, Cucurbitales, Cupressales, Cyatheales, Dilleniales, Dioscoreales, Dipsacales, Equisetales, Ericales…	74
rbcL-1200-R(Wilson et al., 2004)[rev]	Asterales, Brassicales, Calobryales, Caryophyllales, Fabales, Funariales, Hymenophyllales, Isoetales, Jungermanniales, Lamiales, Malpighiales, Malvales, Marchantiales, Metzgeriales, Myrtales, Poales, Polypodiales, Porellales, Pottiales, Ptilidiales, Saxifragales, Tetraphidales	22
Flam-RBCL-ver(Srivastava et al., 2018)[rev]	NA	0
SHR4(Fort et al., 2022)[rev]	NA	0
rbcL-Aris-327R(Dechbumroong et al., 2018)[rev]	Alismatales, Apiales, Aquifoliales, Araucariales, Asparagales, Asterales, Austrobaileyales, Bartramiales, Brassicales, Bryales, Buxales, Canellales, Cardiopteridales, Caryophyllales, Celastrales, Ceratophyllales, Chloranthales, Cornales, Crossosomatales, Cupressales, Cyatheales, Cycadales, Dicranales, Dilleniales, Dipsacales, Ericales, Fabales, Fagales, Funariales, Garryales, Gentianales, Gerania…	62
rbcL-3-R(Jiao et al. 2015)[rev]	Acorales, Alismatales, Amborellales, Apiales, Aquifoliales, Araucariales, Arecales, Asparagales, Asterales, Austrobaileyales, Boraginales, Brassicales, Bryales, Buxales, Buxbaumiales, Canellales, Cardiopteridales, Caryophyllales, Celastrales, Ceratophyllales, Chloranthales, Commelinales, Cornales, Crossosomatales, Cucurbitales, Cupressales, Cyatheales, Cycadales, Dicranales, Dilleniales, Dioscore…	90
rbcLR3a(Murphy et al., 2011)[rev]	Asparagales, Celastrales, Dipsacales, Jungermanniales, Laurales, Malpighiales, Myrtales, Pinales, Polypodiales, Proteales, Ranunculales, Saxifragales	12
rbcL-ar(Quan & Zhou, 2014)[rev]	NA	0
FWrbcL500RASH(Li et al., 2011)[rev]	Acorales, Alismatales, Amborellales, Apiales, Araucariales, Arecales, Asparagales, Asterales, Austrobaileyales, Bartramiales, Boraginales, Brassicales, Bryales, Buxales, Buxbaumiales, Canellales, Caryophyllales, Ceratophyllales, Chloranthales, Commelinales, Cornales, Cucurbitales, Cupressales, Cyatheales, Cycadales, Dicranales, Dioscoreales, Diphysciales, Dipsacales, Equisetales, Ericales, Fabale…	73
rbcL_R2(Panozzo et al., 2021)[rev]	NA	0
rbcL 840R(Yamashita & Tamura, 2000)[rev]	Alismatales, Anthocerotales, Apiales, Araucariales, Arecales, Asparagales, Asterales, Austrobaileyales, Brassicales, Bryales, Buxales, Calobryales, Canellales, Cardiopteridales, Caryophyllales, Celastrales, Ceratophyllales, Chloranthales, Commelinales, Cornales, Crossosomatales, Cucurbitales, Cupressales, Cycadales, Dicranales, Dilleniales, Dioscoreales, Dipsacales, Ericales, Fabales, Fagales, Ga…	70
rbcL911(Kress et al., 2009)[rev]	Acorales, Alismatales, Apiales, Arecales, Asparagales, Asterales, Brassicales, Canellales, Caryophyllales, Celastrales, Ceratophyllales, Commelinales, Cornales, Cucurbitales, Cupressales, Cyatheales, Dioscoreales, Dipsacales, Ephedrales, Ericales, Fabales, Gentianales, Lamiales, Liliales, Magnoliales, Malpighiales, Malvales, Myrtales, Nymphaeales, Ophioglossales, Pandanales, Piperales, Poales, Po…	47
rbcLMitR2(Jaipaew et al., 2018)[rev]	NA	0
