# Supplementary material for: Is There a Key Primer for Amplification of Core Land Plant DNA Barcode Regions ( rbcL and matK )?
Source: Ecol Evol. 2025 Feb 16;15(2):e70961. doi: 10.1002/ece3.70961 (PMC11830564; doi:10.1002/ece3.70961)
Supplement: Supplementary file 5 — Table S5. Descriptive metric of the primer number binds each sequence by order in the rbcL gene region. [file ECE3-15-e70961-s004.xlsx]

## Sheet: Sheet1
Order	Average	Median	SD	Minimum	Maximum	Number of sequences
Cardiopteridales	111	111	NA	111	111	1
Icacinales	111	111	NA	111	111	1
Buxales	107	110	5.19615	101	110	3
Trochodendrales	104.5	104.5	6.36396	100	109	2
Proteales	103.214	102	5.96372	90	115	14
Chloranthales	102.75	102.5	1.70782	101	105	4
Laurales	102.108	103	7.79162	79	117	148
Crossosomatales	101.8	101	3.70135	99	108	5
Boraginales	101.103	104	7.0255	82	110	39
Canellales	100.333	103	4.6188	95	103	3
Garryales	100	101	8	87	107	5
Arecales	99.2384	99	3.69992	85	109	151
Fagales	98.1024	99	6.96104	74	114	166
Cornales	98.0484	99	6.8507	82	111	62
Dilleniales	98	99	2.64575	95	100	3
Magnoliales	97.8112	96	9.56663	64	116	143
Dipsacales	97.7949	98	7.35793	59	112	78
Lamiales	97.5566	98	8.14819	14	114	618
Zingiberales	97.2299	97	7.07551	75	114	87
Asterales	96.6582	98	8.15458	61	112	553
Brassicales	95.8782	96	6.48852	63	109	312
Rosales	95.7496	96	7.96881	60	117	619
Austrobaileyales	94.5	94.5	2.06512	92	99	18
Cucurbitales	94.498	95	8.24861	61	112	247
Huerteales	94.3333	98	6.35085	87	98	3
Oxalidales	93.9333	91	8.83553	84	107	15
Saxifragales	93.6445	93	8.64658	71	115	256
Ericales	93.5865	94	8.81305	61	112	266
Aquifoliales	93.4333	93.5	5.17076	85	105	30
Solanales	93.101	93	7.05453	67	110	198
Fabales	92.3815	93	9.21866	60	115	325
Asparagales	92.3034	93	6.94949	0	106	646
Zygophyllales	92	93	5.19615	83	98	9
Vitales	90.5882	91	5.64061	81	103	85
Gentianales	90.2905	90	7.52333	66	108	179
Caryophyllales	89.8318	90	7.67989	64	106	220
Commelinales	89.4615	91	7.40062	77	105	13
Liliales	89.4578	92	10.5955	60	106	142
Myrtales	89.3518	89	9.16598	65	109	216
Apiales	89.3517	89.5	6.592	72	107	236
Sapindales	89.0972	89	5.38946	76	104	216
Ranunculales	89.0386	89	8.39226	52	111	337
Pandanales	88.1539	91	5.97001	75	96	13
Santalales	87.8333	89	8.13634	72	114	36
Malvales	87.6821	89	10.8214	61	111	173
Celastrales	87.6786	89	7.64462	68	103	56
Acorales	87.5	87.5	0.707107	87	88	2
Amborellales	87	87	NA	87	87	1
Nymphaeales	86.5882	88.5	10.4101	67	102	34
Piperales	85.7407	85	9.56594	71	107	27
Alismatales	84.8333	87	12.9198	53	108	78
Malpighiales	84.0765	85	10.2761	53	109	353
Ceratophyllales	81	81	NA	81	81	1
Ginkgoales	81	81	NA	81	81	1
Dioscoreales	80.9189	85	19.8584	27	103	37
Geraniales	78.6585	83	12.1112	56	102	41
Poales	75.3044	75.5	8.32675	46	104	726
Pinales	71.1714	71	6.83336	57	87	70
Sphagnales	67	67	2	65	69	3
Cupressales	66.8788	66	8.97092	48	85	66
Dicranales	66	66	NA	66	66	1
Ephedrales	64.6	65	0.547723	64	65	5
Bartramiales	63	63	NA	63	63	1
Cycadales	62.9091	62	4.13412	56	70	11
Pottiales	62.5	61.5	8.66025	53	74	4
Isoetales	62.4	60.5	4.50185	58	71	10
Hypnales	62	62	5.31843	51	71	15
Bryales	61.5	63.5	8.18535	50	69	4
Ptilidiales	61	61	NA	61	61	1
Welwitschiales	61	61	NA	61	61	1
Araucariales	60.9333	61	5.10555	53	72	15
Funariales	58	58	NA	58	58	1
Osmundales	58	58	4.24264	55	61	2
Orthotrichales	57.25	56.5	2.62996	55	61	4
Buxbaumiales	57	57	NA	57	57	1
Marattiales	55.875	54.5	6.70687	47	68	8
Cyatheales	55.1111	54	2.66667	52	59	9
Salviniales	53	53	NA	53	53	1
Hymenophyllales	52.6667	52.5	8.80152	43	66	6
Anthocerotales	52	52	2.82843	50	54	2
Gnetales	52	53	2.64575	49	54	3
Tetraphidales	52	52	NA	52	52	1
Ophioglossales	49.3333	46	6.65833	45	57	3
Psilotales	49	49	NA	49	49	1
Lycopodiales	48.5	48	2.64575	46	52	4
Marchantiales	48.25	47.5	6.13052	42	56	4
Gleicheniales	48	48	NA	48	48	1
Diphysciales	47	47	NA	47	47	1
Porellales	46.8571	45	5.4292	40	54	7
Jungermanniales	45	46	7.87401	33	56	11
Pallaviciniales	42	42	NA	42	42	1
Equisetales	38.5	38.5	0.57735	38	39	4
Pelliales	36	36	NA	36	36	1
Metzgeriales	35	35	8.48528	29	41	2
Polypodiales	34.0926	34	5.72507	20	48	108
Schizaeales	33.7273	35	4.9212	23	38	11
Calobryales	30	30	NA	30	30	1
Selaginellales	28.1429	27	6.41427	23	42	7
