# Supplementary material for: Is There a Key Primer for Amplification of Core Land Plant DNA Barcode Regions ( rbcL and matK )?
Source: Ecol Evol. 2025 Feb 16;15(2):e70961. doi: 10.1002/ece3.70961 (PMC11830564; doi:10.1002/ece3.70961)
Supplement: Supplementary file 6 — Table S6. Number of mismatches for each rbcL primer sequence binded. [file ECE3-15-e70961-s006.xlsx]

## Sheet: Sheet1
Primer	Direction	Number of sequence covered by mismatches
		0	1	2	3	4	5	6	7
rbcL F(Kress & Erickson, 2007)	fw	6457	1767	106	19	1	0	0	0
rbcL-1F(Fay et al., 1997)	fw	1126	50	16	0	0	0	0	0
Z1(Soltis et al., 1992)	fw	758	5389	455	13	1	0	0	0
rbcL2 forward(Palmieri et al., 2009)	fw	6424	944	41	1	0	0	0	0
R-Parveen-F(Parveen et al., 2012)	fw	1107	6507	679	58	0	0	0	0
636F(Olmstead & Palmer, 1994)	fw	1629	136	4	0	0	0	0	0
HRM_rbcL2F(Srivastava et al., 2018)	fw	4888	707	58	0	0	0	0	1
Z1aF(Hofreiter et al., 2000)	fw	0	6450	1767	108	17	1	0	0
636F(Fay et al., 1997)	fw	0	0	0	0	0	0	0	12
rbcL Z1(Poinar et al. 1998)	fw	5361	1197	34	16	6	1	0	0
rbcLbF(Dong et al., 2014)	fw	5786	1278	178	58	9	14	0	0
1F(Chen et al., 1998)	fw	1109	50	12	0	0	0	0	0
HRM_rbcL3F(Srivastava et al., 2018)	fw	5762	886	445	133	50	23	1	0
rbcLb-Sf(Dong et al., 2014)	fw	5762	886	445	133	56	17	1	0
r-Feng-F(Feng et al., 2013)	fw	6615	491	10	0	0	0	0	0
ESRBCL1FAS(Schuettpelz & Pryer, 2006)	fw	146	6539	1594	57	13	0	0	0
Vinca-RBCL-for1(Srivastava et al., 2018)	fw	5017	2233	130	73	20	3	0	0
rbcL1(Palmieri et al., 2009)	fw	6414	962	68	1	0	0	0	0
Z-674F(Zurawski, DNAX Research Institute (Bremer et al., 2002))	fw	3	71	914	2098	2526	1028	167	5
rbcL 627F(Lledo et al., 1998)	fw	492	4633	730	17	0	0	0	1
234F(Lledo et al., 1998)	fw	3815	429	75	1	0	0	0	0
ke-F(Kress & Erickson, 2007)	fw	5585	1694	160	35	3	0	0	1
r-Sharma-F(Sharma et al., 2012)	fw	49	5491	1237	226	4	1	0	0
895F(Olmstead & Palmer, 1994)	fw	6351	1407	16	16	4	0	0	0
h1aF(Little, 2014)	fw	4790	2178	209	5	1	0	0	0
F52(Little, 2014)	fw	3348	2117	593	34	2	1	0	0
r-Sharma-R(Sharma et al., 2012)	fw	0	0	0	1	0	0	0	0
Impa-RBCL-for(Srivastava et al., 2018)	fw	46	177	37	18	0	0	0	0
Mitragyna_rbcL_F(Tungphatthong et al., 2021)	fw	38	772	82	2	0	0	0	0
rbcL-lg-1-F(Rolland et al., 2016)	fw	597	787	79	3	0	0	0	0
Pel_L2F(Weng et al., 2012)	fw	325	2848	1986	323	5	0	0	0
Tulip-RBCL-for(Srivastava et al., 2018)	fw	17	174	319	89	15	0	0	0
J520F(Pryer et al., 2001)	fw	3	132	393	747	24	0	0	0
rbcL-Lee-F(Lee et al., 2010)	fw	0	1	0	0	0	0	3	0
rbcL-595F(Le PÃ©chon et al., 2016)	fw	96	28	18	0	0	0	0	0
Crot-RBCL-for(Srivastava et al., 2018)	fw	24	10	3	8	0	0	0	0
1F(Lledo et al., 1998)	fw	1129	52	3	0	0	0	0	0
rbcL-TKT-F1(Ebihara et al., 2005)	fw	0	6	755	211	3	0	0	0
LJF(Mao et al., 2021)	fw	0	0	0	1	0	0	0	0
PhyllrbcL_F(Buddhachat et al., 2015)	fw	0	0	0	0	0	0	0	0
rbcL-up(Guo et al., 2010)	fw	0	0	0	4	42	288	173	143
rbcL717F(Xu et al., 2015)	fw	2261	2977	1406	254	8	0	0	0
1024F(Olmstead & Palmer, 1994)	fw	194	40	28	83	6	5	4	1
Lant-RBCL-for(Srivastava et al., 2018)	fw	59	56	16	0	0	0	0	0
r-Guo-F(Guo et al., 2019)	fw	5754	1257	174	56	9	14	0	0
Snap-RBCL-for(Srivastava et al., 2018)	fw	4	0	5	0	1	0	0	0
rbcLb-chaF(Dong et al., 2014)	fw	0	28	446	55	21	3	2	0
Lilac-RBCL-for(Srivastava et al., 2018)	fw	333	463	471	71	4	0	0	0
rbcLb-bryF(Dong et al., 2014)	fw	19	30	227	5568	552	17	0	0
ocu2GW2(Delavault & Thalouarn, 2002)	fw	0	4	76	125	118	10	1	0
rbcL_Liriope_Fw(Masiero et al., 2017)	fw	110	218	115	21	3	0	0	0
rbcL_Ophiopogon_Fw(Masiero et al., 2017)	fw	2067	4179	469	100	19	1	0	0
rbcL-1-F(Jiao et al. 2015)	fw	1383	3835	1597	18	0	0	0	0
ocu2TAKinv(Delavault & Thalouarn, 2002)	fw	5547	1227	203	34	0	0	0	0
rbcL 2F(Xavier et al., 2021)	fw	5110	850	190	2	0	0	0	0
rbcLa _For(Zeinalabedini et al.,2021)	fw	0	0	0	0	0	0	0	0
1Fm(sun et al., 2012)	fw	6638	494	10	0	0	0	0	0
r-He-F(He et al., 2012)	fw	6556	484	10	0	0	0	0	0
rbcL-F(CBOL Plant Working Group 2009)	fw	6603	719	61	0	0	0	0	0
1 forward(Vidal-Russell & Nickrent, 2008)	fw	7768	545	26	0	0	0	0	0
r-CBOL-?(CBOL Plant Working Group et al., 2009)	fw	7369	664	74	1	0	0	0	0
rbcL 1F(Ji et al., 2007)	fw	203	55	3	0	0	0	0	0
m-Contreras-F(Contreras et al.,2020)	fw	0	0	0	0	0	0	0	0
rb B(Benharrat et al., 2000)	fw	0	0	0	0	0	0	0	0
FWrbcL392FASH(Li et al., 2011)	fw	214	309	332	279	41	0	0	0
Carn-RBCL-for(Srivastava et al., 2018)	fw	18	6	26	0	0	0	0	0
CF(Xu et al., 2014)	fw	66	19	3	0	0	0	0	0
CAPS-rbcl-F(Panozzo et al., 2021)	fw	684	1281	134	1	0	0	4	0
ocu1TAKinv(Delavault & Thalouarn, 2002)	fw	0	0	0	0	0	0	0	0
Hya-RBLC-ver(Srivastava et al., 2018)	fw	0	0	0	0	0	0	0	0
R-pham-F(Pham et al., 2021)	fw	118	300	3404	1714	211	9	4	0
rbcL-357F(Aziz et al., 2017)	fw	4743	2457	275	6	0	0	0	0
rbcLTAK(Delavault & Thalouarn, 2002)	fw	0	0	0	0	0	0	0	0
F2N(Fay et al., 1997)	fw	3119	2033	819	458	106	10	0	0
H1f(Fofana et al., 1997)	fw	6465	1817	57	13	0	0	0	0
Pteridaceae_rbcLF(Park et al., 2021)	fw	189	6502	1588	45	12	0	0	0
ESRBCL628FS(Schuettpelz & Pryer, 2006)	fw	1790	354	20	1	0	0	0	0
r-Feng-R(Feng et al., 2013)	fw	0	0	0	0	0	0	0	0
SHF1(Fort et al., 2022)	fw	0	0	0	0	0	0	0	0
rbf2(Delavault & Thalouarn, 2002)	fw	0	0	0	0	1	1	0	0
UrbcLF1(Kim et al., 2015)	fw	34	303	147	117	11	0	0	0
rbcLMitF2(Jaipaew et al., 2018)	fw	58	12	3	1	0	1	0	0
r-Haider1-F(Haider, 2015)	fw	706	2696	809	486	141	102	0	0
Sun-RBCL-for(Srivastava et al., 2018)	fw	94	1	4	2	1	0	0	0
Hya-RBCL-for(Srivastava et al., 2018)	fw	3	7	210	62	3	0	0	0
rbcLbAF(Shiba et al., 2004)	fw	3624	2568	436	33	4	0	0	0
M925F(Pryer et al., 2001)	fw	4560	1280	601	33	2	0	0	0
rbcL 2F(Ji et al., 2007)	fw	18	752	1185	3155	2512	112	1	0
955F(Kadereit et al., 2003)	fw	283	526	4995	581	50	4	0	0
STRF(Scriver et al., 2015)	fw	0	4	16	1	0	0	0	0
Flam-RBCL-for(Srivastava et al., 2018)	fw	572	75	7	0	0	0	0	0
rbcL-3-F(Jiao et al. 2015)	fw	4317	1354	189	477	1	0	0	0
rbcL_629_For(Christin et al., 2013)	fw	4690	968	56	1	0	0	1	0
889 reverse(Vidal-Russell & Nickrent, 2008)	fw	0	0	0	0	0	0	0	6
rbcL-640-F(Gradstein et al., 2006)	fw	375	5715	1415	179	14	0	0	0
PhyllrbcL_R(Buddhachat et al., 2015)	fw	12	662	1202	266	19	0	0	0
r-Vu-F(Vu et al., 2021)	fw	302	1792	1875	614	118	7	0	0
rbcL-127F(Su et al., 2008)	fw	900	3538	2896	799	20	0	0	0
rbcLocu1(Delavault & Thalouarn, 2002)	fw	783	47	0	0	0	0	0	0
FDB-F(Abubakar et al., 2020)	fw	5190	1087	94	15	0	0	0	0
3â€™R(Duan et al., 2019)	fw	0	0	0	0	0	0	0	0
RrbcLb-cf(Xu et al., 2015)	fw	2637	778	117	7	1	0	0	0
Hydra-RBCL-for(Srivastava et al., 2018)	fw	1	0	0	2	0	0	0	0
rbcL-984F(Su et al., 2008)	fw	236	34	39	733	210	8	2	5
Chrys-RBCL-for(Srivastava et al., 2018)	fw	90	138	160	16	0	0	0	0
r-Joung2-F(Joung et al., 2010)	fw	4003	1596	965	145	84	5	0	0
RBCL-broad-for-1(Srivastava et al., 2018)	fw	5906	1337	264	278	35	3	0	0
Mtâ€“rbcLâ€“F(Hien et al., 2018)	fw	4005	646	112	54	17	0	0	0
rb415(Delavault & Thalouarn, 2002)	fw	345	982	627	124	20	3	0	0
rbcL-7F(Su et al., 2008)	fw	919	746	145	15	0	0	0	0
Orch-RBCL-for(Srivastava et al., 2018)	fw	24	16	259	22	0	0	0	0
CNRBCLF2(Bishoyi et al., 2017)	fw	883	441	131	21	0	0	0	0
FWrbcL835FASH(Li et al., 2011)	fw	4	7	331	1315	4195	401	50	0
Pteridaceae_rbcLR(Park et al., 2021)	fw	0	0	0	0	0	0	0	0
rbcL-656F(Su et al., 2008)	fw	321	867	3520	1742	274	25	0	0
Z895(Walters et al., 2006)	fw	0	0	0	0	0	0	0	0
Salv-RBCL-for(Srivastava et al., 2018)	fw	66	225	5	0	0	0	0	0
rbcL-636F(Lewis et al., 1997)	fw	5370	465	12	0	0	0	0	0
r-Joung1-F(Joung et al., 2010)	fw	0	0	0	0	0	0	0	0
RBCL-broad-for-2(Srivastava et al., 2018)	fw	965	3390	2368	447	32	1	0	1
rbA(Benharrat et al., 2000)	fw	1	634	145	0	0	0	0	1
427F(Olmstead & Palmer, 1994)	fw	172	1586	1660	2734	1189	31	0	0
Daff-RBCL-for(Srivastava et al., 2018)	fw	30	11	5	1	0	0	0	0
rbcL 1F(Xavier et al., 2021)	fw	3656	1105	270	17	0	0	0	0
ocu2GW1(Delavault & Thalouarn, 2002)	fw	0	147	683	754	75	3	0	0
217F(Pirie et al., 2005)	fw	1933	4277	1715	314	7	9	0	0
rbcLb-fernF(Dong et al., 2014)	fw	45	25	297	5664	376	4	0	0
rbcLb-lycF(Dong et al., 2014)	fw	0	4	23	41	258	114	0	0
rbcL-4-F(Jiao et al. 2015)	fw	74	37	9	1	0	0	0	0
rbcLTAKinv(Delavault & Thalouarn, 2002)	fw	512	2728	376	16	0	0	0	0
Pel_L1F(Weng et al., 2012)	fw	52	1239	3551	1105	94	1	1	0
Alst-RBCL-for(Srivastava et al., 2018)	fw	0	0	0	0	0	0	0	0
rbcL-low(Guo et al., 2010)	fw	0	0	0	0	0	0	0	0
rbcL-5-F(Jiao et al. 2015)	fw	1033	745	51	4	17	0	0	0
CrbcL-F(Park et al., 2020)	fw	4888	690	55	0	0	0	0	1
TNRF(Scriver et al., 2015)	fw	0	2175	1493	140	16	4	0	0
922F(Pirie et al., 2005)	fw	1245	3302	911	253	11	0	2	0
Vinca-RBCL-for2(Srivastava et al., 2018)	fw	3	32	22	3	10	1	2	0
F517(Little, 2014)	fw	1828	2533	1769	595	181	3	4	0
rbcL 3F(Ji et al., 2007)	fw	179	1235	312	10	1	2	0	0
rbcL-2-F(Jiao et al. 2015)	fw	2158	471	321	40	0	0	0	0
ocu2TAK(Delavault & Thalouarn, 2002)	fw	0	0	0	0	0	0	0	0
NM34(Cox et al. 2000)	fw	0	70	1106	3477	776	102	30	2
Hv 522(Petersen & Seberg, 2003)	fw	1204	850	1780	220	9	0	0	0
1F-Jung(Muasya et al., 1998)	fw	17	4	7	2	0	0	0	0
TNRR(Scriver et al., 2015)	fw	0	0	0	0	0	0	0	0
r-Dong-F(Dong et al., 2012)	fw	1042	924	198	27	18	2	0	0
Ce 622(Daugbjerg etÂ al., 1994)	fw	1418	4817	1243	206	15	0	0	0
STRR(Scriver et al., 2015)	fw	0	0	0	0	0	0	7	49
rbcL_4_For(Christin et al., 2013)	fw	7565	719	68	0	0	0	0	0
rbcLbBR(Shiba et al., 2004)	fw	0	0	0	0	0	0	0	0
Prim-RBCL-for(Srivastava et al., 2018)	fw	2	2	1	0	0	0	0	0
gtrbcL1F(Vinitha et al., 2014)	fw	5813	1355	229	123	31	2	0	0
rbcL-S1(Guo et al., 2010)	fw	0	0	0	0	0	0	0	0
Fitt-RBCL-for(Srivastava et al., 2018)	fw	1	11	9	7	15	1	0	0
Hv 890(Petersen & Seberg, 2003)	fw	6137	1180	345	0	0	0	0	0
r-Marconi-F(Srivastava et al., 2018)	fw	392	1746	1313	240	5	2	0	0
rbcLMitF1(Jaipaew et al., 2018)	fw	654	4812	393	13	1	0	0	0
r-Golshani-F(Golshani et al., 2020)	fw	0	0	0	0	0	0	0	0
CNRBCLF1(Bishoyi et al., 2017)	fw	956	3936	902	145	32	2	1	0
rbcLF2(Murphy et al., 2011)	fw	3313	713	360	12	4	0	0	0
32F-1(Lledo et al., 1998)	fw	3956	1878	258	0	0	0	0	0
r-Lee-F(Lee et al., 2006)	fw	0	25	6	4	0	1	0	0
rbcL-Faqir-F(Faqir et al., 2019)	fw	1385	238	24	2	0	0	0	0
rbcLocu2(Delavault & Thalouarn, 2002)	fw	0	0	0	0	0	0	0	0
Calad-RBCL-for(Srivastava et al., 2018)	fw	1	2	1	0	0	0	0	0
32F-2(Lledo et al., 1998)	fw	3370	2136	552	30	3	0	0	0
rb60(Delavault & Thalouarn, 2002)	fw	0	0	0	0	0	0	0	0
r-Haider2-F(Haider, 2015)	fw	0	504	833	4863	259	5	4	5
Rose-RBCL-for(Srivastava et al., 2018)	fw	121	0	0	0	0	0	0	0
rbcLb-chlF(Dong et al., 2014)	fw	0	0	0	0	0	0	0	0
rbcL intF(hitten & Jacono, 2011)	fw	0	3	2	1	1	0	0	0
rbcL-26-F(Lida et al., 2007)	fw	6455	1767	106	19	1	0	0	0
rbcLaR(Kress et al., 2009)	rev	4412	1090	46	2	0	0	0	0
rbcL-724R(Fay et al., 1997)	rev	813	797	341	53	8	2	0	0
1326R(CuÃ©noud et al., 2002)	rev	0	0	0	0	0	0	0	0
rbcLajf634R(Fazekas et al., 2008)	rev	3018	1386	185	19	0	0	0	0
aR(Kress & Erickson, 2007)	rev	0	0	0	0	0	0	0	0
1460R(Fay et al., 1997)	rev	0	0	0	0	0	0	0	0
RbcLF1379R(Wolf et al., 1994)	rev	905	551	323	22	8	12	1	0
1.2-rbcL(Fofana et al., 1997)	rev	1833	246	15	0	0	0	0	0
HRM_rbcL2R(Osathanunkul et al., 2015)	rev	3960	946	133	0	0	0	0	0
aR-1(Hasebe et al. 1994)	rev	0	0	0	0	0	0	2	1
1360R(Reeves et al., 2001)	rev	965	623	294	80	4	0	0	0
rbcLr506(de Vere et al., 2012)	rev	840	715	380	103	31	1	0	0
cR(Hasebe et al. 1994)	rev	21	5	10	6	0	0	0	0
rbcL19(Poinar et al. 1998)	rev	0	0	0	16	0	0	0	0
rbcLr590(de Vere et al., 2012)	rev	107	457	165	87	0	0	0	0
r-Wang-R(Wang et al., 2010)	rev	611	281	4	0	0	0	0	0
Z1351R(Soltis et al., 1992)	rev	640	361	266	74	7	7	3	3
P1782(Levin et al., 2003)	rev	0	0	0	0	0	0	0	0
h2aR(Poinar et al., 1998)	rev	1756	1582	311	39	1	0	0	0
R-Parveen-R(Parveen et al., 2012)	rev	236	77	11	12	11	6	3	0
rbcL19b(Poinar et al., 1998)	rev	149	358	96	29	1	0	0	0
rbcLbR(Dong et al., 2014)	rev	3149	1399	233	48	25	14	0	1
HRM_rbcL3R(Osathanunkul et al., 2015)	rev	2006	973	289	159	0	0	0	0
rbcLB(Palmieri et al., 2009)	rev	5636	441	20	0	0	0	0	0
1375(Lida et al., 2007)	rev	0	0	2	3	3	0	0	0
R(Fay et al., 1997)	rev	0	0	0	0	0	0	0	0
ESRBCL1361R(Schuettpelz & Pryer, 2006)	rev	0	0	1	5	0	0	0	0
rbcLb-Sr(Dong et al., 2014)	rev	1839	1295	403	84	12	25	1	0
cF(Hasebe et al. 1994)	rev	0	0	0	0	0	0	0	0
rbcL R23(Ohi-Toma et al., 2006)	rev	0	0	0	0	0	0	0	0
Z-895R(Zurawski, DNAX Research Institute (Bremer et al., 2002))	rev	1	14	4	3	0	2	1	0
991R(Chen et al., 1998)	rev	112	247	173	40	2	1	0	0
R604(Little, 2014)	rev	8	144	299	172	86	3	0	0
aR-2(Hasebe et al. 1994)	rev	3	28	55	27	2	2	0	0
R193(Little, 2014)	rev	4184	1314	109	11	18	0	0	0
ESRBCL654RS(Schuettpelz & Pryer, 2006)	rev	470	1296	55	13	0	0	0	0
rbcL 1504R(Lledo et al., 1998)	rev	0	0	0	0	0	0	0	0
1494R(Chen et al., 1998)	rev	0	0	0	0	0	0	0	0
rb 800(Benharrat et al., 2000)	rev	0	0	0	0	0	0	0	0
724Rm(sun et al., 2012)	rev	104	330	172	14	11	1	0	0
HRM_rbcL1R(Srivastava et al., 2018)	rev	2974	1326	184	37	0	0	0	0
rbcL R(Kress et al., 2009)	rev	0	0	0	0	0	0	0	0
rbcL-724R-adap(Fay et al., 1997 (Gonzalez et al., 2009))	rev	0	0	0	0	0	0	0	0
r-fey-R(Fay et al., 1997)	rev	0	0	0	0	0	0	0	0
rbcL-724R-adap1(Kress et al. 2009 (Chowlu et al., 2017))	rev	0	0	0	0	0	0	0	0
Mtâ€“rbcLâ€“R(Hien et al., 2018)	rev	116	449	84	12	4	0	0	0
rbcL 724R-Lledo-1(Lledo et al., 1998)	rev	127	420	169	29	1	0	0	0
CrbcL-R(Park et al., 2020)	rev	0	0	1	8	4	0	0	0
r-Joung1-R(Joung et al., 2010)	rev	91	91	37	15	2	0	0	0
r-Joung2-R(Joung et al., 2010)	rev	0	0	1	0	0	0	0	0
rbcL-R(CBOL Plant Working Group 2009)	rev	3	24	4	0	0	0	0	0
Cym 821R(Daugbjerg etÂ al., 1994)	rev	0	0	0	0	0	0	0	0
rbcL 1R(Xavier et al., 2021)	rev	3036	1416	147	9	0	0	0	0
1163Rm(sun et al., 2012)	rev	31	201	14	1	0	0	0	0
rbcL 2R(Xavier et al., 2021)	rev	35	5	1	61	0	1	5	0
346R(Olmstead & Palmer, 1994)	rev	0	0	0	0	0	0	0	0
Prim-RBCL-rev(Srivastava et al., 2018)	rev	0	0	0	0	0	0	0	0
rbcL_Liriope_Rv(Masiero et al., 2017)	rev	0	0	0	0	0	0	0	0
rbcL_Ophiopogon_Rv(Masiero et al., 2017)	rev	7	15	2	0	0	0	0	0
RBCL-broad-rev-3(Srivastava et al., 2018)	rev	2993	1393	112	9	0	0	0	0
JYDS7(Pryer et al., 2001)	rev	0	0	0	0	1	0	0	0
HRM_rbcL_Rv(Masiero et al., 2017)	rev	290	394	208	46	0	0	1	0
rbcL-Lee-R(Lee et al., 2010)	rev	231	169	216	115	5	0	0	0
Z1375R(Zurawski, DNAX Research Institute (Bremer et al., 2002))	rev	0	0	0	0	0	0	0	0
rbcL-556R(Aziz et al., 2017)	rev	4776	468	200	371	15	0	0	0
J 556 R(Do & Zaveska Drabkova, 2018)	rev	999	1055	108	57	134	0	0	0
Mitragyna_rbcL_R(Tungphatthong et al., 2021)	rev	3	42	16	3	1	0	0	0
rb90(Benharrat et al., 2000)	rev	0	0	0	0	0	0	0	0
650R(Zhang et al., 2017)	rev	0	0	1	0	0	0	0	0
r-Lee-R(Lee et al., 2006)	rev	0	0	0	0	0	0	0	0
819R(Zhang et al., 2017)	rev	0	0	30	16	10	11	0	0
Calad-RBCL-ver(Srivastava et al., 2018)	rev	0	0	0	0	0	0	0	0
rbcLaR-fusion(Kress et al., 2009 (bel et al., 2020))	rev	0	0	0	0	0	0	0	0
rbcLF reverse(Palmieri et al., 2009)	rev	7903	152	74	0	0	0	0	0
1024R(Olmstead & Palmer, 1994)	rev	121	36	25	20	52	3	4	1
1400R(Jung & Choi, 2010)	rev	0	0	0	0	0	0	0	0
RrbcLb-cr(Xu et al., 2015)	rev	1352	802	196	20	5	2	1	0
rbcL_3R-Gym(Wang et al., 1999)	rev	0	0	0	0	0	0	0	0
rbcL-4-R(Jiao et al. 2015)	rev	817	762	176	47	6	0	0	0
Pel_L1R(Weng et al., 2012)	rev	0	0	0	0	0	0	0	0
rbcL-S2(Guo et al., 2010)	rev	0	0	0	0	0	0	0	0
Vinca-RBCL-ver(Srivastava et al., 2018)	rev	0	0	0	0	0	0	0	0
xp6mod(R. Fleischer, personal communication (Boukhdoud et al., 2021))	rev	1591	355	3	0	1	0	0	0
rbcL-TKT-R3N-2(Ebihara et al., 2005)	rev	0	0	0	0	0	0	0	0
Orch-RBCL-ver(Srivastava et al., 2018)	rev	35	4	0	0	0	0	0	0
Tulip-RBCL-ver(Srivastava et al., 2018)	rev	0	0	0	0	0	0	0	0
rbcL_760_rev(Christin et al., 2013)	rev	1361	317	39	57	14	0	0	0
Fitt-RBCL-ver(Srivastava et al., 2018)	rev	0	0	1	0	0	0	0	0
rbcL-5-R(Jiao et al. 2015)	rev	1526	280	398	13	104	0	0	0
r-Marconi-R(Marconi et al., 2019)	rev	99	171	238	131	12	5	0	0
1352R(Manen et al., 2004)	rev	0	1	0	0	0	0	0	0
CNRBCLR2(Bishoyi et al., 2017)	rev	0	41	1	0	0	0	0	0
Alst-RBCL-ver(Srivastava et al., 2018)	rev	1	1	0	0	0	0	0	0
rbcL717R(Xu et al., 2015)	rev	904	830	147	22	1	0	0	0
r-Haider2-R(Haider, 2015)	rev	145	12	6	0	0	0	0	0
LJR(Mao et al., 2021)	rev	0	0	0	0	0	0	0	0
CNRBCLR1(Xu et al., 2015)	rev	122	12	0	0	0	0	0	0
Rose-RBCL-rev(Srivastava et al., 2018)	rev	3	1	0	0	0	0	0	0
1204R(Olmstead & Palmer, 1994)	rev	0	0	0	0	0	0	0	0
Lant-RBCL-ver(Srivastava et al., 2018)	rev	1	0	2	0	0	0	0	0
Carn-RBCL-rev(Srivastava et al., 2018)	rev	0	0	3	0	0	0	0	0
rbcLA(Palmieri et al., 2009)	rev	6518	376	54	0	0	0	0	0
Sun-RBCL-ver(Srivastava et al., 2018)	rev	0	0	0	0	0	0	0	0
HRM_rbcL_Fw(Masiero et al., 2017)	rev	0	0	0	0	0	0	0	0
Hydra-RBCL-ver(Srivastava et al., 2018)	rev	0	0	0	0	0	0	0	0
CR(Xu et al., 2014)	rev	125	1249	358	48	4	1	0	0
CAPS-rbcl-R(Panozzo et al., 2021)	rev	44	15	155	63	17	2	2	0
FWrbcL874RASH(Li et al., 2011)	rev	0	0	0	0	0	0	0	0
J 949 R(Do & Zaveska Drabkova, 2018)	rev	251	79	21	7	2	0	0	0
JYDS5(Pryer et al., 2001)	rev	0	0	0	0	0	0	0	0
rbcL intR(hitten & Jacono, 2011)	rev	0	1	7	2	0	0	0	0
r-john-R(John et al., 2018)	rev	0	0	0	0	0	0	0	0
rbcL-HIR1(Ebihara et al., 2013)	rev	132	406	175	22	8	0	0	0
rbcL-745R(Lewis et al., 1997)	rev	137	386	22	7	8	0	0	0
Pel_L2R(Weng et al., 2012)	rev	1193	637	216	30	0	0	0	0
R-pham-R(Pham et al., 2021)	rev	1	0	0	1	3	1	0	0
rbcL-2-R(Jiao et al. 2015)	rev	26	72	2	0	0	0	0	0
rbcL-1390R(Lewis et al., 1997)	rev	0	4	3	3	0	0	0	0
1368R(Lledo et al., 1998)	rev	0	0	1	0	0	0	0	0
M1390R(Pryer et al., 2001)	rev	45	233	64	7	0	0	0	0
rbcLMitR1(Jaipaew et al., 2018)	rev	0	0	0	0	0	0	0	0
rbcL-1-R(Jiao et al. 2015)	rev	249	390	136	1	0	0	0	0
rbcLajf634R-1(Fazekas et al., 2008*)	rev	0	0	0	0	0	0	0	0
rbcL_R(NicolÃ© et al. Unpublished (Nicole et al., 2011))	rev	0	0	0	0	0	0	0	0
r-Haider1-R(Haider, 2015)	rev	133	3	0	0	0	0	0	0
Snap-RBCL-ver(Srivastava et al., 2018)	rev	0	0	0	0	0	0	0	0
M1390r(Lewis et al., 1997)	rev	0	0	0	0	0	0	0	0
h1aR(Poinar et al. 1998)	rev	2771	1251	89	23	4	1	7	0
R3(Matsuki et al., 2003)	rev	0	0	0	0	0	0	0	0
rbcL-734R(Su et al., 2008)	rev	1	11	8	1	4	0	0	0
Chrys-RBCL-rev(Srivastava et al., 2018)	rev	2	1	1	0	0	0	0	0
J 1352 R(Do & Zaveska Drabkova, 2018)	rev	0	0	0	0	0	0	0	0
rbcL_F(NicolÃ© et al. Unpublished (Nicole et al., 2011))	rev	0	0	0	0	0	0	0	0
rbcL_1353_Rev(Christin et al., 2013)	rev	1055	783	94	20	9	2	0	0
rbcL 1R(Ji et al., 2007)	rev	0	0	0	0	0	0	0	0
r-Abbasi-R(Abbasi et al., 2019)	rev	1391	719	233	31	19	8	3	0
rbcL_2F-Gym(Wang et al., 1999)	rev	30	202	61	3	2	0	0	0
Daff-RBCL-rev(Srivastava et al., 2018)	rev	50	2	0	0	0	0	0	0
Impa-RBCL-ver(Srivastava et al., 2018)	rev	0	0	0	0	0	0	0	0
Salv-RBCL-ver(Srivastava et al., 2018)	rev	0	0	0	0	0	0	0	0
1104R(Pirie et al., 2005)	rev	8	2	2	8	0	0	0	0
rbcL-1100R(Su et al., 2008)	rev	0	0	0	0	0	0	0	0
RBCL-broad-rev-1(Srivastava et al., 2018)	rev	1	79	15	0	0	0	0	0
rbcL-429R(Su et al., 2008)	rev	0	0	0	0	0	0	0	0
536R(Pirie et al., 2005)	rev	0	0	0	0	0	0	0	0
rbcLa _Rev(Zeinalabedini et al.,2021)	rev	0	0	0	0	0	0	0	0
rbcLaR-adp(Kress et al. 2009 (Feng et al., 2021))	rev	56	1	0	0	0	0	0	0
rbcLaR-1(Kress et al. 2009 (Wu et al., 2015))	rev	0	0	0	0	0	0	0	0
CS_rbcL-300rev(De Castro et al., 2017)	rev	2	15	30	19	0	0	0	0
rbcL-Faqir-R(Faqir et al., 2019)	rev	0	1	1	1	0	0	0	0
RBCL-broad-rev-2(Srivastava et al., 2018)	rev	774	233	32	7	1	0	0	0
rbcLD reverse(Palmieri et al., 2009)	rev	2816	336	3	0	0	0	0	0
r-royalBGE-R(Royal Botanic Garden Edinburgh)	rev	99	27	125	77	58	46	22	5
F3(Matsuki et al., 2003)	rev	0	0	0	0	0	0	0	0
778R(Jung & Choi, 2010)	rev	7	85	26	12	0	0	1	0
r-Abbasi-F(Abbasi et al., 2019)	rev	0	0	0	0	0	0	0	0
rbcL 2R(Ji et al., 2007)	rev	0	0	1	0	1	1	0	0
rbcLb-chlR(Dong et al., 2014)	rev	0	0	0	0	0	0	0	0
FDB-R(Abubakar et al., 2020)	rev	23	3	0	0	0	0	0	0
aR (NY1152)(Fazekas et al., 2008)	rev	905	551	323	22	8	12	1	0
rbcLb-chaR(Dong et al., 2014)	rev	0	0	0	0	0	0	0	0
rbcLb-bryR(Dong et al., 2014)	rev	0	0	0	6	14	3	0	0
gtrbcL1R(Vinitha et al., 2014)	rev	2064	1283	271	252	9	0	0	0
rbcL-1381R(Su et al., 2008)	rev	23	79	44	29	15	4	17	18
r-Kumar-R(Kumar et al., 2018)	rev	1194	395	115	29	0	1	0	0
rbcL 724R-Lledo(Lledo et al., 1998)	rev	0	0	0	0	0	0	0	0
rbcL-724R-Savolainen(Savolainen et al., 2000)	rev	0	1	0	0	0	0	0	0
Crot-RBCL-ver(Srivastava et al., 2018)	rev	0	0	0	0	0	0	0	0
rbcLb-lycR(Dong et al., 2014)	rev	77	366	58	6	6	0	0	0
rbcLb-fernR(Dong et al., 2014)	rev	0	0	0	0	0	0	0	0
r-Guo-r(Guo et al., 2019)	rev	3082	1352	217	42	23	14	0	1
Lilac-RBCL-ver(Srivastava et al., 2018)	rev	1	0	0	0	0	0	0	0
Hv 362 R(Daugbjerg etÂ al., 1994)	rev	1	3	0	0	0	0	0	0
rbcLE reverse(Palmieri et al., 2009)	rev	4999	2190	432	22	0	0	0	0
rbcL-1200-R(Wilson et al., 2004)	rev	79	38	3	0	0	0	0	0
Flam-RBCL-ver(Srivastava et al., 2018)	rev	0	0	0	0	0	0	0	0
SHR4(Fort et al., 2022)	rev	0	0	0	0	0	0	0	0
rbcL-Aris-327R(Dechbumroong et al., 2018)	rev	1774	2707	319	33	18	4	1	1
rbcL-3-R(Jiao et al. 2015)	rev	2658	3603	1079	37	7	0	0	0
rbcLR3a(Murphy et al., 2011)	rev	22	267	10	0	1	0	0	0
rbcL-ar(Quan & Zhou, 2014)	rev	0	0	0	0	0	0	0	0
FWrbcL500RASH(Li et al., 2011)	rev	5	120	891	2339	146	46	0	0
rbcL_R2(Panozzo et al., 2021)	rev	0	0	0	0	0	0	0	0
rbcL 840R(Yamashita & Tamura, 2000)	rev	971	1071	4431	171	41	0	0	0
rbcL911(Kress et al., 2009)	rev	1492	1864	174	15	8	0	0	0
rbcLMitR2(Jaipaew et al., 2018)	rev	0	0	0	0	0	0	0	0
