# Supplementary material for: Is There a Key Primer for Amplification of Core Land Plant DNA Barcode Regions ( rbcL and matK )?
Source: Ecol Evol. 2025 Feb 16;15(2):e70961. doi: 10.1002/ece3.70961 (PMC11830564; doi:10.1002/ece3.70961)
Supplement: Supplementary file 7 — Table S7. Orders with at least one matK primer bound to its sequence. [file ECE3-15-e70961-s005.xlsx]

## Sheet: Sheet1
Primer	Orders	Number of orders
3FKIM(Kim KJ, unpublished data)[rev]	Alismatales, Amborellales, Apiales, Aquifoliales, Arecales, Asparagales, Asterales, Austrobaileyales, Brassicales, Buxales, Canellales, Cardiopteridales, Caryophyllales, Celastrales, Ceratophyllales, Chloranthales, Commelinales, Cornales, Crossosomatales, Cucurbitales, Dilleniales, Dioscoreales, Dipsacales, Equisetales, Ericales, Fabales, Fagales, Gentianales, Geraniales, Huerteales, Lamiales, La…	53
390F(CuÃ©noud et al., 2002)[fw]	Alismatales, Apiales, Aquifoliales, Arecales, Asparagales, Boraginales, Brassicales, Caryophyllales, Cucurbitales, Dioscoreales, Fabales, Fagales, Gentianales, Lamiales, Laurales, Liliales, Magnoliales, Malpighiales, Malvales, Myrtales, Nymphaeales, Oxalidales, Pandanales, Pinales, Piperales, Poales, Polypodiales,	27
matK-XF(Dunning & Savolaine, 2010)[fw]	Alismatales, Apiales, Aquifoliales, Arecales, Asparagales, Asterales, Austrobaileyales, Bartramiales, Boraginales, Brassicales, Buxales, Buxbaumiales, Calobryales, Canellales, Cardiopteridales, Caryophyllales, Celastrales, Chloranthales, Commelinales, Cornales, Crossosomatales, Cucurbitales, Cyatheales, Dilleniales, Dioscoreales, Diphysciales, Dipsacales, Ericales, Fabales, Fagales, Garryales, Ge…	75
matK-2.1F(Ford et al., 2009)[fw]	Alismatales, Apiales, Asparagales, Brassicales, Caryophyllales, Dioscoreales, Ericales, Fabales, Gentianales, Lamiales, Laurales, Liliales, Malvales, Poales, Proteales, Ranunculales, Rosales, Sapindales	18
matK2.1a(Ford et al., 2009)[fw]	Alismatales, Apiales, Asparagales, Brassicales, Caryophyllales, Cornales, Ericales, Fabales, Gentianales, Lamiales, Laurales, Liliales, Malvales, Poales, Ranunculales, Rosales, Sapindales	17
matK472F(yu et al., 2011)[fw]	Alismatales, Amborellales, Apiales, Aquifoliales, Arecales, Asparagales, Asterales, Austrobaileyales, Boraginales, Brassicales, Buxales, Canellales, Cardiopteridales, Caryophyllales, Celastrales, Ceratophyllales, Chloranthales, Commelinales, Cornales, Cucurbitales, Dioscoreales, Dipsacales, Ericales, Fabales, Fagales, Garryales, Gentianales, Huerteales, Icacinales, Lamiales, Laurales, Liliales, M…	50
trnK3914F(Johnson & Soltis 1994)[fw]	NA	0
3FKIM-adpt2(Kim KJ, unpublished data)[rev]	NA	0
Gym_R1A(Li et al., 2011)[fw]	Cupressales, Pinales, Sapindales	3
19F(Molvray et al., 2000)[fw]	Poales	1
1F(Bremer et al., 2002)[fw]	Lamiales, Malvales, Poales,	3
NY552F(Damon Little, unpublished)[fw]	Araucariales, Arecales, Asparagales, Boraginales, Ceratophyllales, Cupressales, Cycadales, Equisetales, Ericales, Gentianales, Ginkgoales, Lycopodiales, Nymphaeales, Ranunculales, Selaginellales	15
HRM_matK1F(Osathanunkul et al., 2015)[fw]	Alismatales, Apiales, Aquifoliales, Arecales, Asparagales, Asterales, Boraginales, Brassicales, Buxales, Caryophyllales, Commelinales, Cornales, Dipsacales, Fabales, Fagales, Garryales, Gentianales, Geraniales, Lamiales, Laurales, Liliales, Malvales, Myrtales, Oxalidales, Pandanales, Poales, Proteales, Ranunculales, Rosales, Sapindales, Saxifragales, Zingiberales, Zygophyllales	33
PKF4(Fazekas et al., 2008)[fw]	Araucariales, Boraginales, Bryales, Caryophyllales, Cupressales, Cycadales, Dicranales, Diphysciales, Equisetales, Ericales, Funariales, Gnetales, Hypnales, Isoetales, Jungermanniales, Lamiales, Laurales, Lycopodiales, Marattiales, Marchantiales, Ophioglossales, Orthotrichales, Osmundales, Pallaviciniales, Pelliales, Pinales, Piperales, Porellales, Pottiales, Proteales, Psilotales, Ptilidiales, R…	42
matK2F(Wang et al., 1999)[fw]	NA	0
matK1F(Wang et al., 1999)[fw]	NA	0
ASP_F(Dunning & Savolainen, 2010)[fw]	Acorales, Alismatales, Arecales, Asparagales, Austrobaileyales, Bartramiales, Brassicales, Bryales, Canellales, Caryophyllales, Chloranthales, Commelinales, Cupressales, Dioscoreales, Ericales, Fabales, Funariales, Gentianales, Ginkgoales, Hypnales, Isoetales, Laurales, Liliales, Lycopodiales, Magnoliales, Malpighiales, Malvales, Marattiales, Marchantiales, Nymphaeales, Osmundales, Pandanales, Pi…	41
Gym_R1B(Li et al., 2011)	NA	0
FAB_F(Dunning & Savolainen, 2010)[fw]	Alismatales, Apiales, Arecales, Asparagales, Asterales, Boraginales, Brassicales, Caryophyllales, Fabales, Malpighiales,	10
SAN_F(Dunning & Savolainen, 2010)[fw]	Alismatales, Apiales, Arecales, Asparagales, Asterales, Brassicales, Caryophyllales, Ceratophyllales, Chloranthales, Cornales, Cucurbitales, Dipsacales, Ericales, Fabales, Gentianales, Huerteales, Liliales, Magnoliales, Malpighiales, Malvales, Myrtales, Nymphaeales, Poales, Polypodiales, Proteales, Ranunculales, Rosales, Santalales, Sapindales, Saxifragales, Solanales, Vitales, Zygophyllales	33
equisetum-F(Wang et al., 1999)[fw]	Araucariales, Cupressales, Cycadales, Equisetales, Funariales, Lycopodiales, Myrtales, Pinales, Pottiales, Proteales, Ranunculales, Rosales, Santalales, Sphagnales, Zygophyllales	15
AST_F(Dunning & Savolainen, 2010)[fw]	Alismatales, Amborellales, Apiales, Aquifoliales, Arecales, Asparagales, Asterales, Austrobaileyales, Brassicales, Buxales, Canellales, Cardiopteridales, Caryophyllales, Celastrales, Chloranthales, Cornales, Crossosomatales, Cucurbitales, Dilleniales, Dioscoreales, Dipsacales, Ericales, Fabales, Fagales, Garryales, Gentianales, Geraniales, Huerteales, Icacinales, Lamiales, Laurales, Liliales, Mag…	47
matK4(Wojciechowski et al., 2004)[fw]	Asterales, Caryophyllales, Celastrales, Crossosomatales, Cucurbitales, Ericales, Fabales, Fagales, Geraniales, Lamiales, Malpighiales, Myrtales, Rosales, Santalales, Saxifragales, Solanales, Vitales, Zygophyllales	18
MAL_F2(Dunning & Savolainen, 2010)[fw]	Alismatales, Amborellales, Apiales, Aquifoliales, Arecales, Asparagales, Asterales, Austrobaileyales, Boraginales, Brassicales, Buxales, Canellales, Cardiopteridales, Caryophyllales, Celastrales, Commelinales, Cornales, Crossosomatales, Cucurbitales, Cyatheales, Dioscoreales, Dipsacales, Ericales, Fabales, Fagales, Garryales, Gentianales, Geraniales, Huerteales, Hymenophyllales, Icacinales, Junge…	60
390F-1(CuÃ©noud et al., 2002)[fw]	Alismatales, Apiales, Asparagales, Brassicales, Ericales, Gentianales, Lamiales, Osmundales, Pallaviciniales, Poales, Polypodiales, Ranunculales	12
LIL_F(Dunning & Savolainen, 2010)[fw]	Alismatales, Amborellales, Apiales, Aquifoliales, Arecales, Asparagales, Asterales, Austrobaileyales, Boraginales, Brassicales, Buxales, Cardiopteridales, Caryophyllales, Celastrales, Ceratophyllales, Chloranthales, Commelinales, Cornales, Crossosomatales, Cucurbitales, Cupressales, Cyatheales, Dilleniales, Dioscoreales, Dipsacales, Ericales, Fabales, Fagales, Garryales, Gentianales, Geraniales, …	66
int F(Sun et al., 2012)[fw]	Asparagales, Fabales, Malpighiales, Ranunculales	4
XF1(Dunning & Savolainen, 2011)[fw]	Alismatales, Apiales, Aquifoliales, Arecales, Asparagales, Asterales, Austrobaileyales, Bartramiales, Boraginales, Brassicales, Buxales, Buxbaumiales, Calobryales, Canellales, Cardiopteridales, Caryophyllales, Celastrales, Chloranthales, Commelinales, Cornales, Crossosomatales, Cucurbitales, Cyatheales, Dilleniales, Dioscoreales, Diphysciales, Dipsacales, Ericales, Fabales, Fagales, Garryales, Ge…	76
XF4(Dunning & Savolainen, 2012)[fw]	Acorales, Alismatales, Apiales, Aquifoliales, Arecales, Asparagales, Asterales, Austrobaileyales, Bartramiales, Boraginales, Brassicales, Buxales, Buxbaumiales, Calobryales, Canellales, Cardiopteridales, Caryophyllales, Celastrales, Ceratophyllales, Chloranthales, Commelinales, Cornales, Crossosomatales, Cucurbitales, Cyatheales, Dilleniales, Dioscoreales, Diphysciales, Dipsacales, Ericales, Faba…	78
XFA(Dunning & Savolaine, 2010)[fw]	Alismatales, Apiales, Aquifoliales, Araucariales, Arecales, Asparagales, Asterales, Austrobaileyales, Boraginales, Brassicales, Buxales, Calobryales, Canellales, Cardiopteridales, Caryophyllales, Celastrales, Chloranthales, Commelinales, Cornales, Crossosomatales, Cucurbitales, Cyatheales, Dioscoreales, Dipsacales, Ericales, Fabales, Fagales, Garryales, Gentianales, Geraniales, Gleicheniales, Hue…	60
matK-413f-2(Heckenhauer et al., 2016)[fw]	Alismatales, Amborellales, Apiales, Aquifoliales, Arecales, Asparagales, Austrobaileyales, Boraginales, Brassicales, Caryophyllales, Celastrales, Ceratophyllales, Chloranthales, Commelinales, Cornales, Crossosomatales, Cucurbitales, Cupressales, Cyatheales, Dilleniales, Dioscoreales, Dipsacales, Ericales, Fabales, Fagales, Garryales, Gentianales, Geraniales, Huerteales, Hymenophyllales, Icacinale…	58
matK-413f-1(Heckenhauer et al., 2016)[fw]	Alismatales, Amborellales, Apiales, Aquifoliales, Arecales, Asparagales, Austrobaileyales, Boraginales, Brassicales, Caryophyllales, Celastrales, Ceratophyllales, Chloranthales, Commelinales, Cornales, Crossosomatales, Cucurbitales, Cupressales, Cyatheales, Dilleniales, Dioscoreales, Dipsacales, Ericales, Fabales, Fagales, Garryales, Gentianales, Geraniales, Huerteales, Hymenophyllales, Lamiales,…	56
SAX_F1(Dunning & Savolainen, 2010)[fw]	Apiales, Aquifoliales, Asparagales, Asterales, Boraginales, Brassicales, Buxales, Cardiopteridales, Caryophyllales, Celastrales, Cornales, Crossosomatales, Cucurbitales, Dilleniales, Dipsacales, Ericales, Fabales, Garryales, Gentianales, Geraniales, Huerteales, Icacinales, Lamiales, Malpighiales, Malvales, Myrtales, Oxalidales, Pinales, Poales, Proteales, Ranunculales, Rosales, Santalales, Sapind…	39
F2ranunculales(de Vere et al., 2012)[fw]	Alismatales, Asterales, Austrobaileyales, Canellales, Chloranthales, Laurales, Magnoliales, Malvales, Piperales, Ranunculales	10
KVI156-F(DeVere et al, 2012)[fw]	Asparagales, Brassicales, Gentianales, LamialesRanunculales, Rosales, Sapindales, Vitales, Zingiberales	9
trnKmatK_For(Christin et al., 2011)[fw]	NA	0
M-Parveen-F(Parveen et al., 2012)[fw]	Alismatales, Amborellales, Apiales, Aquifoliales, Arecales, Asparagales, Asterales, Austrobaileyales, Boraginales, Brassicales, Buxales, Canellales, Cardiopteridales, Caryophyllales, Celastrales, Ceratophyllales, Chloranthales, Commelinales, Cornales, Cucurbitales, Dioscoreales, Dipsacales, Ericales, Fabales, Fagales, Garryales, Gentianales, Huerteales, Icacinales, Lamiales, Laurales, Liliales, M…	50
F1010asterales(de Vere et al., 2012)[fw]	Asparagales, AsteralesMalvales, Myrtales, Rosales	5
MF(Sun et al., 2012)[fw]	Alismatales, Amborellales, Apiales, Aquifoliales, Arecales, Asparagales, Asterales, Austrobaileyales, Boraginales, Brassicales, Buxales, Canellales, Cardiopteridales, Caryophyllales, Celastrales, Chloranthales, Commelinales, Cornales, Crossosomatales, Cucurbitales, Cyatheales, Dicranales, Dioscoreales, Dipsacales, Ericales, Fabales, Fagales, Garryales, Gentianales, Geraniales, Huerteales, Hymenop…	61
F458rosales(de Vere et al., 2012)[fw]	Brassicales, Celastrales, Fagales, Malpighiales, Malvales, Myrtales, Rosales, Sapindales, Zygophyllales	9
m-HARPKE-F(Harpke et al., 2014)[fw]	NA	0
F2lamiales(de Vere et al., 2012)[fw]	Alismatales, Apiales, Aquifoliales, Arecales, Asparagales, Asterales, Austrobaileyales, Boraginales, Brassicales, Buxales, Canellales, Cardiopteridales, Caryophyllales, Celastrales, Chloranthales, Commelinales, Cornales, Crossosomatales, Cucurbitales, Dioscoreales, Dipsacales, Ericales, Fabales, Fagales, Garryales, Gentianales, Geraniales, Gleicheniales, Lamiales, Laurales, Liliales, Magnoliales,…	50
390F-adp(Kress & Erickson, 2007)[fw]	Asparagales, Asterales, DioscorealesProteales	4
m-wang-F(Wang et al., 2010)[fw]	Polypodiales	1
FWPtmatK rAGKAS(Li et al., 2011)[fw]	NA	0
424F(Little & Barrington, 2003)[fw]	Alismatales, Asterales, Commelinales, Ericales, Lamiales, Laurales, Liliales, Poales, Ranunculales, Saxifragales, Zygophyllales	11
F428fabales(de Vere et al., 2012)[fw]	Alismatales, Apiales, Aquifoliales, Arecales, Asparagales, Asterales, Austrobaileyales, Boraginales, Brassicales, Buxales, Cardiopteridales, Caryophyllales, Celastrales, Chloranthales, Commelinales, Cornales, Crossosomatales, Cucurbitales, Dilleniales, Dioscoreales, Dipsacales, Ericales, Fabales, Fagales, Garryales, Gentianales, Geraniales, Huerteales, Icacinales, Lamiales, Laurales, Liliales, Ma…	51
matK743F(Whitten et al. 2000)[fw]	Alismatales, Arecales, Asparagales, Austrobaileyales, Brassicales, Buxales, Canellales, Caryophyllales, Celastrales, Commelinales, Cornales, Crossosomatales, Dioscoreales, Fabales, Garryales, Gentianales, Geraniales, Huerteales, Lamiales, Laurales, Liliales, Magnoliales, Malpighiales, Malvales, Pandanales, Piperales, Poales, Proteales, Ranunculales, Santalales, Sapindales, Saxifragales, Trochoden…	35
m-Sharma-F(Sharma et al., 2012)[fw]	Alismatales, Apiales, Aquifoliales, Arecales, Asparagales, Brassicales, Buxales, Caryophyllales, Celastrales, Chloranthales, Commelinales, Cornales, Crossosomatales, Cucurbitales, Dipsacales, Ericales, Fabales, Fagales, Garryales, Huerteales, Icacinales, Laurales, Liliales, Malpighiales, Malvales, Myrtales, Pandanales, Piperales, Poales, Proteales, Ranunculales, Rosales, Santalales, Sapindales, S…	38
Adiantum_For(Ghahramanzadeh et al., 2013)[fw]	Alismatales, Apiales, Aquifoliales, Arecales, Asparagales, Asterales, Austrobaileyales, Bartramiales, Boraginales, Brassicales, Buxales, Buxbaumiales, Canellales, Cardiopteridales, Caryophyllales, Celastrales, Chloranthales, Commelinales, Cornales, Crossosomatales, Cucurbitales, Dilleniales, Dioscoreales, Diphysciales, Dipsacales, Ericales, Fabales, Fagales, Garryales, Gentianales, Geraniales, Gi…	72
F389(de Vere et al., 2012)[fw]	Alismatales, Apiales, Aquifoliales, Asparagales, Asterales, Austrobaileyales, Buxales, Canellales, Caryophyllales, Celastrales, Cornales, Dipsacales, Ericales, Gentianales, Icacinales, Lamiales, Pandanales, Piperales, Poales, Ranunculales, Saxifragales, Solanales, Vitales	23
trnK3914F(Johnson & Soltis, 1994)[fw]	NA	0
1749F(Tippery et al., 2008)[fw]	Apiales, Araucariales, Asterales, Austrobaileyales, Brassicales, Cardiopteridales, Caryophyllales, Cornales, Crossosomatales, Cucurbitales, Dipsacales, Ericales, Fabales, Fagales, Geraniales, Huerteales, Malpighiales, Myrtales, Oxalidales, Rosales, Santalales, Sapindales, Saxifragales	23
m-golshani-F(Golshani et al., 2020)[fw]	Lamiales	1
3F_KIM-Schroeder(Schroeder et al., 2012)[fw]	NA	0
matK-413f-7(Heckenhauer et al., 2016)[fw]	Alismatales, AsteralesLaurales, Malpighiales, Poales,	5
matK-413f-5(Heckenhauer et al., 2016)[fw]	Cupressales, Lamiales, Poales, Ranunculales	4
matK-413f-6(Heckenhauer et al., 2016)[fw]	Asparagales, Fabales, Magnoliales, Malvales, Poales,	5
matK-413f-4(Heckenhauer et al., 2016)[fw]	Alismatales, Amborellales, Apiales, Aquifoliales, Arecales, Asparagales, Asterales, Austrobaileyales, Boraginales, Brassicales, Buxales, Cardiopteridales, Caryophyllales, Celastrales, Ceratophyllales, Chloranthales, Commelinales, Cornales, Crossosomatales, Cucurbitales, Cupressales, Dilleniales, Dioscoreales, Dipsacales, Ericales, Fabales, Fagales, Garryales, Gentianales, Geraniales, Huerteales, …	62
F461asterales(de Vere et al., 2012)[fw]	Apiales, Asterales, Dipsacales	3
878F(Little & Barrington, 2003)[fw]	NA	0
matK-NBRI(Roy et al., 2010)[fw]	Alismatales, Amborellales, Apiales, Aquifoliales, Arecales, Asparagales, Asterales, Austrobaileyales, Brassicales, Buxales, Canellales, Cardiopteridales, Caryophyllales, Celastrales, Chloranthales, Cornales, Crossosomatales, Cucurbitales, Dilleniales, Dioscoreales, Dipsacales, Ericales, Fabales, Fagales, Garryales, Gentianales, Geraniales, Huerteales, Icacinales, Lamiales, Laurales, Liliales, Mag…	48
matKq-F(Piredda et al., 2011)[fw]	Acorales, Apiales, Asparagales, Boraginales, Brassicales, Commelinales, Cornales, Crossosomatales, Cucurbitales, Fabales, Fagales, Geraniales, Huerteales, Malvales, Myrtales, Poales, Ranunculales, Sapindales, Saxifragales, Solanales, Zingiberales	21
F2caryophyllales(de Vere et al., 2012)[fw]	Acorales, Alismatales, Apiales, Aquifoliales, Arecales, Asparagales, Asterales, Austrobaileyales, Boraginales, Brassicales, Caryophyllales, Celastrales, Chloranthales, Commelinales, Cornales, Cucurbitales, Dioscoreales, Dipsacales, Ericales, Fabales, Fagales, Garryales, Gentianales, Geraniales, Huerteales, Icacinales, Lamiales, Laurales, Liliales, Magnoliales, Malpighiales, Malvales, Myrtales, Ox…	47
0445F(Tippery et al., 2008)[fw]	Ericales, Rosales	2
1848F(Tippery et al., 2008)[fw]	Alismatales, Apiales, Arecales, Asparagales, Asterales, Boraginales, Brassicales, Buxales, Canellales, Caryophyllales, Ceratophyllales, Cornales, Cucurbitales, Dioscoreales, Dipsacales, Ericales, Fabales, Fagales, Garryales, Gentianales, Geraniales, Huerteales, Icacinales, Lamiales, Liliales, Magnoliales, Malpighiales, Malvales, Myrtales, Piperales, Poales, Proteales, Ranunculales, Santalales, Sa…	40
F875poales(de Vere et al., 2012)[fw]	Alismatales, Amborellales, Apiales, Aquifoliales, Araucariales, Arecales, Asparagales, Asterales, Boraginales, Brassicales, Buxales, Canellales, Cardiopteridales, Caryophyllales, Celastrales, Ceratophyllales, Chloranthales, Commelinales, Cornales, Crossosomatales, Cucurbitales, Cupressales, Cycadales, Dilleniales, Dioscoreales, Dipsacales, Ericales, Fabales, Fagales, Garryales, Gentianales, Geran…	58
trnK-TX2(Quinn et al., 2002)[fw]	NA	0
F318poales(de Vere et al., 2012)[fw]	Poales, Polypodiales, Zingiberales	3
mF2(Wang et al., 2007)[fw]	Amborellales, Apiales, Aquifoliales, Asparagales, Asterales, Austrobaileyales, Boraginales, Brassicales, Buxales, Canellales, Cardiopteridales, Caryophyllales, Celastrales, Cornales, Crossosomatales, Cucurbitales, Dilleniales, Dipsacales, Ericales, Fabales, Fagales, Garryales, Gentianales, Geraniales, Huerteales, Icacinales, Lamiales, Laurales, Liliales, Magnoliales, Malpighiales, Malvales, Myrta…	48
Pe-matK-2700F(Wanke & al., 2006)[fw]	Amborellales, Apiales, Aquifoliales, Asparagales, Asterales, Austrobaileyales, Boraginales, Brassicales, Buxales, Canellales, Cardiopteridales, Caryophyllales, Celastrales, Cornales, Crossosomatales, Cucurbitales, Dilleniales, Dipsacales, Ericales, Fabales, Fagales, Garryales, Gentianales, Geraniales, Huerteales, Icacinales, Lamiales, Laurales, Liliales, Magnoliales, Malpighiales, Malvales, Myrta…	48
matk-1610f-br(Castello et al., 2016)[fw]	Alismatales, Arecales, Asparagales, Austrobaileyales, Canellales, Caryophyllales, Celastrales, Cornales, Crossosomatales, Dioscoreales, Gentianales, Geraniales, Lamiales, Laurales, Liliales, Magnoliales, Malpighiales, Malvales, Pandanales, Piperales, Poales, Proteales, Ranunculales, Santalales, Sapindales, Saxifragales, Trochodendrales, Zingiberales, Zygophyllales	29
matK-F(Coyer et al., 2013)[fw]	Alismatales, Arecales, Asparagales, Cornales, Cyatheales, Fabales, Gentianales, Lamiales, Malpighiales, Myrtales, Nymphaeales, Pinales, Polypodiales, Rosales, Sapindales	15
matK-731F(Liu et al., 2011)[fw]	Alismatales, AsparagalesLiliales,	3
trnK/matK Indel F(Cheng & Houston, 2021)[fw]	NA	0
7F1(Xu et al., 2013)[fw]	NA	0
matK 1L(Zhao et al., 2016)[fw]	NA	0
Pe-matK-2800F(Symmank & al., 2011)[fw]	Alismatales, Apiales, Asparagales, Asterales, Boraginales, Brassicales, Buxbaumiales, Caryophyllales, Celastrales, Commelinales, Cornales, Dilleniales, Dioscoreales, Ericales, Fabales, Funariales, Gentianales, Gnetales, Hymenophyllales, Hypnales, Icacinales, Isoetales, Jungermanniales, Lamiales, Liliales, Lycopodiales, Malpighiales, Malvales, Marchantiales, Metzgeriales, Orthotrichales, Pallavici…	47
PO-matK 1900F(Schneider et al., 2012)[fw]	Magnoliales, Saxifragales	2
Mtâ€“matKâ€“F(Hien et al., 2018)[fw]	Ranunculales, Saxifragales	2
S5-1 F(Hilu & al., 1999)[fw]	Poales,	1
rbcL-up(Guo et al., 2010)[fw]	Acorales, Alismatales, Apiales, Aquifoliales, Asparagales, Asterales, Boraginales, Brassicales, Caryophyllales, Cornales, Dioscoreales, Dipsacales, Ericales, Garryales, Gentianales, Lamiales, Liliales, Malpighiales, Malvales, Pandanales, Piperales, Proteales, Ranunculales, Rosales, Santalales, Saxifragales, Solanales, Zygophyllales	28
m-Kelley3-f(Kelley et al., 2022)[fw]	NA	0
56F(Whitten et al. 2000)[fw]	Asparagales,	1
Pe-matK-2140F(Samain & al., 2011)[fw]	Acorales, Alismatales, Apiales, Aquifoliales, Asparagales, Asterales, Boraginales, Brassicales, Caryophyllales, Celastrales, Ceratophyllales, Chloranthales, Cornales, Crossosomatales, Cucurbitales, Cupressales, Dilleniales, Dipsacales, Ericales, Fabales, Fagales, Garryales, Gentianales, Geraniales, Lamiales, Laurales, Magnoliales, Malpighiales, Malvales, Nymphaeales, Pinales, Piperales, Proteales…	42
matK-449F(Wang et al., 2021)[fw]	Cucurbitales, Dioscoreales, Gentianales, Lamiales, Magnoliales, Poales, Rosales	7
RmatK-cf(Xu et al., 2015)[fw]	Acorales, Alismatales, Amborellales, Apiales, Aquifoliales, Asparagales, Asterales, Brassicales, Buxales, Cardiopteridales, Caryophyllales, Cornales, Cucurbitales, Cycadales, Ericales, Fabales, Fagales, Garryales, Gentianales, Lamiales, Laurales, Malpighiales, Malvales, Marattiales, Myrtales, Nymphaeales, Piperales, Polypodiales, Porellales, Ranunculales, Rosales, Santalales, Sapindales, Saxifrag…	37
ROSmatK-530F(Worberg, 2009)[fw]	Alismatales, Amborellales, Apiales, Aquifoliales, Araucariales, Asparagales, Asterales, Austrobaileyales, Boraginales, Brassicales, Buxales, Cardiopteridales, Caryophyllales, Celastrales, Ceratophyllales, Cornales, Crossosomatales, Cucurbitales, Cupressales, Dipsacales, Ericales, Fabales, Garryales, Gentianales, Geraniales, Huerteales, Jungermanniales, Lamiales, Liliales, Malpighiales, Malvales, …	46
ACmatK1300F(MÃ¼ller & Borsch, 2005)[fw]	Alismatales, Amborellales, Apiales, Arecales, Asparagales, Asterales, Austrobaileyales, Boraginales, Brassicales, Buxales, Canellales, Caryophyllales, Celastrales, Commelinales, Cornales, Crossosomatales, Cucurbitales, Cycadales, Dioscoreales, Dipsacales, Ericales, Fabales, Fagales, Garryales, Gentianales, Geraniales, Huerteales, Icacinales, Lamiales, Laurales, Liliales, Magnoliales, Malpighiales…	50
matK-Aris-F458(Dechbumroong et al., 2018)[fw]	Alismatales, Apiales, Aquifoliales, Arecales, Asparagales, Asterales, Brassicales, Buxales, Canellales, Cardiopteridales, Caryophyllales, Celastrales, Chloranthales, Cornales, Crossosomatales, Cucurbitales, Dioscoreales, Dipsacales, Ericales, Fabales, Fagales, Garryales, Gentianales, Geraniales, Lamiales, Laurales, Liliales, Magnoliales, Malpighiales, Malvales, Nymphaeales, Oxalidales, Piperales,…	40
matKf1(Schmiderer et al., 2015)[fw]	Cucurbitales, Dilleniales, Malvales, Rosales	4
RBGE-LIV-F1A(Bell et al., 2011)[fw]	NA	0
matK1412_For(Ghahramanzadeh et al., 2013)[fw]	Aquifoliales, Asterales, Boraginales, Brassicales, Cardiopteridales, Caryophyllales, Celastrales, Cornales, Cucurbitales, Dipsacales, Ericales, Fabales, Garryales, Gentianales, Geraniales, Huerteales, Icacinales, Lamiales, Malpighiales, Malvales, Myrtales, Oxalidales, Pandanales, Proteales, Ranunculales, Rosales, Santalales, Sapindales, Saxifragales, Solanales, Trochodendrales, Vitales, Zygophyll…	33
m-He-F(He et al., 2012)[fw]	Acorales, Alismatales, Apiales, Aquifoliales, Asparagales, Asterales, Austrobaileyales, Boraginales, Brassicales, Buxales, Canellales, Cardiopteridales, Celastrales, Ceratophyllales, Chloranthales, Commelinales, Cornales, Dioscoreales, Dipsacales, Ericales, Garryales, Gentianales, Icacinales, Lamiales, Liliales, Magnoliales, Malpighiales, Malvales, Myrtales, Nymphaeales, Pandanales, Piperales, Po…	42
matKKUf(Srikulnath et al., 2015)[fw]	Acorales, Alismatales, Apiales, Aquifoliales, Asparagales, Asterales, Austrobaileyales, Boraginales, Brassicales, Buxales, Canellales, Cardiopteridales, Celastrales, Ceratophyllales, Chloranthales, Commelinales, Cornales, Cycadales, Dioscoreales, Dipsacales, Ericales, Fabales, Gentianales, Icacinales, Lamiales, Liliales, Magnoliales, Malpighiales, Malvales, Myrtales, Nymphaeales, Pandanales, Pipe…	43
Pe-matK-950F(Symmank & al., 2011)[fw]	NA	0
m-Costa-F(Costa et al., 2016)[fw]	NA	0
matK-Aris-F1(Dechbumroong et al., 2018)[fw]	Brassicales	1
m-Ronca2-F(Ronca et al., 2017)[fw]	Apiales, Austrobaileyales, Boraginales, Brassicales, Caryophyllales, Cornales, Ericales, Fabales, Gentianales, Geraniales, Lamiales, Laurales, Magnoliales, Malpighiales, Malvales, Oxalidales, Rosales, Saxifragales	18
MG-15(Liang & Hilu, 1996)[fw]	NA	0
a(Boonsom et al., 2012)[fw]	NA	0
CNMTKF2(Bishoyi et al., 2017)[fw]	Poales	1
1FN(de Groot et al., 2011)[fw]	NA	0
FWPtmatK fEDRASH(Li et al., 2011)[fw]	Hymenophyllales	1
maR_4(Mao et al., 2021)[fw]	Asterales, Boraginales, Santalales	3
STMF1(Scriver et al., 2015)[fw]	Alismatales, Asparagales, Brassicales, Cornales, Cucurbitales, Dipsacales, Ericales, Fabales, Lamiales, Malvales, Sapindales	11
matK1460L/F(Lu et al., 2008)[fw]	Acorales, Alismatales, Asparagales, Asterales, Brassicales, Caryophyllales, Cornales, Cucurbitales, Ericales, Gentianales, Lamiales, Liliales, Magnoliales, Malvales, Pandanales, Poales, Polypodiales, Porellales, Rosales, Saxifragales, Zygophyllales	21
Fi-Mora(Guillaume Besnard (CNRS))[fw]	NA	0
matK934_For(Ghahramanzadeh et al., 2013)[fw]	Alismatales, Apiales, Aquifoliales, Arecales, Asparagales, Asterales, Austrobaileyales, Bartramiales, Boraginales, Brassicales, Bryales, Buxales, Canellales, Cardiopteridales, Celastrales, Chloranthales, Commelinales, Cornales, Crossosomatales, Cucurbitales, Dilleniales, Dioscoreales, Dipsacales, Ericales, Fabales, Garryales, Gentianales, Geraniales, Huerteales, Hypnales, Icacinales, Lamiales, La…	53
matKF-61(JimÃ©nez-MejÃ­as et al., 2016)[fw]	Poales	1
m-Vu-F(Vu et al., 2021)[fw]	Alismatales, Arecales, Asparagales, Austrobaileyales, Dioscoreales, Geraniales, Laurales, Liliales, Magnoliales, Malvales, Nymphaeales, Poales, Ranunculales, Trochodendrales, Zingiberales	15
STMF2(Scriver et al., 2015)[fw]	NA	0
pod3(Kita & Kato, 2001)[fw]	Alismatales, Amborellales, Apiales, Aquifoliales, Arecales, Asparagales, Asterales, Austrobaileyales, Boraginales, Brassicales, Buxales, Canellales, Cardiopteridales, Caryophyllales, Celastrales, Commelinales, Cornales, Crossosomatales, Cucurbitales, Cyatheales, Dioscoreales, Dipsacales, Ericales, Fabales, Fagales, Garryales, Gentianales, Geraniales, Huerteales, Hymenophyllales, Icacinales, Junge…	59
matK-Aris-F967(Dechbumroong et al., 2018)[fw]	Apiales, Asterales, Dipsacales, Ericales, Fabales, Magnoliales, Myrtales, Nymphaeales, Piperales, Proteales, Ranunculales, Rosales, Sapindales, Saxifragales	14
m-golovnina-F(Golovnina et al., 2007)[fw]	NA	0
matk144L/F(Lu et al., 2008)[fw]	Acorales, Alismatales, Apiales, Aquifoliales, Asparagales, Asterales, Buxales, Canellales, Cardiopteridales, Caryophyllales, Celastrales, Ceratophyllales, Chloranthales, Commelinales, Cornales, Crossosomatales, Cucurbitales, Dipsacales, Fabales, Fagales, Garryales, Hymenophyllales, Icacinales, Laurales, Liliales, Magnoliales, Malpighiales, Myrtales, Piperales, Poales, Proteales, Ranunculales, Ros…	38
qAM- F(Lee et al., 2016)[fw]	NA	0
matKsal-f(Crautlein, et al., 2011)[fw]	Alismatales, Amborellales, Apiales, Aquifoliales, Arecales, Asparagales, Asterales, Austrobaileyales, Boraginales, Brassicales, Buxales, Canellales, Cardiopteridales, Caryophyllales, Celastrales, Ceratophyllales, Chloranthales, Commelinales, Cornales, Cucurbitales, Dioscoreales, Dipsacales, Ericales, Fabales, Fagales, Garryales, Gentianales, Geraniales, Huerteales, Icacinales, Lamiales, Laurales,…	52
matK821F(Xu et al., 2015)[fw]	Alismatales, Apiales, Arecales, Asparagales, Asterales, Austrobaileyales, Boraginales, Brassicales, Buxales, Canellales, Cardiopteridales, Caryophyllales, Celastrales, Ceratophyllales, Chloranthales, Commelinales, Cornales, Crossosomatales, Cucurbitales, Dioscoreales, Dipsacales, Ericales, Fabales, Fagales, Garryales, Gentianales, Geraniales, Icacinales, Lamiales, Laurales, Liliales, Magnoliales,…	50
PO-matK 860F(Schneider et al., 2009)[fw]	Alismatales, Apiales, Arecales, Asparagales, Asterales, Austrobaileyales, Boraginales, Brassicales, Buxales, Canellales, Cardiopteridales, Caryophyllales, Celastrales, Ceratophyllales, Chloranthales, Commelinales, Cornales, Crossosomatales, Cucurbitales, Dioscoreales, Dipsacales, Ericales, Fabales, Fagales, Garryales, Gentianales, Geraniales, Huerteales, Icacinales, Lamiales, Laurales, Liliales, …	51
matK615L/F(Lu et al., 2008)[fw]	Brassicales, Celastrales, Crossosomatales, Cucurbitales, Dipsacales, Fagales, Gentianales, Malpighiales, Malvales, Myrtales, Poales, Ranunculales, Rosales, Sapindales, Zygophyllales	15
AMuF1(Larranaga & Hormaza, 2015)[fw]	Gentianales	1
F2brassicales(de Vere et al., 2012)[fw]	Brassicales	1
PO-matK 470F(Schneider et al., 2009)[fw]	Asparagales, Poales	2
matK_PanF1(Yu et al., 2011)[fw]	Acorales, Alismatales, Asparagales, Asterales, Boraginales, Brassicales, Caryophyllales, Celastrales, Commelinales, Cornales, Dioscoreales, Ericales, Fagales, Gentianales, Lamiales, Poales, Proteales, Rosales, Sapindales	19
ASqF1(Larranaga & Hormaza, 2015)[fw]	BrassicalesPiperales, Ranunculales, Zygophyllales	4
matKMit483F(Jaipaew et al., 2018)[fw]	Alismatales, Apiales, Arecales, Asparagales, Asterales, Brassicales, Caryophyllales, Celastrales, Cornales, Cucurbitales, Ericales, Fabales, Fagales, Gentianales, Malpighiales, Malvales, Metzgeriales, Myrtales, Oxalidales, Poales, Saxifragales, Solanales	22
m-Li-F(Li et al., 2014)[fw]	Alismatales, Amborellales, Apiales, Aquifoliales, Arecales, Asparagales, Asterales, Boraginales, Brassicales, Buxales, Canellales, Cardiopteridales, Caryophyllales, Celastrales, Ceratophyllales, Chloranthales, Commelinales, Cornales, Cucurbitales, Dioscoreales, Dipsacales, Ericales, Fabales, Fagales, Garryales, Gentianales, Huerteales, Lamiales, Laurales, Liliales, Magnoliales, Malvales, Myrtales…	47
trnk-799f-br(Castello et al., 2016)[fw]	Buxales, Lamiales, Poales, Ranunculales, Sapindales, Saxifragales	6
MAMF(Scriver et al., 2015)[fw]	Alismatales, Apiales, Aquifoliales, Arecales, Asparagales, Austrobaileyales, Boraginales, Brassicales, Caryophyllales, Celastrales, Chloranthales, Commelinales, Cornales, Crossosomatales, Cucurbitales, Cyatheales, Dipsacales, Ericales, Fabales, Fagales, Garryales, Gentianales, Geraniales, Huerteales, Icacinales, Lamiales, Laurales, Liliales, Malpighiales, Malvales, Oxalidales, Pandanales, Poales,…	40
OMAT1F(Topik et al., 2005)[fw]	Hymenophyllales, Poales	2
Pe-matK-2225F(Samain & al., 2011)[fw]	Anthocerotales, Araucariales, Bryales, Caryophyllales, Cupressales, Ericales, Jungermanniales, Lycopodiales, Marattiales, Marchantiales, Pinales, Piperales, Porellales, Ptilidiales, Sapindales, Zygophyllales	16
GT1-F(Girma et al., 2016)[fw]	Acorales, Alismatales, Apiales, Aquifoliales, Asparagales, Asterales, Austrobaileyales, Boraginales, Buxales, Canellales, Cardiopteridales, Celastrales, Ceratophyllales, Chloranthales, Commelinales, Cornales, Dioscoreales, Dipsacales, Ericales, Garryales, Gentianales, Lamiales, Liliales, Magnoliales, Malpighiales, Malvales, Myrtales, Pandanales, Piperales, Poales, Proteales, Ranunculales, Rosales…	38
matK2.1-Myristicaceae(Newmaster et al., 2008)[fw]	NA	0
m-Kumar-F(Kumar et al., 2018)[fw]	Alismatales, Amborellales, Apiales, Aquifoliales, Arecales, Asparagales, Asterales, Austrobaileyales, Boraginales, Brassicales, Buxales, Canellales, Cardiopteridales, Caryophyllales, Celastrales, Ceratophyllales, Chloranthales, Commelinales, Cornales, Cucurbitales, Dioscoreales, Dipsacales, Ericales, Fabales, Fagales, Garryales, Gentianales, Huerteales, Icacinales, Lamiales, Laurales, Liliales, M…	51
matKpkF5(Fazekas et al., 2008)[fw]	Araucariales, Bartramiales, Boraginales, Bryales, Buxbaumiales, Calobryales, Cupressales, Cycadales, Dicranales, Diphysciales, Equisetales, Ericales, Funariales, Gnetales, Hymenophyllales, Hypnales, Isoetales, Jungermanniales, Lycopodiales, Marattiales, Marchantiales, Metzgeriales, Ophioglossales, Orthotrichales, Osmundales, Pallaviciniales, Pelliales, Pinales, Piperales, Porellales, Pottiales, P…	41
trnK/matK Indel F-1(Cheng & Houston, 2021)[fw]	NA	0
matK-Aris-F2(Dechbumroong et al., 2018)[fw]	Alismatales, Lamiales, Ranunculales, Sapindales, Saxifragales	5
AGlF1(Larranaga & Hormaza, 2015)[fw]	Fabales, Gentianales, Lamiales, Rosales	4
PO-matK 620R(DÃ¶ring & al., 2007)[fw]	Caryophyllales,	1
F (Bryo)(RBG Kew)[fw]	Anthocerotales, Apiales, Asterales, Bartramiales, Brassicales, Bryales, Buxbaumiales, Caryophyllales, Commelinales, Cornales, Cucurbitales, Diphysciales, Dipsacales, Equisetales, Ericales, Fagales, Funariales, Gentianales, Geraniales, Lamiales, Malvales, Myrtales, Orthotrichales, Osmundales, Pallaviciniales, Pinales, Rosales, Santalales, Saxifragales, Selaginellales, Solanales, Zygophyllales	32
m-Zhao-F(Zhao et al., 2015)[fw]	Asparagales, Ericales, Ranunculales, Solanales	4
Aa.matK.F(Suzuki et al., 2014)[fw]	Lamiales	1
matK-3F_IH(Kim, unpublished)[fw]	NA	0
matK-1F(Starr, unpublished)[fw]	Alismatales, Apiales, Araucariales, Asparagales, Asterales, Brassicales, Buxbaumiales, Caryophyllales, Cornales, Cupressales, Dipsacales, Ephedrales, Ericales, Gentianales, Icacinales, Jungermanniales, Lamiales, Liliales, Myrtales, Nymphaeales, Pandanales, Pinales, Piperales, Poales, Porellales, Pottiales, Ranunculales, Santalales, Saxifragales	29
m-Kelley1-f(Kelley et al., 2020)[fw]	Fagales, Gentianales, Porellales	3
F2_F(Steele & Vilgalys, 1994)[fw]	Acorales, Alismatales, Aquifoliales, Arecales, Asparagales, Austrobaileyales, Brassicales, Buxales, Canellales, Caryophyllales, Commelinales, Cornales, Crossosomatales, Cucurbitales, Dioscoreales, Ericales, Fabales, Fagales, Gentianales, Geraniales, Huerteales, Lamiales, Laurales, Liliales, Magnoliales, Malpighiales, Malvales, Myrtales, Oxalidales, Pandanales, Piperales, Polypodiales, Proteales, …	40
matKpkF7(Fazekas et al., 2008)[fw]	Acorales, Alismatales, Amborellales, Apiales, Aquifoliales, Arecales, Asparagales, Asterales, Austrobaileyales, Brassicales, Buxales, Canellales, Caryophyllales, Celastrales, Chloranthales, Commelinales, Cornales, Crossosomatales, Cucurbitales, Dioscoreales, Ericales, Fabales, Fagales, Gentianales, Geraniales, Huerteales, Icacinales, Lamiales, Laurales, Liliales, Magnoliales, Malpighiales, Malval…	51
matK-13F(Wang et al., 2021)[fw]	Alismatales, Apiales, Aquifoliales, Arecales, Asparagales, Asterales, Brassicales, Buxales, Canellales, Cardiopteridales, Caryophyllales, Celastrales, Chloranthales, Cornales, Crossosomatales, Cucurbitales, Dioscoreales, Dipsacales, Ericales, Fabales, Fagales, Garryales, Gentianales, Geraniales, Huerteales, Lamiales, Laurales, Liliales, Magnoliales, Malvales, Myrtales, Nymphaeales, Oxalidales, Pi…	40
matKpkF3(Fazekas et al., 2008)[fw]	Apiales, Aquifoliales, Asparagales, Asterales, Boraginales, Brassicales, Cardiopteridales, Caryophyllales, Celastrales, Cornales, Crossosomatales, Cucurbitales, Cupressales, Cycadales, Dilleniales, Dipsacales, Ericales, Fabales, Fagales, Garryales, Gentianales, Geraniales, Huerteales, Hymenophyllales, Icacinales, Jungermanniales, Lamiales, Malpighiales, Malvales, Myrtales, Polypodiales, Proteales…	39
trnK 1(Manos & Steele, 1997)[fw]	Fabales	1
MAL_F(Mao et al., 2021)[fw]	Alismatales, Aquifoliales, Asterales, Boraginales, Buxales, Cornales, Crossosomatales, Dipsacales, Ericales, Fagales, Geraniales, Huerteales, Icacinales, Malvales, Proteales, Ranunculales, Rosales, Sapindales, Saxifragales	19
KF(Huang et al., 2010)[fw]	Cucurbitales, Zingiberales	2
trnK/matKÂ STR2 F(Cheng & Houston, 2021)[fw]	Alismatales, Arecales, Asparagales, Funariales, Liliales, Nymphaeales, Pandanales,	7
matK TY(F)(Guo et al., 2010)[fw]	Lamiales, Ranunculales, Saxifragales	3
UroF(Thongkhao et al., 2020)[fw]	Acorales, Alismatales, Aquifoliales, Asparagales, Asterales, Boraginales, Brassicales, Buxales, Canellales, Cardiopteridales, Caryophyllales, Celastrales, Cornales, Crossosomatales, Dilleniales, Dipsacales, Ericales, Fabales, Garryales, Gentianales, Geraniales, Huerteales, Lamiales, Laurales, Liliales, Magnoliales, Malpighiales, Malvales, Myrtales, Oxalidales, Pandanales, Piperales, Proteales, Ra…	41
4L(Mao et al., 2021)[fw]	Caryophyllales, Celastrales, Crossosomatales, Cucurbitales, Ericales, Fabales, Fagales, Geraniales, Lamiales, Malpighiales, Myrtales, Oxalidales, Rosales, Santalales, Saxifragales, Solanales, Vitales, Zygophyllales	18
C. auriculatum_matK_F(Kim et al., 2017)[fw]	Acorales, Alismatales, Apiales, Aquifoliales, Asparagales, Asterales, Austrobaileyales, Boraginales, Brassicales, Buxales, Caryophyllales, Celastrales, Chloranthales, Commelinales, Cornales, Crossosomatales, Cycadales, Dipsacales, Ericales, Fabales, Fagales, Garryales, Gentianales, Huerteales, Lamiales, Laurales, Liliales, Magnoliales, Malpighiales, Malvales, Myrtales, Oxalidales, Pandanales, Pro…	43
C. wilfordii_matK_F(Kim et al., 2017)[fw]	Alismatales, Asparagales, Bryales, Canellales, Caryophyllales, Celastrales, Commelinales, Cupressales, Fabales, Gentianales, Hypnales, Lamiales, Liliales, Malpighiales, Myrtales, Nymphaeales, Polypodiales, Porellales, Proteales, Rosales, Santalales, Sapindales	22
AF2(Wang & al., 2007)[fw]	Alismatales, Apiales, Aquifoliales, Asparagales, Asterales, Boraginales, Brassicales, Cardiopteridales, Caryophyllales, Celastrales, Cornales, Crossosomatales, Cucurbitales, Dilleniales, Dioscoreales, Dipsacales, Ericales, Fabales, Fagales, Garryales, Gentianales, Geraniales, Huerteales, Hypnales, Isoetales, Lamiales, Malpighiales, Malvales, Marattiales, Myrtales, Oxalidales, Pandanales, Poales, …	44
matKMit-56F(Jaipaew et al., 2018)[fw]	Alismatales, Apiales, Buxales, LamialesRanunculales, Sapindales, Saxifragales	7
Derps16 fSTEA(Li et al., 2011)[fw]	NA	0
TA-10F(Takano & Okada, 2002)[fw]	Alismatales, Arecales, Asparagales, Brassicales, Buxales, Caryophyllales, Cornales, Cucurbitales, Dilleniales, Dioscoreales, Fabales, Fagales, Gentianales, Geraniales, Huerteales, Laurales, Liliales, Magnoliales, Malvales, Oxalidales, Pandanales, Pinales, Poales, Proteales, Ranunculales, Rosales, Santalales, Sapindales, Saxifragales, Trochodendrales, Zingiberales	31
Fi-Lau(Guillaume Besnard (CNRS))[fw]	NA	0
matK-F_Poalesv2(Loera-Sanchez et al., 2020)[fw]	Alismatales, Apiales, Aquifoliales, Arecales, Asparagales, Asterales, Austrobaileyales, Bartramiales, Boraginales, Brassicales, Buxales, Buxbaumiales, Calobryales, Canellales, Cardiopteridales, Caryophyllales, Celastrales, Chloranthales, Commelinales, Cornales, Crossosomatales, Cucurbitales, Dilleniales, Dioscoreales, Diphysciales, Dipsacales, Ericales, Fabales, Fagales, Garryales, Gentianales, G…	74
m-Kumar1-F(Kumar et al., 2009)[fw]	NA	0
8F(Xu et al., 2013)[fw]	Asparagales, Fabales, Pandanales, Poales, Solanales	5
SchmatK fEMS(Kuo et al., 2011)[fw]	Alismatales, Austrobaileyales, Polypodiales, Schizaeales	4
Lb matK fDAP(Kuo et al., 2011)[fw]	Araucariales, Calobryales, Cupressales, Gentianales, Geraniales, Gleicheniales, Hymenophyllales, Jungermanniales, Malpighiales, Polypodiales, Ranunculales, Rosales, Saxifragales	13
DematK fHVLAS(Li et al., 2011)[fw]	Polypodiales	1
matkaq_f(Tanaka & Ito, 2020)[fw]	Dipsacales, Malvales	2
Vt matK 1610F(Chen et al., 2013)[fw]	NA	0
CCMF(Scriver et al., 2015)[fw]	Alismatales, Arecales, Asparagales, Dioscoreales, Gentianales, Laurales, Liliales, Magnoliales, Myrtales, Nymphaeales, Poales, Polypodiales, Pottiales, Proteales, Ranunculales, Sapindales	16
m-Marconi-F(Marconi et al., 2019)[fw]	Acorales, Alismatales, Amborellales, Apiales, Aquifoliales, Arecales, Asparagales, Asterales, Austrobaileyales, Boraginales, Brassicales, Buxales, Canellales, Cardiopteridales, Caryophyllales, Celastrales, Chloranthales, Commelinales, Cornales, Cucurbitales, Dioscoreales, Dipsacales, Ephedrales, Ericales, Fabales, Garryales, Gentianales, Geraniales, Huerteales, Lamiales, Laurales, Liliales, Magno…	52
Pel_k2F(Weng et al., 2012)[fw]	Geraniales	1
Cynanchum_matK_F(Kim et al., 2017)[fw]	Alismatales, Apiales, Aquifoliales, Asterales, Boraginales, Cardiopteridales, Caryophyllales, Celastrales, Cornales, Cucurbitales, Dipsacales, Ericales, Fabales, Fagales, Garryales, Gentianales, Jungermanniales, Lamiales, Malpighiales, Malvales, Myrtales, Oxalidales, Sapindales, Saxifragales, Solanales	25
AChReF1(Larranaga & Hormaza, 2015)[fw]	Asparagales, Cornales, Fabales, Fagales, Laurales, Magnoliales, Malpighiales, Marattiales, Myrtales, Polypodiales, Ranunculales, Rosales, Sapindales, Saxifragales, Zygophyllales	15
EDMF(Scriver et al., 2015)[fw]	Ericales, Fabales	2
matK3F(Hernandez-Hernandez et al., 2011)[fw]	NA	0
matK56F(Molvray et al. 2000)[fw]	Acorales, Alismatales, Amborellales, Aquifoliales, Arecales, Asparagales, Austrobaileyales, Boraginales, Brassicales, Buxales, Canellales, Cardiopteridales, Celastrales, Chloranthales, Commelinales, Cornales, Cucurbitales, Cycadales, Dilleniales, Dioscoreales, Ericales, Fabales, Garryales, Gentianales, Lamiales, Laurales, Liliales, Magnoliales, Malvales, Myrtales, Nymphaeales, Pandanales, Piperal…	44
matK1166(PÃ©rez-GutiÃ©rrez et al. 2015)[fw]	NA	0
300F(Harris et al., 2009)[fw]	Alismatales, Apiales, Aquifoliales, Arecales, Asterales, Brassicales, Buxales, Canellales, Cardiopteridales, Caryophyllales, Celastrales, Chloranthales, Cornales, Crossosomatales, Cucurbitales, Dilleniales, Ericales, Fabales, Fagales, Garryales, Geraniales, Huerteales, Lamiales, Laurales, Liliales, Magnoliales, Malpighiales, Malvales, Myrtales, Piperales, Poales, Proteales, Ranunculales, Rosales,…	40
matK13F(Hernandez-Hernandez et al., 2011)[fw]	Caryophyllales, Lamiales, Proteales	3
trnK-F(Wicke & Quandt 2009)[fw]	NA	0
matK2q-F(Piredda et al., 2011)[fw]	NA	0
matKTI-1F(Techaprasan et al., 2006)[fw]	NA	0
AChF1(Larranaga & Hormaza, 2015)[fw]	Magnoliales, Selaginellales	2
matk-2051f-br(Barfuss et al., 2016)[fw]	Acorales, Alismatales, Aquifoliales, Arecales, Asparagales, Boraginales, Brassicales, Caryophyllales, Celastrales, Chloranthales, Commelinales, Cornales, Crossosomatales, Cucurbitales, Dilleniales, Dioscoreales, Ericales, Fabales, Fagales, Garryales, Gentianales, Geraniales, Huerteales, Icacinales, Lamiales, Laurales, Liliales, Magnoliales, Malvales, Myrtales, Oxalidales, Pandanales, Piperales, P…	41
m-Yu-F(yu et al., 2011)[fw]	Alismatales, Amborellales, Apiales, Aquifoliales, Arecales, Asparagales, Asterales, Austrobaileyales, Boraginales, Brassicales, Buxales, Canellales, Cardiopteridales, Caryophyllales, Celastrales, Ceratophyllales, Chloranthales, Commelinales, Cornales, Cucurbitales, Dioscoreales, Dipsacales, Ericales, Fabales, Fagales, Garryales, Gentianales, Huerteales, Lamiales, Laurales, Liliales, Magnoliales, …	49
matK-F(Jiao et al. Unpublished)[fw]	Asterales, Caryophyllales, Celastrales, Crossosomatales, Cucurbitales, Ericales, Fabales, Geraniales, Lamiales, Malpighiales, Myrtales, Rosales, Santalales, Saxifragales, Solanales, Vitales	16
matK_2F(Sang et al., 1997)[fw]	Alismatales, Apiales, Aquifoliales, Arecales, Asparagales, Asterales, Austrobaileyales, Boraginales, Brassicales, Buxales, Canellales, Cardiopteridales, Caryophyllales, Celastrales, Commelinales, Dilleniales, Dipsacales, Ericales, Fabales, Garryales, Gentianales, Geraniales, Gleicheniales, Huerteales, Hypnales, Icacinales, Jungermanniales, Lamiales, Laurales, Liliales, Magnoliales, Malpighiales, …	50
qAS- F(Lee et al., 2016)[fw]	NA	0
KVANA01-F(Pyrka et al., 2021)[fw]	NA	0
m-Ronca1-F(Ronca et al., 2017)[fw]	NA	0
orf515-900_For(Ghahramanzadeh et al., 2013)[fw]	Alismatales, Apiales, Aquifoliales, Araucariales, Arecales, Asparagales, Asterales, Austrobaileyales, Boraginales, Brassicales, Canellales, Cardiopteridales, Caryophyllales, Celastrales, Ceratophyllales, Chloranthales, Commelinales, Cornales, Crossosomatales, Cucurbitales, Cupressales, Dioscoreales, Dipsacales, Ericales, Fagales, Garryales, Gentianales, Geraniales, Huerteales, Lamiales, Laurales,…	51
HA-matK-F1(Costa et al., 2016)[fw]	Apiales, Asparagales, Dipsacales, Ericales, Fabales, Geraniales, Lamiales, Magnoliales, Malpighiales, Malvales,	10
308F(Whitten et al. 2007)[fw]	Alismatales, Amborellales, Arecales, Asparagales, Austrobaileyales, Bryales, Caryophyllales, Chloranthales, Commelinales, Dioscoreales, Laurales, Liliales, Magnoliales, Malpighiales, Malvales, Myrtales, Nymphaeales, Piperales, Poales, Ranunculales, Rosales, Santalales, Vitales, Zingiberales	24
1288F(Harris et al., 2009)[fw]	BrassicalesMalvales, Myrtales, Polypodiales, Rosales, Sapindales	6
matK-424F(Wang et al., 2021)[fw]	Magnoliales, Polypodiales	2
m-Olsen-F(Olsen et al., 2004)[fw]	Alismatales, Arecales, AsparagalesLiliales, Poales	5
matK-2.5F(Starr, unpublished)[fw]	Poales	1
RUT matK-F(Mahadani & Ghosh, 2014)[fw]	Sapindales	1
PO-matK 1300F(DÃ¶ring & al., 2007)[fw]	Asparagales, Fabales, Poales, Ranunculales, Solanales	5
LAM_F(Dunning & Savolainen, 2010)[fw]	Apiales, Aquifoliales, Asparagales, Asterales, Boraginales, Brassicales, Buxales, Cardiopteridales, Caryophyllales, Celastrales, Cornales, Crossosomatales, Cucurbitales, Cupressales, Dilleniales, Dipsacales, Ericales, Fabales, Garryales, Gentianales, Geraniales, Huerteales, Icacinales, Jungermanniales, Lamiales, Lycopodiales, Malpighiales, Malvales, Myrtales, Oxalidales, Pinales, Polypodiales, Pr…	42
PSMF(Scriver et al., 2015)[fw]	NA	0
MF(Xu et al., 2013)[fw]	Alismatales, Araucariales, Arecales, Asparagales, Buxales, Caryophyllales, Chloranthales, Commelinales, Cupressales, Fabales, Gentianales, Liliales, Magnoliales, Malvales, Nymphaeales, Pandanales, Pinales, Piperales, Poales, Proteales, Ranunculales, Rosales, Saxifragales, Solanales, Trochodendrales, Zingiberales, Zygophyllales	27
Vt-1110-matK-F(Phoolcharoen & Sukrong, 2013)	LamialesRanunculales, Rosales	3
matK-Lau001(Da Silva et al., 2017)[fw]	Alismatales, Arecales, Asparagales, Chloranthales, Dioscoreales, Gentianales, Laurales, Liliales, Magnoliales, Pandanales, Piperales, Proteales, Ranunculales, Trochodendrales, Zingiberales	15
HMMF(Scriver et al., 2015)[fw]	NA	0
SMMF(Scriver et al., 2015)[fw]	NA	0
maF_4(Mao et al., 2021)[fw]	Ericales, Malvales, Rosales, Sapindales, Saxifragales	5
m-Kelley2-f(Kelley et al., 2020)[fw]	NA	0
Pel_k1F(Weng et al., 2012)[fw]	Brassicales, Caryophyllales, Crossosomatales, Cucurbitales, Fabales, Fagales, Geraniales, Huerteales, Myrtales, Oxalidales, Rosales, Santalales, Saxifragales	13
matk-1383f-br(Barfuss et al., 2016)[fw]	Pandanales, Poales,	2
matK _For (390)(Zeinalabedini et al.,2021)[fw]	NA	0
matKF(Phoolcharoen & Sukrong, 2013)[fw]	Lamiales	1
Mitragyna_matK_F(Tungphatthong et al., 2021)[fw]	Boraginales, Gentianales, Lamiales	3
HP-matK-F1(Costa et al., 2016)[fw]	Amborellales, Apiales, Caryophyllales, Dipsacales, Ericales, Fabales, Geraniales, Lamiales, Magnoliales, Malpighiales, Malvales, Saxifragales, Solanales	13
matK CX(F)(Guo et al., 2010)[fw]	Araucariales, Asparagales, Brassicales, Cornales, Cupressales, Cycadales, Ericales, Fabales, Fagales, Gentianales, Icacinales, Lamiales, Oxalidales, Pinales, Piperales, Ranunculales, Rosales, Sapindales, Solanales	19
Kew-matk-int_For(Ghahramanzadeh et al., 2013)[fw]	Cornales, Fabales, Lamiales, Santalales	4
matK3F-1(Hernandez-Hernandez et al., 2011)[fw]	NA	0
Pe-matK-1200F(Symmank & al., 2011)[fw]	NA	0
Pe-matK-2000F(Wanke & al., 2006)[fw]	Fabales, Piperales, Rosales	3
799F(Harris et al., 2009)[fw]	NA	0
ACmatK500F(MÃ¼ller & Borsch, 2005)[fw]	Alismatales, Apiales, Aquifoliales, Asparagales, Asterales, Austrobaileyales, Bartramiales, Boraginales, Brassicales, Bryales, Cardiopteridales, Caryophyllales, Celastrales, Cornales, Crossosomatales, Cucurbitales, Cupressales, Cycadales, Dicranales, Dioscoreales, Dipsacales, Ericales, Fabales, Fagales, Funariales, Garryales, Gentianales, Huerteales, Hypnales, Icacinales, Lamiales, Lycopodiales, …	47
Pe-matK-2190F(Samain & al., 2011)[fw]	Acorales, Alismatales, Amborellales, Apiales, Aquifoliales, Arecales, Asparagales, Asterales, Austrobaileyales, Boraginales, Brassicales, Buxales, Canellales, Cardiopteridales, Caryophyllales, Celastrales, Ceratophyllales, Chloranthales, Cornales, Crossosomatales, Cucurbitales, Dilleniales, Dioscoreales, Dipsacales, Ericales, Fabales, Garryales, Gentianales, Geraniales, Huerteales, Lamiales, Laur…	50
APuF1(Larranaga & Hormaza, 2015)[fw]	NA	0
GT2-F(Girma et al., 2016)[fw]	Alismatales, Apiales, Aquifoliales, Arecales, Asparagales, Asterales, Austrobaileyales, Boraginales, Brassicales, Buxales, Caryophyllales, Chloranthales, Commelinales, Cornales, Dipsacales, Ericales, Fabales, Fagales, Geraniales, Huerteales, Lamiales, Laurales, Liliales, Malvales, Myrtales, Pandanales, Poales, Polypodiales, Proteales, Ranunculales, Rosales, Sapindales, Saxifragales, Zingiberales	34
matKpkF1(Fazekas et al., 2008)[fw]	Acorales, Alismatales, Amborellales, Anthocerotales, Aquifoliales, Araucariales, Arecales, Asparagales, Asterales, Austrobaileyales, Boraginales, Brassicales, Buxales, Canellales, Cardiopteridales, Caryophyllales, Celastrales, Ceratophyllales, Chloranthales, Commelinales, Cornales, Crossosomatales, Cucurbitales, Dilleniales, Diphysciales, Dipsacales, Ericales, Fabales, Fagales, Garryales, Gentian…	60
M-pham-F(Pham et al., 2021)[fw]	Cupressales	1
CNMTKF1(Bishoyi et al., 2017)[fw]	Poales, Saxifragales	2
ECMF(Scriver et al., 2015)[fw]	NA	0
Equise_For(Ghahramanzadeh et al., 2013)[fw]	Araucariales, Cupressales, Cycadales, Dicranales, Equisetales, Pinales	6
1100F(Whitten et al. 2007)[fw]	Asparagales, Liliales	2
3F1(Guillaume Besnard (CNRS))[fw]	Cycadales	1
m-Gitsopoulos-F(Gitsopoulose et al., 2013)[fw]	Caryophyllales, Hymenophyllales, Lamiales, Marattiales,	4
1RKIM(Kim KJ, unpublished data)[fw]	Alismatales, Amborellales, Apiales, Aquifoliales, Arecales, Asparagales, Asterales, Austrobaileyales, Boraginales, Brassicales, Buxales, Canellales, Cardiopteridales, Caryophyllales, Celastrales, Ceratophyllales, Chloranthales, Commelinales, Cornales, Dioscoreales, Dipsacales, Ericales, Fabales, Fagales, Garryales, Gentianales, Huerteales, Lamiales, Laurales, Liliales, Magnoliales, Malvales, Myrt…	45
1326R(CuÃ©noud et al., 2002)[rev]	Alismatales, Apiales, Arecales, Asparagales, Asterales, Boraginales, Brassicales, Caryophyllales, Dipsacales, Gentianales, Geraniales, Lamiales, Laurales, Liliales, Magnoliales, Malpighiales, Malvales, Myrtales, Nymphaeales, Piperales, Poales, Proteales, Ranunculales, Rosales, Santalales, Saxifragales, Solanales, Vitales, Zingiberales	29
matK-5R(Ford et al., 2009)[rev]	Alismatales, Amborellales, Apiales, Asparagales, Asterales, Boraginales, Brassicales, Buxales, Canellales, Caryophyllales, Celastrales, Commelinales, Cornales, Crossosomatales, Cucurbitales, Dioscoreales, Dipsacales, Ericales, Fabales, Fagales, Garryales, Gentianales, Geraniales, Icacinales, Lamiales, Malpighiales, Nymphaeales, Poales, Proteales, Ranunculales, Rosales, Saxifragales, Solanales, Vi…	35
matK3.2(Ford et al., 2009)[rev]	Alismatales, Apiales, Arecales, Asparagales, Asterales, Cornales, Cucurbitales, Dioscoreales, Dipsacales, Ericales, Fabales, Fagales, Gentianales, Hypnales, LamialesRosales, Solanales, Zingiberales	18
matK1248R(yu et al., 2011)[rev]	Apiales, Boraginales, Brassicales, Caryophyllales, Ceratophyllales, Chloranthales, Cornales, Crossosomatales, Cucurbitales, Dipsacales, Ericales, Fabales, Fagales, Garryales, Gentianales, Geraniales, Huerteales, Lamiales, Laurales, Malpighiales, Malvales, Myrtales, Nymphaeales, Piperales, Poales, Proteales, Ranunculales, Rosales, Santalales, Sapindales, Saxifragales, Solanales, Trochodendrales, V…	34
matK-XF 2(Dunning & Savolaine, 2010)[rev]	Acorales, Alismatales, Amborellales, Apiales, Aquifoliales, Arecales, Asparagales, Asterales, Boraginales, Brassicales, Buxales, Buxbaumiales, Canellales, Cardiopteridales, Caryophyllales, Celastrales, Commelinales, Cornales, Crossosomatales, Cucurbitales, Cycadales, Dicranales, Dilleniales, Dioscoreales, Dipsacales, Ericales, Fabales, Fagales, Garryales, Gentianales, Geraniales, Huerteales, Hypn…	60
trnK-2R(Johnson & Soltis 1994)[rev]	Ericales, Lamiales	2
matK-AF(Kato et al., 1998)[rev]	NA	0
matK-8R(Kato et al., 1998)[rev]	Alismatales, Amborellales, Apiales, Asparagales, Asterales, Boraginales, Brassicales, Buxales, Canellales, Caryophyllales, Celastrales, Commelinales, Cornales, Crossosomatales, Cucurbitales, Dioscoreales, Dipsacales, Ericales, Fabales, Fagales, Garryales, Gentianales, Geraniales, Huerteales, Lamiales, Myrtales, Poales, Ranunculales, Rosales, Saxifragales, Solanales, Vitales, Zingiberales	33
1RKIM-1-f(Kim KJ, unpublished data)[fw]	Asterales, Buxales, Caryophyllales, Chloranthales, Magnoliales, Myrtales, Ranunculales, Rosales	8
PKR1(Fazekas et al., 2008)[rev]	Polypodiales,	1
LAM_R(Dunning & Savolainen, 2010)[rev]	Acorales, Alismatales, Amborellales, Anthocerotales, Apiales, Aquifoliales, Araucariales, Arecales, Asparagales, Asterales, Boraginales, Brassicales, Bryales, Buxales, Canellales, Cardiopteridales, Caryophyllales, Celastrales, Ceratophyllales, Commelinales, Cornales, Crossosomatales, Cucurbitales, Cupressales, Cyatheales, Cycadales, Dicranales, Dioscoreales, Diphysciales, Dipsacales, Ephedrales, …	69
NY1150R(Damon Little, unpublished)[rev]	NA	0
HRM_matK1R(Osathanunkul et al., 2015)[rev]	Asparagales, AsteralesLaurales, Liliales, Malpighiales, Orthotrichales, Poales,	7
Gym_F1B(Li et al., 2011)[rev]	Cupressales, Cycadales, Marattiales, Ophioglossales, Pinales,	5
matK1520R(Whitten et al. 2000)[rev]	Acorales, Alismatales, Apiales, Arecales, Asparagales, Asterales, CaryophyllalesMagnoliales,	8
FAB_R(Dunning & Savolainen, 2010)[rev]	Alismatales, Apiales, Aquifoliales, Arecales, Asparagales, Austrobaileyales, Boraginales, Brassicales, Caryophyllales, Celastrales, Chloranthales, Commelinales, Crossosomatales, Cucurbitales, Dilleniales, Dioscoreales, Diphysciales, Dipsacales, Ericales, Fabales, Fagales, Gentianales, Geraniales, Hymenophyllales, Isoetales, Lamiales, Liliales, Lycopodiales, Magnoliales, Malpighiales, Malvales, My…	48
matK-1227r-6(Heckenhauer et al., 2016)[rev]	Alismatales, Apiales, Aquifoliales, Arecales, Asparagales, Asterales, Austrobaileyales, Boraginales, Brassicales, Buxales, Canellales, Cardiopteridales, Caryophyllales, Celastrales, Ceratophyllales, Chloranthales, Commelinales, Cornales, Crossosomatales, Cucurbitales, Cupressales, Dilleniales, Dioscoreales, Dipsacales, Ericales, Fabales, Fagales, Garryales, Gentianales, Geraniales, Icacinales, La…	51
matK2R(Wang et al., 1999)[rev]	NA	0
MALV_R1(Dunning & Savolainen, 2010)[rev]	Apiales, Asparagales, Boraginales, Brassicales, Caryophyllales, Celastrales, Ceratophyllales, Chloranthales, Cornales, Crossosomatales, Cucurbitales, Dipsacales, Fabales, Fagales, Garryales, Gentianales, Huerteales, Lamiales, Laurales, Malpighiales, Malvales, Myrtales, Nymphaeales, Oxalidales, Piperales, Ranunculales, Rosales, Santalales, Sapindales, Saxifragales, Solanales, Trochodendrales, Vita…	33
matK-1326r(CuÃ©noud et al., 2002)[rev]	NA	0
1R_KIM(Kim KJ, unpublished data)[fw]	NA	0
ASP_R(Dunning & Savolainen, 2010)[rev]	NA	0
matK-MALP-R1(Dunning & Savolaine, 2010)[rev]	Alismatales, Amborellales, Apiales, Aquifoliales, Arecales, Asparagales, Asterales, Boraginales, Brassicales, Buxales, Buxbaumiales, Canellales, Cardiopteridales, Caryophyllales, Celastrales, Commelinales, Cornales, Crossosomatales, Cucurbitales, Cycadales, Dicranales, Dilleniales, Dioscoreales, Dipsacales, Ericales, Fabales, Fagales, Garryales, Gentianales, Geraniales, Huerteales, Hypnales, Icac…	58
matK_Kim_R(Kim KJ, unpublished data)[fw]	NA	0
DIP_R(Dunning & Savolainen, 2010)[rev]	Alismatales, Amborellales, Apiales, Aquifoliales, Arecales, Asparagales, Asterales, Austrobaileyales, Boraginales, Brassicales, Buxales, Canellales, Cardiopteridales, Caryophyllales, Celastrales, Chloranthales, Commelinales, Cornales, Cucurbitales, Dilleniales, Dioscoreales, Dipsacales, Ericales, Fabales, Fagales, Garryales, Gentianales, Geraniales, Isoetales, Lamiales, Laurales, Liliales, Magnol…	49
AST_R(Dunning & Savolainen, 2010)[rev]	Alismatales, Amborellales, Anthocerotales, Apiales, Aquifoliales, Arecales, Asparagales, Asterales, Austrobaileyales, Boraginales, Brassicales, Bryales, Buxales, Calobryales, Canellales, Cardiopteridales, Caryophyllales, Celastrales, Chloranthales, Commelinales, Cornales, Cucurbitales, Dilleniales, Dioscoreales, Dipsacales, Ericales, Fabales, Fagales, Garryales, Gentianales, Geraniales, Huerteale…	55
ALI_R(Dunning & Savolainen, 2010)[rev]	Acorales, Alismatales, Apiales, Aquifoliales, Araucariales, Arecales, Asparagales, Asterales, Boraginales, Brassicales, Caryophyllales, Cornales, Cucurbitales, Cupressales, Dilleniales, Dioscoreales, Dipsacales, Ericales, Fabales, Fagales, Gentianales, Geraniales, Lamiales, Laurales, Liliales, Magnoliales, Malpighiales, Malvales, Myrtales, Nymphaeales, Pinales, Piperales, Poales, Polypodiales, Pr…	44
CAR_R(Dunning & Savolainen, 2010)[rev]	NA	0
MatK2F1(Dunning & Savolainen, 2010)[rev]	Cupressales, Pinales,	2
ERI_R(Dunning & Savolainen, 2010)[rev]	Acorales, Alismatales, Amborellales, Apiales, Aquifoliales, Arecales, Asparagales, Asterales, Boraginales, Brassicales, Buxales, Buxbaumiales, Canellales, Cardiopteridales, Caryophyllales, Commelinales, Cornales, Crossosomatales, Cucurbitales, Cycadales, Dicranales, Dilleniales, Dioscoreales, Dipsacales, Ericales, Fabales, Fagales, Garryales, Gentianales, Geraniales, Huerteales, Hypnales, Icacina…	59
matK-Aris-R1(Dechbumroong et al., 2018)[rev]	NA	0
SANT_R1(Dunning & Savolainen, 2010)[rev]	Asterales, Caryophyllales, Dipsacales, Nymphaeales, Poales, Rosales, Santalales, Saxifragales, Solanales	9
990r(Gamage et al., 1999)[rev]	NA	0
Equise_Rev(Ghahramanzadeh et al., 2013)[rev]	Alismatales, Apiales, Aquifoliales, Arecales, Asparagales, Asterales, Austrobaileyales, Brassicales, Buxales, Caryophyllales, Cucurbitales, Dioscoreales, Dipsacales, Ericales, Fabales, Geraniales, Lamiales, Liliales, Magnoliales, Malpighiales, Malvales, Myrtales, Nymphaeales, Oxalidales, Pandanales, Piperales, Poales, Proteales, Ranunculales, Rosales, Saxifragales, Vitales, Zygophyllales	33
Gym_F2A(Li et al., 2011)[rev]	Alismatales, Asparagales, Caryophyllales, Celastrales, Cucurbitales, Cycadales, Ericales, Gentianales, Geraniales, Laurales	10
R692(Dunning & Savolaine, 2010)[rev]	NA	0
ESRBCL1361RAS(Schuettpelz & Pryer, 2007)[rev]	NA	0
int R(Sun et al., 2012)[rev]	Fabales, Fagales	2
matK_1R(Wang et al., 1999)[rev]	NA	0
m-HARPKE-R(Harpke et al., 2014)[rev]	NA	0
R1460poales(de Vere et al., 2012)[rev]	Poales	1
432R(Little & Barrington, 2003)[rev]	NA	0
m-wag-F(Wang et al., 2010)[rev]	NA	0
R854poales(de Vere et al., 2012)[rev]	Poales	1
matK3.2r(Roy et al., 2010)[rev]	Asparagales, Proteales, Ranunculales, Rosales, Saxifragales, Solanales, Zygophyllales	7
R978asterales(de Vere et al., 2012)[rev]	Alismatales, Asterales, Austrobaileyales, Boraginales, Buxales,	5
R2lamiales(de Vere et al., 2012)[rev]	Apiales, Asparagales, Celastrales, Chloranthales, Commelinales, Crossosomatales, Cucurbitales, Dilleniales, Dipsacales, Ericales, Fabales, Fagales, Gentianales, Geraniales, Lamiales, Magnoliales, Rosales, Saxifragales	18
R1498asterales(de Vere et al., 2012)[rev]	Apiales, Asterales, Boraginales,	3
R2brassicales(de Vere et al., 2012)[rev]	Brassicales	1
m-Sharma-R(Sharma et al., 2012)[rev]	Ranunculales	1
matK19(Wojciechowski et al., 2004)[rev]	Aquifoliales, Caryophyllales, Celastrales, Cornales, Cucurbitales, Dioscoreales, Ericales, Fabales, Fagales, Gentianales, Geraniales, Lamiales, Laurales, Malpighiales, Myrtales, Poales,	16
R2ranunculales(de Vere et al., 2012)[rev]	NA	0
1011R(Tippery et al., 2008)[rev]	NA	0
1966R(Bremer et al., 2002)[rev]	Alismatales, Apiales, Asterales, Caryophyllales, Celastrales, Chloranthales, Commelinales, Cornales, Cucurbitales, Dilleniales, Dipsacales, Ericales, Fabales, Fagales, Gentianales, Geraniales, LamialesRosales, Zingiberales	19
1556R(Tippery et al., 2008)[rev]	Alismatales, Amborellales, Apiales, Arecales, Asparagales, Asterales, Austrobaileyales, Boraginales, Brassicales, Buxales, Canellales, Cardiopteridales, Caryophyllales, Celastrales, Chloranthales, Commelinales, Crossosomatales, Cucurbitales, Cupressales, Dilleniales, Dioscoreales, Dipsacales, Ericales, Fabales, Fagales, Gentianales, Huerteales, Lamiales, Laurales, Liliales, Oxalidales, Poales, Ra…	39
matKq-R(Piredda et al., 2011)[rev]	Celastrales, Cornales, Cucurbitales, Dipsacales, Ericales, Fabales, Fagales, Gentianales, Icacinales, Lamiales	10
R1438fabales(de Vere et al., 2012)[rev]	Cornales, Cucurbitales, Dioscoreales, Dipsacales, Ericales, Fabales, Fagales, GentianalesSaxifragales, Solanales	10
matK-IR(Liu et al., 2011)[rev]	Cupressales	1
matK-1227r-2(Heckenhauer et al., 2016)[rev]	Gentianales, Lamiales	2
M-Parveen-R(Parveen et al., 2012)[rev]	Alismatales, Apiales, Arecales, Asparagales, Asterales, Boraginales, Brassicales, Caryophyllales, Ericales, Gentianales, Geraniales, Lamiales, Laurales, Liliales, Magnoliales, Malpighiales, Malvales, Myrtales, Nymphaeales, Piperales, Poales, Polypodiales, Proteales, Ranunculales, Rosales, Santalales, Saxifragales, Solanales, Vitales, Zingiberales	30
matK-413f-3(Heckenhauer et al., 2016)[rev]	NA	0
trnK-TX4(Quinn et al., 2002)[rev]	NA	0
R1414rosales(de Vere et al., 2012)[rev]	Alismatales, Apiales, Arecales, Asparagales, Asterales, Brassicales, Caryophyllales, Ranunculales, Rosales, Sapindales, Saxifragales, Solanales, Zingiberales	13
MR(Sun et al., 2012)[rev]	Chloranthales, Lamiales	2
R2caryophyllales(de Vere et al., 2012)[rev]	Alismatales, Apiales, Arecales, Asparagales, Asterales, Caryophyllales, Chloranthales, Cornales, Dioscoreales, Dipsacales, Ericales, Garryales, Lamiales, Laurales, Magnoliales, Poales, Proteales, Ranunculales, Saxifragales, Solanales, Zingiberales	21
0503R(Tippery et al., 2008)[rev]	NA	0
1R_KIM-Schroeder(Schroeder et al., 2012)[fw]	Alismatales, Amborellales, Apiales, Aquifoliales, Arecales, Asparagales, Asterales, Austrobaileyales, Boraginales, Brassicales, Buxales, Cardiopteridales, Caryophyllales, Celastrales, Ceratophyllales, Chloranthales, Commelinales, Cornales, Crossosomatales, Cucurbitales, Cupressales, Cyatheales, Dilleniales, Dioscoreales, Dipsacales, Ericales, Fabales, Fagales, Garryales, Gentianales, Geraniales, …	63
m-He-R(He et al., 2012)[rev]	Alismatales, Apiales, Asterales, Caryophyllales,	4
SMMR(Scriver et al., 2015)[rev]	NA	0
trnK-2R-Tungphatthong(Johnson & Soltis, 1994)[rev]	NA	0
matK CX(R)(Guo et al., 2010)[rev]	Cornales, Cucurbitales, Ericales, Fabales, Fagales, Gentianales, Geraniales, Lamiales, Myrtales, Rosales	10
matk1470_Rev(Ghahramanzadeh et al., 2013)[rev]	Apiales, Aquifoliales, Asterales, Boraginales, Brassicales, Caryophyllales, Celastrales, Cornales, Crossosomatales, Cucurbitales, Dipsacales, Ericales, Fabales, Fagales, Gentianales, Geraniales, Huerteales, Lamiales, Laurales, Magnoliales, Malpighiales, Malvales, Myrtales, Nymphaeales, Oxalidales, Proteales, Ranunculales, Rosales, Santalales, Sapindales, Saxifragales, Solanales, Vitales, Zygophyl…	34
m-Kelley2-r(Kelley et al., 2021)[rev]	NA	0
mR2(Wang & al., 2007)[rev]	Alismatales, Apiales, Aquifoliales, Asterales, Boraginales, Caryophyllales, Celastrales, Cornales, Crossosomatales, Cupressales, Dipsacales, Ericales, Garryales, Gentianales, Lamiales, Laurales, Magnoliales, Malvales, Ranunculales, Santalales, Sapindales, Saxifragales, Vitales, Zygophyllales	24
NPMR(Scriver et al., 2015)[rev]	NA	0
ECMR(Scriver et al., 2015)[rev]	NA	0
matkaq_r(Tanaka & Ito, 2020)[rev]	NA	0
C. auriculatum_matK_R(Kim et al., 2017)[rev]	NA	0
C. wilfordii_matK_R(Kim et al., 2017)[rev]	NA	0
RmatK-cr(Xu et al., 2015)[rev]	Alismatales, Asterales, Brassicales, Celastrales, Cucurbitales, Ericales, Fabales, Fagales, Gentianales, Geraniales, Jungermanniales, Lamiales, Laurales, Magnoliales, Malpighiales, Malvales, Oxalidales, Proteales, Ranunculales, Rosales, Sapindales, Zygophyllales	22
MAMR(Scriver et al., 2015)[rev]	NA	0
DematK rHTYAS(Rothfels et al. (in press))[rev]	NA	0
8R2(Wang & al., 2007)[rev]	Alismatales, Apiales, Arecales, Asparagales, Asterales, Buxales, Caryophyllales, Chloranthales, Commelinales, Cornales, Dioscoreales, Dipsacales, Ericales, Fabales, Garryales, Lamiales, Laurales, Liliales, Magnoliales, Malvales, Nymphaeales, Pandanales, Piperales, Poales, Proteales, Ranunculales, Santalales, Saxifragales, Solanales, Zingiberales	30
Mitragyna_matK_R(Tungphatthong et al., 2021)[rev]	NA	0
NPMF(Scriver et al., 2015)[rev]	NA	0
Kew-matk-int_Rev(Ghahramanzadeh et al., 2013)[rev]	NA	0
m-Gitsopoulos-R(Gitsopoulose et al., 2013)[rev]	NA	0
matK-1470(Johnson & Soltis 1994)[rev]	Acorales, Alismatales, Aquifoliales, Asparagales, Asterales, Austrobaileyales, Boraginales, Brassicales, Buxales, Canellales, Cardiopteridales, Caryophyllales, Cornales, Crossosomatales, Cyatheales, Dilleniales, Dioscoreales, Dipsacales, Ericales, Fabales, Garryales, Gentianales, Geraniales, Jungermanniales, Lamiales, Laurales, Liliales, Magnoliales, Malpighiales, Malvales, Osmundales, Oxalidales…	44
Pel_k2R(Weng et al., 2012)[rev]	NA	0
Pi-matK-730R(Wanke & al., 2006)[rev]	Apiales, Boraginales, Caryophyllales, Dipsacales, Gentianales, Lamiales, Liliales, Poales	8
matK TY(R)(Guo et al., 2010)[rev]	NA	0
matK-2.5R*(Starr, unpublished)[rev]	NA	0
Aa.matK.R(Suzuki et al., 2014)[rev]	NA	0
matK-788R(Wang et al., 2021)[rev]	Magnoliales	1
matK-1R_IH(Kim, unpublished)[rev]	NA	0
Eul matK rGLR(Kuo et al., 2011)[rev]	Polypodiales	1
R1020ranunculales(de Vere et al., 2012)[rev]	NA	0
M-Yu-R(yu et al., 2011)[rev]	NA	0
Ri-Lau(Guillaume Besnard (CNRS))[rev]	NA	0
FWPtmatKR522ASH(Li et al., 2011)[rev]	NA	0
Pe-matK-2370R(Symmank & al., 2011)[rev]	Piperales	1
m-Vu-R(Vu et al., 2021)[rev]	Aquifoliales, Arecales, Asparagales	3
m-Ronca2-R(Ronca et al., 2017)[rev]	NA	0
Mtâ€“matKâ€“R(Hien et al., 2018)[rev]	Ranunculales, Rosales, Saxifragales	3
matK2q-R(Piredda et al., 2011)[rev]	Cucurbitales, Dioscoreales, Fabales, Fagales, Gentianales	5
matk209L/R(Lu et al., 2008)[rev]	NA	0
matKTI-1R(Techaprasan et al., 2006)[rev]	NA	0
m-golovnina-R(Golovnina et al., 2007)[rev]	NA	0
matK-R(Coyer et al., 2013)[rev]	NA	0
1932R(Mao et al., 2021)[rev]	Aquifoliales, Caryophyllales, Celastrales, Cornales, Cucurbitales, Dioscoreales, Ericales, Fabales, Fagales, Gentianales, Geraniales, Lamiales, Laurales, Malpighiales, Myrtales,	15
CoR(Xu et al., 2013)[rev]	Aquifoliales, Arecales, Asparagales, Caryophyllales	4
GT2-R(Girma et al., 2016)[rev]	NA	0
b(Boonsom et al., 2012)[rev]	Alismatales, Apiales, Arecales, Asparagales, Asterales, Brassicales, Lamiales, Malpighiales	8
Ri-Mora(Guillaume Besnard (CNRS))[rev]	NA	0
HP-matK-R1(Costa et al., 2016)[rev]	NA	0
trnK/matK STR2 R(Cheng & Houston, 2021)[rev]	NA	0
matK_PanR1(Yu et al., 2011)[rev]	Liliales, Malpighiales, Myrtales, Oxalidales, Pandanales, Poales	6
matKR(Phoolcharoen & Sukrong, 2013)[rev]	NA	0
1R1(Guillaume Besnard (CNRS))[rev]	NA	0
R1_R(Kocyan et al., 2004)[rev]	NA	0
Cynanchum_matK_R(Kim et al., 2017)[rev]	Ericales, Fabales, Gentianales, Lamiales, Solanales	5
matk-1333r-br(Barfuss et al., 2016)[rev]	Liliales, Myrtales, Pandanales, Poales	4
matK1027R(Whitten et al. 2000)[rev]	Caryophyllales	1
PO-matK 1070R(Schneider et al., 2009)[rev]	Pandanales, Poales	2
Pi-matK-1850R(Symmank & al., 2011)[rev]	Malpighiales, Poales	2
trnk-2653r(PinzÃ³n et al., 2016)[rev]	NA	0
GT1-R(Girma et al., 2016)[rev]	Cucurbitales, Dioscoreales	2
ccmp1r*(Schmiderer et al., 2015)[rev]	NA	0
m-Unsal-R(Unsal et al., 2019)[rev]	NA	0
Pel_k1R(Weng et al., 2012)[rev]	Fabales, Lamiales	2
trnK/matK Indel R(Cheng & Houston, 2021)[rev]	NA	0
STMR2(Scriver et al., 2015)[rev]	Poales, Sapindales	2
1300R(Samuel et al., 2005)[rev]	Acorales, Alismatales, Apiales, Aquifoliales, Arecales, Asparagales, Asterales, Austrobaileyales, Boraginales, Brassicales, Caryophyllales, Celastrales, Ceratophyllales, Chloranthales, Commelinales, Cornales, Crossosomatales, Cucurbitales, Dilleniales, Dioscoreales, Dipsacales, Ericales, Fabales, Fagales, Garryales, Gentianales, Geraniales, Huerteales, Icacinales, Isoetales, Lamiales, Laurales, L…	50
matKKUr(Srikulnath et al., 2015)[rev]	Alismatales, Arecales, Asparagales, Dioscoreales, Laurales, Liliales, Magnoliales, Piperales, Poales, Proteales, Ranunculales, Zingiberales	12
m-Kumar1-R(Kumar et al., 2009)[rev]	Alismatales, Apiales, Asparagales, Asterales, Boraginales, Buxales, Canellales, Caryophyllales, Celastrales, Cucurbitales, Dipsacales, Ericales, Fabales, Fagales, LamialesProteales, Ranunculales, Rosales, Saxifragales, Solanales, Vitales, Zingiberales	22
AReR1(Larranaga & Hormaza, 2015)[rev]	NA	0
1416R(Harris et al., 2009)[rev]	Fabales, Fagales, Lamiales, Malpighiales, Ranunculales, Rosales, Sapindales, Saxifragales, Solanales	9
matKMit1166R(Jaipaew et al., 2018)[rev]	Ericales, Fagales, Gentianales, Lamiales	4
matK192(PÃ©rez-GutiÃ©rrez et al., 2015)[rev]	NA	0
3FKIM-adp(Suriani et al., 2021)[rev]	Alismatales, Apiales, Aquifoliales, Arecales, Asparagales, Asterales, Austrobaileyales, Brassicales, Caryophyllales, Celastrales, Commelinales, Cornales, Cucurbitales, Dilleniales, Dioscoreales, Dipsacales, Ericales, Fabales, Fagales, Gentianales, Geraniales, Lamiales, Laurales, Liliales, Magnoliales, Malpighiales, Malvales, Myrtales, Nymphaeales, Oxalidales, Pandanales, Piperales, Poales, Protea…	44
matK-3FKIM-r(Ki-Joong Kim no published)[rev]	NA	0
matK-19F(Mike et al., 1999)[rev]	NA	0
mIR(Kress et al., 2002)[rev]	Arecales, Dioscoreales, Poales, Zingiberales	4
UroR(Thongkhao et al., 2020)[rev]	Alismatales, Apiales, Aquifoliales, Araucariales, Arecales, Asparagales, Asterales, Austrobaileyales, Brassicales, Buxales, Canellales, Caryophyllales, Chloranthales, Commelinales, Cornales, Crossosomatales, Cucurbitales, Dilleniales, Dipsacales, Ericales, Fabales, Fagales, Gentianales, Lamiales, Liliales, Malpighiales, Malvales, Myrtales, Pandanales, Piperales, Poales, Ranunculales, Rosales, San…	38
trnK-71R(Nyffeler, 2002)[rev]	Asparagales, Brassicales, Caryophyllales, Celastrales, Cornales, Cucurbitales, Dipsacales, Fabales, LamialesRosales, Solanales	11
DeLin matK rNRD(Kuo et al., 2011)[rev]	Polypodiales	1
m-Golshani-R(Golshani et al., 2020)[rev]	NA	0
trnk-2662r(Castello et al., 2016)[rev]	NA	0
matK-Lau002(Da Silva et al., 2017)[rev]	NA	0
matk-1594r-br(Barfuss et al., 2016)[rev]	Poales	1
matK-515R(Wang et al., 2021)[rev]	Magnoliales	1
m-Kelley3-r(Kelley et al., 2020)[rev]	NA	0
qAM- R(Lee et al., 2016)[rev]	NA	0
matK-969R(Liu et al., 2011)[rev]	Alismatales, Arecales, Asparagales, Brassicales, Celastrales, Dioscoreales, Fabales, Liliales, Pandanales, Poales, Zingiberales	11
1R(Harris et al., 2009)[rev]	NA	0
AMuR1(Larranaga & Hormaza, 2015)[rev]	NA	0
matK.2(Haider & Wilkinson, 2011)[rev]	Alismatales, Apiales, Asterales, Caryophyllales, Celastrales, Cornales, Cucurbitales, Dipsacales, Ericales, Fabales, Fagales, Gentianales, Geraniales, Lamiales, Laurales, Magnoliales, Malpighiales, Malvales, Myrtales, Proteales, Ranunculales, Rosales, Santalales, Sapindales, Saxifragales, Solanales, Vitales, Zingiberales	28
8R(Xu et al., 2013)[rev]	NA	0
RUT matK-R(Mahadani & Ghosh, 2014)[rev]	NA	0
matK336R(Molvray et al. 2000)[rev]	Apiales, Asparagales, Asterales, Caryophyllales	4
APuR1(Larranaga & Hormaza, 2015)[rev]	NA	0
KR(Huang et al., 2010)[rev]	Zingiberales	1
matK-824R(Wang et al., 2021)[rev]	Alismatales, Apiales, Arecales, Asparagales, Asterales, Austrobaileyales, Boraginales, Brassicales, Caryophyllales, Cornales, Cucurbitales, Dioscoreales, Fabales, Fagales, Lamiales, Laurales, Liliales, Magnoliales, Malpighiales, Malvales, Myrtales, Oxalidales, Pandanales, Piperales, Poales, Ranunculales, Rosales, Sapindales, Saxifragales	29
matK_3R(Sang et al., 1997)[rev]	Alismatales, Apiales, Asparagales, Boraginales, Brassicales, Caryophyllales, Dioscoreales, Ericales, Fagales, Lamiales, Laurales, Liliales, Magnoliales, Malpighiales, Malvales, Myrtales, Nymphaeales, Pandanales, Piperales, Poales, Proteales, Ranunculales, Rosales, Santalales, Sapindales, Saxifragales	26
matK-R(Jiao et al. Unpublished)[rev]	Cornales, Fabales	2
matK5â€²R(Shaw et al., 2005)[rev]	Apiales, Aquifoliales, Asterales, Boraginales, Brassicales, Cardiopteridales, Caryophyllales, Celastrales, Cornales, Cucurbitales, Dilleniales, Dipsacales, Ericales, Fabales, Fagales, Garryales, Gentianales, Geraniales, Huerteales, Lamiales, Liliales, Malpighiales, Malvales, Myrtales, Oxalidales, Poales, Rosales, Santalales, Sapindales, Saxifragales, Solanales, Vitales, Zygophyllales	33
4R(Bremer et al., 2002)[rev]	Apiales, Asterales, Cucurbitales, Dipsacales, Ericales, Fabales, Fagales, Garryales, Gentianales, Lamiales, Malpighiales, Malvales, Myrtales, Oxalidales, Ranunculales, Rosales, Sapindales, Saxifragales, Solanales	19
matk-1769r-br(Castello et al., 2016)[rev]	Poales	1
AGlR1(Larranaga & Hormaza, 2015)[rev]	NA	0
CNMTKR1(Bishoyi et al., 2017)[rev]	Asparagales, Liliales, Myrtales, Poales	4
724 rev(Umdale et al., 2017)[rev]	NA	0
R (Equisetum)(Lam et al., 2016)[rev]	NA	0
m-li-R(Li et al., 2014)[rev]	Apiales, Brassicales, Caryophyllales, Chloranthales, Cornales, Cucurbitales, Dipsacales, Ericales, Fabales, Fagales, Garryales, Geraniales, Lamiales, Laurales, Malvales, Nymphaeales, Proteales, Ranunculales, Rosales, Santalales, Sapindales, Saxifragales, Solanales, Trochodendrales, Vitales	25
m-Kumar-R(Kumar et al., 2018)[rev]	NA	0
qAS- R(Lee et al., 2016)[rev]	NA	0
1710R (trnk-2581r)(Samuel et al., 2005)[rev]	NA	0
matK-RL(Starr, unpublished)[rev]	Arecales, Poales	2
matK-R_Poalesv2(Loera-Sanchez et al., 2020)[rev]	Alismatales, Apiales, Aquifoliales, Arecales, Asparagales, Asterales, Austrobaileyales, Boraginales, Brassicales, Buxales, Caryophyllales, Cucurbitales, Dioscoreales, Dipsacales, Ericales, Fabales, Gentianales, Geraniales, Lamiales, Liliales, Magnoliales, Malpighiales, Malvales, Myrtales, Oxalidales, Pandanales, Piperales, Poales, Proteales, Ranunculales, Rosales, Santalales, Saxifragales, Solana…	36
CCMR(Scriver et al., 2015)[rev]	NA	0
Sch matK rRDS(Kuo et al., 2011)[rev]	NA	0
ACmatK650R(MÃ¼ller & Borsch, 2005)[rev]	Caryophyllales	1
ROSmatK-655R(Worberg, 2009)[rev]	Aquifoliales, Asterales, Boraginales, Brassicales, Caryophyllales, Cornales, Cucurbitales, Dipsacales, Ericales, Fabales, Garryales, Gentianales, Geraniales, Huerteales, Lamiales, Malvales, Oxalidales, Ranunculales, Rosales, Sapindales, Saxifragales, Solanales, Trochodendrales, Vitales, Zygophyllales	25
7R1(Xu et al., 2013)[rev]	NA	0
KVANA02-R(Pyrka et al., 2021)[rev]	NA	0
ASqR1(Larranaga & Hormaza, 2015)[rev]	Alismatales, Arecales, Asparagales	3
STMR1(Scriver et al., 2015)[rev]	NA	0
m-Olsen-R(Olsen et al., 2014)[rev]	Alismatales, Apiales, Aquifoliales, Arecales, Asparagales, Asterales, Boraginales, Brassicales, Ericales, Liliales, Magnoliales, Malvales, Myrtales, Nymphaeales, Pandanales, Proteales, Ranunculales, Sapindales, Saxifragales, Vitales	20
pod2(Kita & Kato, 2001)[rev]	NA	0
FWPtmatKR951ASH(Li et al., 2011)[rev]	NA	0
m-Ronca1-R(Ronca et al., 2017)[rev]	NA	0
1480matK/R(Lu et al., 2008)[rev]	Brassicales	1
c(Boonsom et al., 2012)[rev]	NA	0
1440RÂ (Fior et al., 2006)[rev]	Alismatales, Apiales, Aquifoliales, Arecales, Asparagales, Asterales, Buxales, Caryophyllales, Chloranthales, Commelinales, Cornales, Dioscoreales, Dipsacales, Ericales, Fabales, Garryales, Lamiales, Laurales, Liliales, Magnoliales, Malvales, Pandanales, Piperales, Poales, Proteales, Ranunculales, Santalales, Saxifragales, Solanales, Vitales, Zingiberales	31
matK5-Myristicaceae(Newmaster et al., 2008)[rev]	Arecales, Bartramiales	2
matK_R(Son et al., 2010)[rev]	Rosales	1
matK70_Rev(Ghahramanzadeh et al., 2013)[rev]	NA	0
R (Bryo)(RBG Kew)[rev]	Hypnales	1
EDMR(Scriver et al., 2015)[rev]	Alismatales, Arecales, AsparagalesLiliales, Piperales, Poales, Polypodiales, Zingiberales	8
M-pham-R(Pham et al., 2021)[rev]	Cupressales	1
matK9R(Hernandez-Hernandez et al., 2011)[rev]	Asterales, Caryophyllales,	2
matK1848_Rev(Ghahramanzadeh et al., 2013)[rev]	Apiales, Aquifoliales, Asterales, Chloranthales, Cornales, Dipsacales, Ericales, Gentianales, LamialesProteales, Ranunculales, Saxifragales, Solanales	13
m-Zhao-R(Zhao et al., 2015)[rev]	NA	0
FWPtmatKF867ASH(Li et al., 2011)[rev]	NA	0
HA-matK-R1(Costa et al., 2016)[rev]	NA	0
m-Marconi-R(Marconi et al., 2019)[rev]	NA	0
matK 1R(Zhao et al., 2016)[rev]	NA	0
m-Costa-R(Costa et al., 2016)[rev]	NA	0
1326R-1(CuÃ©noud et al., 2002)[rev]	NA	0
1326R-adp(Kress & Erickson, 2007)[rev]	NA	0
Pe-matK-2000R(Symmank & al., 2011)[rev]	NA	0
m-Tanruean-R(Tanruean et al., 2021)[rev]	NA	0
matK2200_Rev(Ghahramanzadeh et al., 2013)[rev]	NA	0
matKR-673(JimÃ©nez-MejÃ­as et al., 2016)[rev]	NA	0
PSMR(Scriver et al., 2015)[rev]	NA	0
m-Kelley1-r(Kelley et al., 2020)[rev]	NA	0
HMMR(Scriver et al., 2015)[rev]	NA	0
CNMTKR2(Bishoyi et al., 2017)[rev]	Alismatales, AsparagalesLiliales, Myrtales, Pandanales, Poales	6
500R(Harris et al., 2009)[rev]	Alismatales, Apiales, Aquifoliales, Arecales, Asparagales, Asterales, Brassicales, Celastrales, Cornales, Ericales, Fagales, Garryales, Gentianales, Geraniales, Lamiales, Malpighiales, Ranunculales, Rosales, Sapindales, Saxifragales, Solanales, Vitales, Zingiberales	23
ACmatK1400R(MÃ¼ller & Borsch, 2005)[rev]	NA	0
MAL_R(Mao et al., 2021)[rev]	Alismatales, Apiales, Aquifoliales, Arecales, Asparagales, Asterales, Austrobaileyales, Boraginales, Brassicales, Caryophyllales, Celastrales, Chloranthales, Commelinales, Crossosomatales, Cucurbitales, Dilleniales, Dioscoreales, Dipsacales, Ericales, Fabales, Fagales, Gentianales, Geraniales, Lamiales, Laurales, Liliales, Magnoliales, Malpighiales, Malvales, Myrtales, Oxalidales, Pandanales, Pip…	44
881R(Gravendeel et al., 2001)[rev]	Asparagales,	1
matK-R_Techaprasan(Takano & Okada, 2002)[rev]	Rosales, Sapindales, Saxifragales	3
trnK/matK STR1 R(Cheng & Houston, 2021)[rev]	NA	0
PO-matK 1420R(DÃ¶ring & al., 2007)[rev]	Alismatales, Apiales, Arecales, Asparagales, Asterales, Buxales, Canellales, Cardiopteridales, Caryophyllales, Dipsacales, Ericales, Lamiales, Laurales, Liliales, Magnoliales, Nymphaeales, Pandanales, Piperales, Poales, Proteales, Ranunculales, Saxifragales, Solanales, Zingiberales	24
Vt matK rRFQ(Chen et al., 2013)[rev]	NA	0
matK1506_Rev(Ghahramanzadeh et al., 2013)[rev]	Apiales, Aquifoliales, Asterales, Boraginales, Cornales, Cucurbitales, Dipsacales, Ericales, Icacinales, Lamiales, Malpighiales, Myrtales, Rosales, Santalales, Sapindales, Saxifragales, Solanales, Zygophyllales	18
Pe-matK-2500R(Wanke & al., 2006)[rev]	Asterales, Commelinales, Laurales, Liliales, Magnoliales, Malpighiales, Malvales, Pandanales, Poales, Ranunculales, Rosales	11
AChR1(Larranaga & Hormaza, 2015)[rev]	NA	0
matKsal-r(Crautlein et al., 2011)[rev]	Alismatales, Asparagales, Asterales, Boraginales, Brassicales, Caryophyllales, Celastrales, Commelinales, Cornales, Cucurbitales, Dipsacales, Ericales, Fagales, Gentianales, Geraniales, Lamiales, Laurales, Liliales, Magnoliales, Malpighiales, Malvales, Myrtales, Nymphaeales, Oxalidales, Pandanales, Piperales, Poales, Ranunculales, Rosales, Santalales, Saxifragales, Solanales, Trochodendrales, Vit…	35
matK-5R-starr(Starr, unpublished)[rev]	Alismatales, Apiales, Aquifoliales, Arecales, Asparagales, Asterales, Austrobaileyales, Boraginales, Brassicales, Buxales, Caryophyllales, Cucurbitales, Dioscoreales, Dipsacales, Ericales, Fabales, Fagales, Gentianales, Geraniales, Lamiales, Laurales, Liliales, Magnoliales, Malpighiales, Malvales, Myrtales, Pandanales, Piperales, Poales, Polypodiales, Proteales, Ranunculales, Rosales, Saxifragales	34
matK821R(Xu et al., 2015)[rev]	Alismatales, Apiales, Aquifoliales, Arecales, Asparagales, Asterales, Boraginales, Brassicales, Caryophyllales, Celastrales, Commelinales, Cornales, Cucurbitales, Cupressales, Cycadales, Dilleniales, Dioscoreales, Dipsacales, Ericales, Fabales, Fagales, Garryales, Gentianales, Geraniales, Huerteales, Hypnales, Isoetales, Lamiales, Laurales, Liliales, Lycopodiales, Magnoliales, Malpighiales, Myrta…	48
matK2496_Rev(Ghahramanzadeh et al., 2013)[rev]	Pinales	1
Pe-matK-2340R(Samain & al., 2011)[rev]	NA	0
RBGE-LIV-R1A(Bell et al., 2011)[rev]	NA	0
