# Supplementary material for: Is There a Key Primer for Amplification of Core Land Plant DNA Barcode Regions ( rbcL and matK )?
Source: Ecol Evol. 2025 Feb 16;15(2):e70961. doi: 10.1002/ece3.70961 (PMC11830564; doi:10.1002/ece3.70961)
Supplement: Supplementary file 8 — Table S8. Descriptive metric of the primer number binds each sequence by order in the matK gene region. [file ECE3-15-e70961-s007.xlsx]

## Sheet: Sheet1
Order	Average	Median	SD	Minimum	Maximum	Number of sequences
Buxales	65	66	1.73	63	66	3
Cardiopteridales	65	65	NA	65	65	1
Garryales	61	63	10.2	46	74	5
Aquifoliales	60.97	61	3.91	50	68	30
Cornales	60.71	62	10.29	25	79	62
Huerteales	60.67	61	1.53	59	62	3
Vitales	59.25	59	3.94	51	67	85
Icacinales	58	58	NA	58	58	1
Trochodendrales	57.5	57.5	12.02	49	66	2
Crossosomatales	56.8	58	6.72	49	65	5
Canellales	56	59	7.94	47	62	3
Magnoliales	54.69	56	5.65	34	65	143
Proteales	53.86	53	6.37	46	67	14
Arecales	53.19	53	4.64	40	64	151
Rosales	50.95	52	9.54	22	70	619
Laurales	49.41	50	4.06	35	58	148
Chloranthales	49.25	49	3.77	46	53	4
Ericales	49.22	49	7.77	30	66	266
Asparagales	48.26	48	8.28	13	69	646
Austrobaileyales	47.89	48	2.32	44	52	18
Apiales	47.87	46	9.37	26	77	236
Asterales	47.73	49	7.4	25	64	553
Lamiales	47.67	46.5	10.09	12	77	618
Boraginales	46.79	47	5.82	32	58	39
Fagales	46.63	46	5.32	34	60	166
Caryophyllales	46.25	45	8.23	22	66	220
Dipsacales	46.15	47	6.48	29	58	78
Saxifragales	46.12	44	12.77	16	73	256
Cucurbitales	45.22	47	8.55	25	60	247
Brassicales	44.87	45	4.81	31	72	312
Alismatales	43.92	46.5	11.32	20	64	78
Gentianales	43.54	44	7.22	24	58	179
Sapindales	43.48	44	4.5	25	55	216
Malvales	43.22	44	8.27	21	61	173
Solanales	42.92	44	5.88	19	56	198
Pandanales	42.77	42	3.11	38	48	13
Piperales	41.78	49	12.88	21	58	27
Celastrales	41.73	44	8.08	26	53	56
Oxalidales	41.47	40	6.33	33	57	15
Amborellales	41	41	NA	41	41	1
Dioscoreales	40.03	43	8.77	23	57	37
Ranunculales	39.58	38	7.22	21	69	337
Geraniales	38.63	38	4.95	30	52	41
Myrtales	38.19	39	7.62	22	54	216
Commelinales	37.85	41	6.54	25	44	13
Nymphaeales	37.35	38	4.26	19	42	34
Poales	36.8	37	6.49	11	60	726
Liliales	36.43	36	4.72	24	52	142
Dilleniales	36.33	37	4.04	32	40	3
Malpighiales	36.31	37	6.5	17	51	353
Fabales	36.24	36	6.18	20	56	325
Santalales	35.28	33	8.11	25	56	36
Zygophyllales	34.22	35	5.54	25	43	9
Zingiberales	34.03	35	8.05	20	51	87
Ceratophyllales	34	34	NA	34	34	1
Acorales	24	24	2.83	22	26	2
Lycopodiales	13.75	14	1.5	12	15	4
Pinales	13.61	13	2.5	9	19	70
Osmundales	13.5	13.5	0.71	13	14	2
Tetraphidales	13	13	NA	13	13	1
Isoetales	12.7	13.5	2	9	15	10
Cupressales	12.12	13	3.32	5	18	66
Buxbaumiales	12	12	NA	12	12	1
Sphagnales	11.67	12	0.58	11	12	3
Bartramiales	11	11	NA	11	11	1
Diphysciales	11	11	NA	11	11	1
Cycadales	10.91	11	2.39	7	14	11
Gleicheniales	10	10	NA	10	10	1
Orthotrichales	9.5	9	2.52	7	13	4
Pottiales	9.5	9.5	0.58	9	10	4
Dicranales	9	9	NA	9	9	1
Marattiales	9	9	1.07	8	11	8
Porellales	8.14	8	3.34	5	15	7
Calobryales	8	8	NA	8	8	1
Funariales	8	8	NA	8	8	1
Ginkgoales	8	8	NA	8	8	1
Pallaviciniales	8	8	NA	8	8	1
Welwitschiales	8	8	NA	8	8	1
Salviniales	7	7	NA	7	7	1
Hypnales	6.67	7	2.26	2	10	15
Cyatheales	6.11	7	2.67	1	9	9
Polypodiales	6.11	6	3.64	0	13	108
Araucariales	5.93	6	1.62	2	8	15
Hymenophyllales	5.83	6	3.66	1	10	6
Bryales	5.5	5	1	5	7	4
Marchantiales	5.25	4	3.2	3	10	4
Anthocerotales	5	5	0	5	5	2
Equisetales	5	5	0.82	4	6	4
Selaginellales	4.57	4	3.26	1	10	7
Jungermanniales	4.18	3	2.93	1	12	11
Ophioglossales	4	5	1.73	2	5	3
Pelliales	4	4	NA	4	4	1
Gnetales	3.33	3	0.58	3	4	3
Schizaeales	3.27	3	2.33	2	10	11
Psilotales	3	3	NA	3	3	1
Metzgeriales	2	2	1.41	1	3	2
Ptilidiales	2	2	NA	2	2	1
Ephedrales	1.4	1	0.55	1	2	5
