# Supplementary material for: Is There a Key Primer for Amplification of Core Land Plant DNA Barcode Regions ( rbcL and matK )?
Source: Ecol Evol. 2025 Feb 16;15(2):e70961. doi: 10.1002/ece3.70961 (PMC11830564; doi:10.1002/ece3.70961)
Supplement: Supplementary file 9 — Table S9. Number of mismatches for each matK primer sequence bound. [file ECE3-15-e70961-s001.xlsx]

## Sheet: Sheet1
Primer	Direction	Number of sequence covered by mismatche
		0	1	2	3	4	5	6	7
matK-XF (Dunning & Savolaine, 2010)	fw	2866	2232	1912	784	57	23	37	23
XF1 (Dunning & Savolainen, 2011)	fw	2849	2209	1899	771	58	23	38	25
XF4 (Dunning & Savolainen, 2012)	fw	2849	2211	1900	776	57	25	37	23
ACmatK1300F (MÃ¼ller & Borsch, 2005)	fw	2469	1911	982	74	3	0	0	1
XFA (Dunning & Savolaine, 2010)	fw	2255	1775	1425	624	21	11	22	16
1R_KIM-Schroeder (Schroeder et al., 2012)	fw	2129	2297	1120	205	64	26	40	7
m-He-F (He et al., 2012)	fw	1640	334	323	575	328	74	2	0
matK821F (Xu et al., 2015)	fw	1501	3576	636	245	61	0	0	0
LAM_F (Dunning & Savolainen, 2010)	fw	1462	1815	1395	394	215	17	5	2
SAX_F1 (Dunning & Savolainen, 2010)	fw	1458	1830	1453	427	215	20	1	1
matK-413f-1 (Heckenhauer et al., 2016)	fw	1404	1154	1106	388	28	23	45	36
PO-matK 860F (Schneider et al., 2009)	fw	1379	1624	2162	343	157	5	0	0
LIL_F (Dunning & Savolainen, 2010)	fw	1248	3716	1266	310	38	7	1	0
MAL_F2 (Dunning & Savolainen, 2010)	fw	1225	3856	1065	184	54	4	0	1
matK472F (yu et al., 2011)	fw	1141	1140	1075	440	138	29	5	0
ROSmatK-530F (Worberg, 2009)	fw	986	1103	506	321	110	8	2	0
matKpkF7 (Fazekas et al., 2008)	fw	894	1392	1135	1389	99	18	44	7
matK1460L/F (Lu et al., 2008)	fw	822	245	28	3	0	1	0	0
C. auriculatum_matK_F (Kim et al., 2017)	fw	688	270	1445	680	179	35	1	0
pod3 (Kita & Kato, 2001)	fw	685	3463	1888	276	82	6	0	0
ASP_F (Dunning & Savolainen, 2010)	fw	672	507	532	56	15	16	37	25
RmatK-cf (Xu et al., 2015)	fw	628	944	240	32	1	2	5	5
300F (Harris et al., 2009)	fw	606	588	708	430	35	4	1	0
ACmatK500F (Miller & Borsch, 2005)	fw	576	1363	1112	373	164	27	1	0
matK_2F (Sang et al., 1997)	fw	526	1053	1337	679	158	15	2	6
m-Li-F (Li et al., 2014)	fw	510	1106	739	598	281	99	28	2
F875poales (de Vere et al., 2012)	fw	496	61	8	415	1238	2310	1100	512
308F (Whitten et al. 2007)	fw	489	410	352	9	3	1	0	0
F461asterales (de Vere et al., 2012)	fw	444	46	79	25	2	21	8	1
mF2 (Wang et al., 2007)	fw	350	1967	1082	395	137	19	4	0
1749F (Tippery et al., 2008)	fw	345	422	259	68	9	0	2	0
matK1412_For (Ghahramanzadeh et al., 2013)	fw	330	1783	462	255	0	1	0	0
Pe-matK-2800F (Symmank & al., 2011)	fw	321	258	75	36	26	8	14	3
matK-Aris-F458 (Dechbumroong et al., 2018)	fw	290	364	360	635	52	2	9	0
F1010asterales (de Vere et al., 2012)	fw	276	64	6	20	2	7	0	0
390F (Cuénoud et al., 2002)	fw	273	248	167	37	12	0	0	0
F318poales (de Vere et al., 2012)	fw	250	44	17	0	11	0	1	0
PO-matK 1300F (DÃ¶ring & al., 2007)	fw	235	25	26	99	1	2	2	2
matK56F (Molvray et al. 2000)	fw	234	264	370	248	592	176	35	12
matK-413f-2 (Heckenhauer et al., 2016)	fw	215	1806	1379	428	165	35	80	5
matKsal-f (Crautlein, et al., 2011)	fw	210	42	870	2617	1375	101	108	17
F2_F (Steele & Vilgalys, 1994)	fw	199	898	732	473	141	19	6	2
matK743F (Whitten et al. 2000)	fw	190	208	369	350	402	133	40	2
M-Parveen-F (Parveen et al., 2012)	fw	161	1125	1823	801	293	115	83	11
HRM_matK1F (Osathanunkul et al., 2015)	fw	152	217	461	621	125	18	5	0
matK-413f-6 (Heckenhauer et al., 2016)	fw	145	100	67	40	19	1	0	0
1848F (Tippery et al., 2008)	fw	145	655	573	330	116	46	1	0
matKq-F (Piredda et al., 2011)	fw	143	192	144	22	2	0	0	0
matK4 (Wojciechowski et al., 2004)	fw	139	168	556	144	213	9	2	0
m-Sharma-F (Sharma et al., 2012)	fw	129	821	726	291	85	13	0	0
matK-F_Poalesv2 (Loera-Sanchez et al., 2020)	fw	129	897	1069	4074	1110	543	53	24
matK_PanF1 (Yu et al., 2011)	fw	128	64	68	30	0	1	0	4
AF2 (Wang & al., 2007)	fw	124	2093	1231	425	231	25	1	0
matKKUf (Srikulnath et al., 2015)	fw	112	202	97	206	1418	265	18	0
AST_F (Dunning & Savolainen, 2010)	fw	106	344	141	411	637	518	797	355
matK-413f-4 (Heckenhauer et al., 2016)	fw	104	2225	1506	1495	382	86	63	7
1100F (Whitten et al. 2007)	fw	104	32	4	0	0	0	26	0
matK615L/F (Lu et al., 2008)	fw	101	38	34	128	64	60	7	1
matK-Lau001 (Da Silva et al., 2017)	fw	94	75	393	189	19	2	0	0
matK CX (F) (Guo et al., 2010)	fw	92	85	143	21	25	3	5	0
matK2.1a (Ford et al., 2009)	fw	86	179	67	28	3	0	0	0
matK-2.1F (Ford et al., 2009)	fw	65	47	125	40	7	1	0	0
matK-731F (Liu et al., 2011)	fw	63	36	33	13	2	4	0	0
GT1-F (Girma et al., 2016)	fw	63	558	1113	375	126	30	1	0
4L (Mao et al., 2021)	fw	61	381	336	46	2	0	0	0
F458rosales (de Vere et al., 2012)	fw	60	128	61	121	79	71	6	0
MAL_F (Mao et al., 2021)	fw	60	5	146	235	102	14	0	0
PKF4 (Fazekas et al., 2008)	fw	54	6	77	47	45	32	21	1
Pe-matK-2700F (Wanke & al., 2006)	fw	54	702	2106	747	210	63	1	0
Mtâ€“matKâ€“F (Hien et al., 2018)	fw	51	81	61	8	0	0	0	0
Mitragyna_matK_F (Tungphatthong et al., 2021)	fw	50	98	11	3	1	0	0	0
matk-1610f-br (Castello et al., 2016)	fw	40	26	151	234	90	46	66	37
1RKIM (Kim KJ, unpublished data)	fw	39	257	410	806	705	235	62	41
TA-10F (Takano & Okada, 2002)	fw	28	189	371	187	260	209	183	13
Vt-1110-matK-F (Phoolcharoen & Sukrong, 2013)	fw	26	121	150	75	29	1	0	0
orf515-900_For (Ghahramanzadeh et al., 2013)	fw	26	53	208	1489	987	113	10	0
PO-matK 470F (Schneider et al., 2009)	fw	25	5	0	1	0	0	0	0
390F-1 (Cuénoud et al., 2002)	fw	22	207	9	0	0	0	0	1
MF (Sun et al., 2012)	fw	21	1204	3400	946	125	69	20	9
F428fabales (de Vere et al., 2012)	fw	21	101	77	41	80	671	3039	2861
F2caryophyllales (de Vere et al., 2012)	fw	21	7	128	705	1356	1353	216	60
matK-F (Jiao et al. Unpublished)	fw	20	9	234	281	680	48	0	0
matk-1383f-br (Barfuss et al., 2016)	fw	19	3	0	0	0	0	0	0
SAN_F (Dunning & Savolainen, 2010)	fw	18	697	560	198	20	17	32	0
matK934_For (Ghahramanzadeh et al., 2013)	fw	18	573	1053	1671	285	47	5	2
m-Kumar-F (Kumar et al., 2018)	fw	16	129	972	1300	1397	427	135	12
Cynanchum_matK_F (Kim et al., 2017)	fw	16	210	118	63	146	24	9	2
Pe-matK-2190F (Samain & al., 2011)	fw	15	452	850	1936	651	238	58	50
m-Olsen-F (Olsen et al., 2004)	fw	14	42	131	33	5	0	0	0
1288F (Harris et al., 2009)	fw	13	13	3	1	0	0	0	1
NY552F (Damon Little, unpublished)	fw	11	37	4	9	40	4	1	0
S5-1 F (Hilu & al., 1999)	fw	11	0	1	0	0	0	0	0
m-Vu-F (Vu et al., 2021)	fw	11	6	26	319	77	41	50	0
RUT matK-F (Mahadani & Ghosh, 2014)	fw	11	1	0	0	0	0	0	0
matk-2051f-br (Barfuss et al., 2016)	fw	10	75	146	297	573	268	249	36
matK-1F (Starr, unpublished)	fw	8	0	0	2	14	94	620	197
UroF (Thongkhao et al., 2020)	fw	8	965	1411	494	210	22	5	0
matK13F (Hernandez-Hernandez et al., 2011)	fw	8	0	2	4	0	1	1	3
M-pham-F (Pham et al., 2021)	fw	8	7	0	9	10	4	0	0
int F (Sun et al., 2012)	fw	7	2	0	0	11	1	0	5
Gym_R1A (Li et al., 2011)	fw	6	2	4	0	0	0	0	0
F (Bryo) (RBG Kew)	fw	6	6	26	404	524	109	20	0
KF (Huang et al., 2010)	fw	6	0	0	0	9	0	0	0
C. wilfordii_matK_F (Kim et al., 2017)	fw	6	3	9	8	20	149	1	0
matK-2.5F (Starr, unpublished)	fw	6	0	0	0	1	0	0	0
trnk-799f-br (Castello et al., 2016)	fw	5	6	1	0	3	8	2	0
Lb matK fDAP (Kuo et al., 2011)	fw	5	1	3	9	5	25	31	0
m-Marconi-F (Marconi et al., 2019)	fw	5	471	284	480	1090	869	386	62
Pe-matK-2000F (Wanke & al., 2006)	fw	5	0	0	0	0	0	13	0
Pe-matK-2140F (Samain & al., 2011)	fw	4	40	151	557	1000	685	303	13
matK-Aris-F2 (Dechbumroong et al., 2018)	fw	4	1	0	1	1	0	0	0
matK-13F (Wang et al., 2021)	fw	4	34	295	386	299	146	108	23
matK TY (F) (Guo et al., 2010)	fw	4	7	0	0	0	0	0	0
m-Yu-F (yu et al., 2011)	fw	4	113	313	2255	1005	59	76	65
matK-424F (Wang et al., 2021)	fw	4	1	0	0	0	0	0	2
1F (Bremer et al., 2002)	fw	3	0	0	1	2	0	0	0
56F (Whitten et al. 2000)	fw	3	14	6	1	0	0	0	0
matK-413f-7 (Heckenhauer et al., 2016)	fw	2	80	33	5	1	1	0	0
CNMTKF2 (Bishoyi et al., 2017)	fw	2	8	3	0	0	0	0	0
AGlF1 (Larranaga & Hormaza, 2015)	fw	2	24	1	0	1	0	0	0
DematK fHVLAS (Li et al., 2011)	fw	2	17	19	3	6	1	1	0
matkaq_f (Tanaka & Ito, 2020)	fw	2	0	0	0	0	0	1	0
CCMF (Scriver et al., 2015)	fw	2	0	111	270	258	122	20	3
AChReF1 (Larranaga & Hormaza, 2015)	fw	2	2	0	0	10	290	158	1
Pel_k1F (Weng et al., 2012)	fw	2	12	0	105	99	36	9	1
FAB_F (Dunning & Savolainen, 2010)	fw	1	1	5	1	67	144	35	0
Adiantum_For (Ghahramanzadeh et al., 2013)	fw	1	0	8	16	51	1383	2164	3991
F389 (de Vere et al., 2012)	fw	1	109	304	597	194	56	210	55
m-Ronca2-F (Ronca et al., 2017)	fw	1	0	144	143	5	10	0	12
matKF-61 (JimÃ©nez-MejÃ­as et al., 2016)	fw	1	1	0	0	0	0	0	0
AMuF1 (Larranaga & Hormaza, 2015)	fw	1	0	0	0	0	0	0	0
matKMit483F (Jaipaew et al., 2018)	fw	1	4	160	294	185	36	1	0
SchmatK fEMS (Kuo et al., 2011)	fw	1	0	0	0	0	0	1	13
Pel_k2F (Weng et al., 2012)	fw	1	0	0	0	0	0	0	0
AChF1 (Larranaga & Hormaza, 2015)	fw	1	0	0	0	0	0	0	1
CNMTKF1 (Bishoyi et al., 2017)	fw	1	1	0	0	0	0	68	3
Gym_R1B (Li et al., 2011)	fw	0	0	0	0	0	0	0	0
trnK3914F (Johnson & Soltis 1994)	fw	0	0	0	0	0	0	0	0
19F (Molvray et al., 2000)	fw	0	5	0	0	0	0	0	0
matK2F (Wang et al., 1999)	fw	0	0	0	0	0	0	0	0
matK1F (Wang et al., 1999)	fw	0	0	0	0	0	0	0	0
equisetum-F (Wang et al., 1999)	fw	0	2	11	5	10	24	23	1
F2ranunculales (de Vere et al., 2012)	fw	0	1	22	38	65	224	68	16
KVI156-F (DeVere et al, 2012)	fw	0	1	2	45	25	5	2	0
trnKmatK_For (Christin et al., 2011)	fw	0	0	0	0	0	0	0	0
m-HARPKE-F (Harpke et al., 2014)	fw	0	0	0	0	0	0	0	0
F2lamiales (de Vere et al., 2012)	fw	0	0	19	111	2468	2430	1000	85
390F-adp (Kress & Erickson, 2007)	fw	0	0	0	0	0	3	1	12
m-wang-F (Wang et al., 2010)	fw	0	0	0	0	0	0	0	1
FWPtmatK rAGKAS (Li et al., 2011)	fw	0	0	0	0	0	0	0	0
424F (Little & Barrington, 2003)	fw	0	0	0	0	0	3	142	15
trnK3914F (Johnson & Soltis, 1994)	fw	0	0	0	0	0	0	0	0
m-golshani-F (Golshani et al., 2020)	fw	0	0	0	0	0	0	0	1
3F_KIM-Schroeder (Schroeder et al., 2012)	fw	0	0	0	0	0	0	0	0
matK-413f-5 (Heckenhauer et al., 2016)	fw	0	3	1	5	0	0	0	1
878F (Little & Barrington, 2003)	fw	0	0	0	0	0	0	0	0
matK-NBRI (Roy et al., 2010)	fw	0	502	1352	1094	725	129	13	0
0445F (Tippery et al., 2008)	fw	0	0	0	0	0	0	0	4
trnK-TX2 (Quinn et al., 2002)	fw	0	0	0	0	0	0	0	0
matK-F (Coyer et al., 2013)	fw	0	0	0	189	56	17	2	0
trnK/matK Indel F (Cheng & Houston, 2021)	fw	0	0	0	0	0	0	0	0
7F1 (Xu et al., 2013)	fw	0	0	0	0	0	0	0	0
matK 1L (Zhao et al., 2016)	fw	0	0	0	0	0	0	0	0
PO-matK 1900F (Schneider et al., 2012)	fw	0	0	0	0	0	0	4	2
rbcL-up (Guo et al., 2010)	fw	0	0	0	0	0	0	44	683
m-Kelley3-f (Kelley et al., 2022)	fw	0	0	0	0	0	0	0	0
matK-449F (Wang et al., 2021)	fw	0	12	16	15	0	0	0	0
matKf1 (Schmiderer et al., 2015)	fw	0	0	0	0	0	0	44	469
RBGE-LIV-F1A (Bell et al., 2011)	fw	0	0	0	0	0	0	0	0
Pe-matK-950F (Symmank & al., 2011)	fw	0	0	0	0	0	0	0	0
m-Costa-F (Costa et al., 2016)	fw	0	0	0	0	0	0	0	0
matK-Aris-F1 (Dechbumroong et al., 2018)	fw	0	0	0	0	0	0	3	4
MG-15 (Liang & Hilu, 1996)	fw	0	0	0	0	0	0	0	0
a (Boonsom et al., 2012)	fw	0	0	0	0	0	0	0	0
1FN (de Groot et al., 2011)	fw	0	0	0	0	0	0	0	0
FWPtmatK fEDRASH (Li et al., 2011)	fw	0	0	0	0	1	0	0	0
maR_4 (Mao et al., 2021)	fw	0	0	0	0	0	1	2	1
STMF1 (Scriver et al., 2015)	fw	0	0	2	2	2	5	27	276
Fi-Mora (Guillaume Besnard (CNRS))	fw	0	0	0	0	0	0	0	0
STMF2 (Scriver et al., 2015)	fw	0	0	0	0	0	0	0	0
matK-Aris-F967 (Dechbumroong et al., 2018)	fw	0	28	32	69	6	1	0	0
m-golovnina-F (Golovnina et al., 2007)	fw	0	0	0	0	0	0	0	0
matk144L/F (Lu et al., 2008)	fw	0	0	0	0	1	73	555	804
qAM- F (Lee et al., 2016)	fw	0	0	0	0	0	0	0	0
F2brassicales (de Vere et al., 2012)	fw	0	3	86	24	14	6	0	0
ASqF1 (Larranaga & Hormaza, 2015)	fw	0	0	0	0	0	0	0	13
MAMF (Scriver et al., 2015)	fw	0	184	219	388	455	106	28	3
OMAT1F (Topik et al., 2005)	fw	0	2	0	0	0	0	1	0
Pe-matK-2225F (Samain & al., 2011)	fw	0	10	37	7	16	9	7	3
matK2.1-Myristicaceae (Newmaster et al., 2008)	fw	0	0	0	0	0	0	0	0
matKpkF5 (Fazekas et al., 2008)	fw	0	21	17	73	38	88	31	5
trnK/matK Indel F-1 (Cheng & Houston, 2021)	fw	0	0	0	0	0	0	0	0
PO-matK 620R (DÃ¶ring & al., 2007)	fw	0	0	0	0	0	0	1	0
m-Zhao-F (Zhao et al., 2015)	fw	0	0	4	8	0	2	0	0
Aa.matK.F (Suzuki et al., 2014)	fw	0	0	0	0	0	0	0	2
matK-3F_IH (Kim, unpublished)	fw	0	0	0	0	0	0	0	0
m-Kelley1-f (Kelley et al., 2020)	fw	0	0	0	0	1	0	1	1
matKpkF3 (Fazekas et al., 2008)	fw	0	234	1321	1733	593	58	11	7
trnK 1 (Manos & Steele, 1997)	fw	0	0	0	0	0	0	5	0
trnK/matKÂ STR2 F (Cheng & Houston, 2021)	fw	0	0	0	0	0	3	28	106
matKMit-56F (Jaipaew et al., 2018)	fw	0	0	0	8	8	1	0	0
Derps16 fSTEA (Li et al., 2011)	fw	0	0	0	0	0	0	0	0
Fi-Lau (Guillaume Besnard (CNRS))	fw	0	0	0	0	0	0	0	0
m-Kumar1-F (Kumar et al., 2009)	fw	0	0	0	0	0	0	0	0
8F (Xu et al., 2013)	fw	0	0	1	21	3	0	0	0
Vt matK 1610F (Chen et al., 2013)	fw	0	0	0	0	0	0	0	0
EDMF (Scriver et al., 2015)	fw	0	0	0	0	0	0	2	8
matK3F (Hernandez-Hernandez et al., 2011)	fw	0	0	0	0	0	0	0	0
matK1166 (PÃ©rez-GutiÃ©rrez et al. 2015)	fw	0	0	0	0	0	0	0	0
trnK-F (Wicke & Quandt 2009)	fw	0	0	0	0	0	0	0	0
matK2q-F (Piredda et al., 2011)	fw	0	0	0	0	0	0	0	0
matKTI-1F (Techaprasan et al., 2006)	fw	0	0	0	0	0	0	0	0
qAS- F (Lee et al., 2016)	fw	0	0	0	0	0	0	0	0
KVANA01-F (Pyrka et al., 2021)	fw	0	0	0	0	0	0	0	0
m-Ronca1-F (Ronca et al., 2017)	fw	0	0	0	0	0	0	0	0
HA-matK-F1 (Costa et al., 2016)	fw	0	1	1	0	0	81	41	8
PSMF (Scriver et al., 2015)	fw	0	0	0	0	0	0	0	0
MF (Xu et al., 2013)	fw	0	0	0	0	6	52	533	149
HMMF (Scriver et al., 2015)	fw	0	0	0	0	0	0	0	0
SMMF (Scriver et al., 2015)	fw	0	0	0	0	0	0	0	0
maF_4 (Mao et al., 2021)	fw	0	32	3	3	0	0	0	0
m-Kelley2-f (Kelley et al., 2020)	fw	0	0	0	0	0	0	0	0
matK _For (390) (Zeinalabedini et al.,2021)	fw	0	0	0	0	0	0	0	0
matKF (Phoolcharoen & Sukrong, 2013)	fw	0	1	3	1	0	0	0	0
HP-matK-F1 (Costa et al., 2016)	fw	0	2	5	0	0	6	51	185
Kew-matk-int_For (Ghahramanzadeh et al., 2013)	fw	0	0	0	3	1	5	0	2
matK3F-1 (Hernandez-Hernandez et al., 2011)	fw	0	0	0	0	0	0	0	0
Pe-matK-1200F (Symmank & al., 2011)	fw	0	0	0	0	0	0	0	0
799F (Harris et al., 2009)	fw	0	0	0	0	0	0	0	0
APuF1 (Larranaga & Hormaza, 2015)	fw	0	0	0	0	0	0	0	0
GT2-F (Girma et al., 2016)	fw	0	18	808	1107	282	148	75	1
matKpkF1 (Fazekas et al., 2008)	fw	0	259	2959	2238	1401	258	34	1
ECMF (Scriver et al., 2015)	fw	0	0	0	0	0	0	0	0
Equise_For (Ghahramanzadeh et al., 2013)	fw	0	0	0	0	1	27	2	11
3F1 (Guillaume Besnard (CNRS))	fw	0	0	0	0	0	0	0	4
m-Gitsopoulos-F (Gitsopoulose et al., 2013)	fw	0	0	0	0	0	0	3	3
1RKIM-1-f (Kim KJ, unpublished data)	fw	0	0	0	0	0	0	0	272
1R_KIM (Kim KJ, unpublished data)	fw	0	0	0	0	0	0	0	0
matK_Kim_R (Kim KJ, unpublished data)	fw	0	0	0	0	0	0	0	0
3FKIM (Kim KJ, unpublished data)	rev	2111	898	1399	832	87	8	4	0
MAL_R (Mao et al., 2021)	rev	1754	330	0	1	0	0	0	0
1300R (Samuel et al., 2005)	rev	1457	667	140	14	3	0	0	0
matK-MALP-R1 (Dunning & Savolaine, 2010)	rev	1264	574	160	6	0	0	0	0
matK-XF 2 (Dunning & Savolaine, 2010)	rev	1222	887	371	21	0	2	0	0
matK5â€²R (Shaw et al., 2005)	rev	899	502	151	62	2	0	0	0
matK-1470 (Johnson & Soltis 1994)	rev	876	467	74	10	1	0	0	0
FAB_R (Dunning & Savolainen, 2010)	rev	801	542	73	13	2	0	0	0
1326R-2 (Cuénoud et al., 2002)	rev	746	2060	1041	750	482	13	0	0
3FKIM-adp (Suriani et al., 2021)	rev	671	288	253	121	18	1	0	0
ERI_R (Dunning & Savolainen, 2010)	rev	648	631	505	302	12	0	2	0
LAM_R (Dunning & Savolainen, 2010)	rev	641	684	643	332	38	30	2	5
AST_R (Dunning & Savolainen, 2010)	rev	620	506	712	194	56	4	2	0
MALV_R1 (Dunning & Savolainen, 2010)	rev	600	393	75	5	1	0	0	0
8R2 (Wang & al., 2007)	rev	594	479	104	0	0	0	0	0
Equise_Rev (Ghahramanzadeh et al., 2013)	rev	491	721	73	23	3	0	0	0
matK821R (Xu et al., 2015)	rev	489	581	114	9	1	14	4	1
matK-5R (Ford et al., 2009)	rev	444	270	87	146	4	0	0	0
DIP_R (Dunning & Savolainen, 2010)	rev	400	297	354	245	71	11	2	0
matK-5R-starr (Starr, unpublished)	rev	397	319	66	7	0	0	0	0
matK-8R (Kato et al., 1998)	rev	365	269	86	147	18	0	0	0
ROSmatK-655R (Worberg, 2009)	rev	347	387	146	8	0	0	0	0
1556R (Tippery et al., 2008)	rev	320	204	210	24	8	2	0	1
matk1470_Rev (Ghahramanzadeh et al., 2013)	rev	315	345	208	34	2	0	0	0
PO-matK 1420R (DÃ¶ring & al., 2007)	rev	301	319	110	32	1	0	0	0
1440RÂ (Fior et al., 2006)	rev	275	1008	379	36	6	0	0	0
matK1248R (yu et al., 2011)	rev	272	440	166	55	7	0	0	0
matKKUr (Srikulnath et al., 2015)	rev	218	27	0	0	0	0	0	0
UroR (Thongkhao et al., 2020)	rev	198	240	123	44	13	1	0	0
4R (Bremer et al., 2002)	rev	182	99	86	29	2	2	0	0
R854poales (de Vere et al., 2012)	rev	180	12	3	2	1	0	0	0
CNMTKR1 (Bishoyi et al., 2017)	rev	166	98	54	11	1	0	0	0
ALI_R (Dunning & Savolainen, 2010)	rev	163	586	154	94	6	6	0	0
matK-969R (Liu et al., 2011)	rev	163	61	15	1	0	0	0	0
M-Parveen-R (Parveen et al., 2012)	rev	149	201	89	77	25	0	0	0
1326R (Cuénoud et al., 2002)	rev	140	187	87	61	12	0	0	0
matKsal-r (Crautlein et al., 2011)	rev	140	69	38	157	59	1	0	0
matK-R_Poalesv2 (Loera-Sanchez et al., 2020)	rev	137	705	651	106	34	0	0	0
R1414rosales (de Vere et al., 2012)	rev	130	19	38	32	41	51	18	4
matK1506_Rev (Ghahramanzadeh et al., 2013)	rev	130	31	6	3	0	0	0	0
CNMTKR2 (Bishoyi et al., 2017)	rev	127	105	29	35	0	0	0	0
R978asterales (de Vere et al., 2012)	rev	113	17	5	0	0	0	9	0
Cynanchum_matK_R (Kim et al., 2017)	rev	107	6	1	0	0	0	0	0
matK_PanR1 (Yu et al., 2011)	rev	93	37	10	23	16	17	1	0
matK1848_Rev (Ghahramanzadeh et al., 2013)	rev	88	38	26	9	0	0	0	0
1966R (Bremer et al., 2002)	rev	73	45	61	79	25	0	0	0
mR2 (Wang & al., 2007)	rev	73	100	51	5	1	0	0	0
PO-matK 1070R (Schneider et al., 2009)	rev	66	41	0	0	0	0	0	0
R2caryophyllales (de Vere et al., 2012)	rev	63	111	64	33	0	1	0	0
matK-824R (Wang et al., 2021)	rev	61	84	159	93	39	5	0	0
R2lamiales (de Vere et al., 2012)	rev	58	101	46	13	6	0	0	0
m-Olsen-R (Olsen et al., 2014)	rev	58	47	91	49	12	7	1	0
matK336R (Molvray et al. 2000)	rev	56	2	4	0	1	3	0	0
RmatK-cr (Xu et al., 2015)	rev	54	120	68	9	5	0	1	0
m-Kumar1-R (Kumar et al., 2009)	rev	50	65	124	63	22	14	1	0
matK3.2 (Ford et al., 2009)	rev	49	42	48	7	6	6	11	2
m-li-R (Li et al., 2014)	rev	43	142	122	59	19	12	0	0
881R (Gravendeel et al., 2001)	rev	36	7	0	0	0	0	0	0
mIR (Kress et al., 2002)	rev	28	6	1	0	0	0	0	0
matK_3R (Sang et al., 1997)	rev	28	82	78	27	3	0	0	0
matK1520R (Whitten et al. 2000)	rev	26	66	27	35	9	3	0	0
matK3.2r (Roy et al., 2010)	rev	23	24	21	18	1	0	0	0
DeLin matK rNRD (Kuo et al., 2011)	rev	20	1	0	0	0	0	0	0
matK.2 (Haider & Wilkinson, 2011)	rev	17	93	103	12	12	2	0	0
KR (Huang et al., 2010)	rev	16	7	1	0	0	0	0	0
EDMR (Scriver et al., 2015)	rev	16	24	5	0	0	0	0	1
matK2496_Rev (Ghahramanzadeh et al., 2013)	rev	15	0	0	3	0	0	0	0
matK-1227r-6 (Heckenhauer et al., 2016)	rev	14	427	1067	1010	539	81	25	13
matK19 (Wojciechowski et al., 2004)	rev	14	18	39	22	5	5	0	0
1932R (Mao et al., 2021)	rev	14	18	40	21	5	4	0	0
matk-1333r-br (Barfuss et al., 2016)	rev	11	28	5	5	4	0	0	0
R1460poales (de Vere et al., 2012)	rev	10	33	22	18	12	30	3	0
R1438fabales (de Vere et al., 2012)	rev	8	18	21	7	17	11	4	2
500R (Harris et al., 2009)	rev	8	48	52	18	4	0	0	0
Mtâ€“matKâ€“R (Hien et al., 2018)	rev	6	0	2	2	0	0	0	0
Gym_F1B (Li et al., 2011)	rev	5	1	1	1	1	0	0	0
matK-788R (Wang et al., 2021)	rev	5	0	0	0	0	0	0	0
GT1-R (Girma et al., 2016)	rev	5	0	0	3	0	0	0	0
matK-1227r-2 (Heckenhauer et al., 2016)	rev	4	0	1	0	0	0	0	0
Pe-matK-2370R (Symmank & al., 2011)	rev	4	0	0	0	0	0	0	0
matK2q-R (Piredda et al., 2011)	rev	4	3	13	2	2	0	1	0
trnK-71R (Nyffeler, 2002)	rev	4	29	8	3	0	0	0	0
MatK2F1 (Dunning & Savolainen, 2010)	rev	3	0	0	0	0	0	0	0
matKq-R (Piredda et al., 2011)	rev	3	8	28	7	0	5	0	0
matK9R (Hernandez-Hernandez et al., 2011)	rev	3	3	3	0	0	0	0	0
matK CX (R) (Guo et al., 2010)	rev	2	6	29	18	3	0	0	0
Eul matK rGLR (Kuo et al., 2011)	rev	2	2	1	0	0	0	0	0
1480matK/R (Lu et al., 2008)	rev	2	1	0	0	0	0	0	0
SANT_R1 (Dunning & Savolainen, 2010)	rev	1	8	6	24	0	0	0	0
Gym_F2A (Li et al., 2011)	rev	1	3	7	4	0	0	0	0
matK-IR (Liu et al., 2011)	rev	1	1	0	0	0	0	0	0
m-He-R (He et al., 2012)	rev	1	4	3	19	3	0	0	0
matK5-Myristicaceae (Newmaster et al., 2008)	rev	1	0	1	0	0	0	0	0
R (Bryo) (RBG Kew)	rev	1	0	0	0	0	0	0	0
3FKIM-adpt2 (Kim KJ, unpublished data)	rev	0	0	0	0	0	0	0	0
trnK-2R (Johnson & Soltis 1994)	rev	0	0	0	0	0	1	4	0
matK-AF (Kato et al., 1998)	rev	0	0	0	0	0	0	0	0
PKR1 (Fazekas et al., 2008)	rev	0	0	0	1	0	0	0	0
NY1150R (Damon Little, unpublished)	rev	0	0	0	0	0	0	0	0
HRM_matK1R (Osathanunkul et al., 2015)	rev	0	10	1	4	0	1	0	0
matK2R (Wang et al., 1999)	rev	0	0	0	0	0	0	0	0
matK-1326r (Cuénoud et al., 2002)	rev	0	0	0	0	0	0	0	0
ASP_R (Dunning & Savolainen, 2010)	rev	0	0	0	0	0	0	0	0
CAR_R (Dunning & Savolainen, 2010)	rev	0	0	0	0	0	0	0	0
matK-Aris-R1 (Dechbumroong et al., 2018)	rev	0	0	0	0	0	0	0	0
990r (Gamage et al., 1999)	rev	0	0	0	0	0	0	0	0
R692 (Dunning & Savolaine, 2010)	rev	0	0	0	0	0	0	0	0
ESRBCL1361RAS (Schuettpelz & Pryer, 2007)	rev	0	0	0	0	0	0	0	0
int R (Sun et al., 2012)	rev	0	2	1	1	0	0	0	0
matK_1R (Wang et al., 1999)	rev	0	0	0	0	0	0	0	0
m-HARPKE-R (Harpke et al., 2014)	rev	0	0	0	0	0	0	0	0
432R (Little & Barrington, 2003)	rev	0	0	0	0	0	0	0	0
m-wag-F (Wang et al., 2010)	rev	0	0	0	0	0	0	0	0
R1498asterales (de Vere et al., 2012)	rev	0	0	2	6	0	2	0	0
R2brassicales (de Vere et al., 2012)	rev	0	1	0	0	0	0	0	0
m-Sharma-R (Sharma et al., 2012)	rev	0	0	1	1	0	0	0	0
R2ranunculales (de Vere et al., 2012)	rev	0	0	0	0	0	0	0	0
1011R (Tippery et al., 2008)	rev	0	0	0	0	0	0	0	0
matK-413f-3 (Heckenhauer et al., 2016)	rev	0	0	0	0	0	0	0	0
trnK-TX4 (Quinn et al., 2002)	rev	0	0	0	0	0	0	0	0
MR (Sun et al., 2012)	rev	0	0	0	0	0	1	1	0
0503R (Tippery et al., 2008)	rev	0	0	0	0	0	0	0	0
SMMR (Scriver et al., 2015)	rev	0	0	0	0	0	0	0	0
trnK-2R-Tungphatthong (Johnson & Soltis, 1994)	rev	0	0	0	0	0	0	0	0
m-Kelley2-r (Kelley et al., 2021)	rev	0	0	0	0	0	0	0	0
NPMR (Scriver et al., 2015)	rev	0	0	0	0	0	0	0	0
ECMR (Scriver et al., 2015)	rev	0	0	0	0	0	0	0	0
matkaq_r (Tanaka & Ito, 2020)	rev	0	0	0	0	0	0	0	0
C. auriculatum_matK_R (Kim et al., 2017)	rev	0	0	0	0	0	0	0	0
C. wilfordii_matK_R (Kim et al., 2017)	rev	0	0	0	0	0	0	0	0
MAMR (Scriver et al., 2015)	rev	0	0	0	0	0	0	0	0
DematK rHTYAS (Rothfels et al. (in press))	rev	0	0	0	0	0	0	0	0
Mitragyna_matK_R (Tungphatthong et al., 2021)	rev	0	0	0	0	0	0	0	0
NPMF (Scriver et al., 2015)	rev	0	0	0	0	0	0	0	0
Kew-matk-int_Rev (Ghahramanzadeh et al., 2013)	rev	0	0	0	0	0	0	0	0
m-Gitsopoulos-R (Gitsopoulose et al., 2013)	rev	0	0	0	0	0	0	0	0
Pel_k2R (Weng et al., 2012)	rev	0	0	0	0	0	0	0	0
Pi-matK-730R (Wanke & al., 2006)	rev	0	13	7	1	2	0	0	0
matK TY (R) (Guo et al., 2010)	rev	0	0	0	0	0	0	0	0
matK-2.5R* (Starr, unpublished)	rev	0	0	0	0	0	0	0	0
Aa.matK.R (Suzuki et al., 2014)	rev	0	0	0	0	0	0	0	0
matK-1R_IH (Kim, unpublished)	rev	0	0	0	0	0	0	0	0
R1020ranunculales (de Vere et al., 2012)	rev	0	0	0	0	0	0	0	0
M-Yu-R (yu et al., 2011)	rev	0	0	0	0	0	0	0	0
Ri-Lau (Guillaume Besnard (CNRS))	rev	0	0	0	0	0	0	0	0
FWPtmatKR522ASH (Li et al., 2011)	rev	0	0	0	0	0	0	0	0
m-Vu-R (Vu et al., 2021)	rev	0	2	0	0	2	0	0	0
m-Ronca2-R (Ronca et al., 2017)	rev	0	0	0	0	0	0	0	0
matk209L/R (Lu et al., 2008)	rev	0	0	0	0	0	0	0	0
matKTI-1R (Techaprasan et al., 2006)	rev	0	0	0	0	0	0	0	0
m-golovnina-R (Golovnina et al., 2007)	rev	0	0	0	0	0	0	0	0
matK-R (Coyer et al., 2013)	rev	0	0	0	0	0	0	0	0
CoR (Xu et al., 2013)	rev	0	0	1	2	1	3	1	0
GT2-R (Girma et al., 2016)	rev	0	0	0	0	0	0	0	0
b (Boonsom et al., 2012)	rev	0	2	2	3	2	22	4	8
Ri-Mora (Guillaume Besnard (CNRS))	rev	0	0	0	0	0	0	0	0
HP-matK-R1 (Costa et al., 2016)	rev	0	0	0	0	0	0	0	0
trnK/matK STR2 R (Cheng & Houston, 2021)	rev	0	0	0	0	0	0	0	0
matKR (Phoolcharoen & Sukrong, 2013)	rev	0	0	0	0	0	0	0	0
1R1 (Guillaume Besnard (CNRS))	rev	0	0	0	0	0	0	0	0
R1_R (Kocyan et al., 2004)	rev	0	0	0	0	0	0	0	0
matK1027R (Whitten et al. 2000)	rev	0	0	0	0	0	0	0	1
Pi-matK-1850R (Symmank & al., 2011)	rev	0	0	0	1	6	1	0	0
trnk-2653r (PinzÃ³n et al., 2016)	rev	0	0	0	0	0	0	0	0
ccmp1r* (Schmiderer et al., 2015)	rev	0	0	0	0	0	0	0	0
m-Unsal-R (Unsal et al., 2019)	rev	0	0	0	0	0	0	0	0
Pel_k1R (Weng et al., 2012)	rev	0	0	0	0	0	0	5	3
trnK/matK Indel R (Cheng & Houston, 2021)	rev	0	0	0	0	0	0	0	0
STMR2 (Scriver et al., 2015)	rev	0	1	3	0	0	0	0	0
AReR1 (Larranaga & Hormaza, 2015)	rev	0	0	0	0	0	0	0	0
1416R (Harris et al., 2009)	rev	0	20	35	24	1	0	0	0
matKMit1166R (Jaipaew et al., 2018)	rev	0	4	0	2	0	0	0	0
matK192 (PÃ©rez-GutiÃ©rrez et al., 2015)	rev	0	0	0	0	0	0	0	0
matK-3FKIM-r (Ki-Joong Kim no published)	rev	0	0	0	0	0	0	0	0
matK-19F (Mike et al., 1999)	rev	0	0	0	0	0	0	0	0
m-Golshani-R (Golshani et al., 2020)	rev	0	0	0	0	0	0	0	0
trnk-2662r (Castello et al., 2016)	rev	0	0	0	0	0	0	0	0
matK-Lau002 (Da Silva et al., 2017)	rev	0	0	0	0	0	0	0	0
matk-1594r-br (Barfuss et al., 2016)	rev	0	0	0	0	19	3	6	2
matK-515R (Wang et al., 2021)	rev	0	1	0	0	0	0	0	0
m-Kelley3-r (Kelley et al., 2020)	rev	0	0	0	0	0	0	0	0
qAM- R (Lee et al., 2016)	rev	0	0	0	0	0	0	0	0
1R (Harris et al., 2009)	rev	0	0	0	0	0	0	0	0
AMuR1 (Larranaga & Hormaza, 2015)	rev	0	0	0	0	0	0	0	0
8R (Xu et al., 2013)	rev	0	0	0	0	0	0	0	0
RUT matK-R (Mahadani & Ghosh, 2014)	rev	0	0	0	0	0	0	0	0
APuR1 (Larranaga & Hormaza, 2015)	rev	0	0	0	0	0	0	0	0
matK-R (Jiao et al. Unpublished)	rev	0	2	0	2	4	0	0	0
matk-1769r-br (Castello et al., 2016)	rev	0	10	0	1	1	0	0	0
AGlR1 (Larranaga & Hormaza, 2015)	rev	0	0	0	0	0	0	0	0
724 rev (Umdale et al., 2017)	rev	0	0	0	0	0	0	0	0
R (Equisetum) (Lam et al., 2016)	rev	0	0	0	0	0	0	0	0
m-Kumar-R (Kumar et al., 2018)	rev	0	0	0	0	0	0	0	0
qAS- R (Lee et al., 2016)	rev	0	0	0	0	0	0	0	0
1710R (trnk-2581r) (Samuel et al., 2005)	rev	0	0	0	0	0	0	0	0
matK-RL (Starr, unpublished)	rev	0	1	3	0	0	0	0	0
CCMR (Scriver et al., 2015)	rev	0	0	0	0	0	0	0	0
Sch matK rRDS (Kuo et al., 2011)	rev	0	0	0	0	0	0	0	0
ACmatK650R (MÃ¼ller & Borsch, 2005)	rev	0	0	1	0	0	0	0	0
7R1 (Xu et al., 2013)	rev	0	0	0	0	0	0	0	0
KVANA02-R (Pyrka et al., 2021)	rev	0	0	0	0	0	0	0	0
ASqR1 (Larranaga & Hormaza, 2015)	rev	0	1	3	4	1	1	0	0
STMR1 (Scriver et al., 2015)	rev	0	0	0	0	0	0	0	0
pod2 (Kita & Kato, 2001)	rev	0	0	0	0	0	0	0	0
FWPtmatKR951ASH (Li et al., 2011)	rev	0	0	0	0	0	0	0	0
m-Ronca1-R (Ronca et al., 2017)	rev	0	0	0	0	0	0	0	0
c (Boonsom et al., 2012)	rev	0	0	0	0	0	0	0	0
matK_R (Son et al., 2010)	rev	0	0	0	1	1	0	0	0
matK70_Rev (Ghahramanzadeh et al., 2013)	rev	0	0	0	0	0	0	0	0
M-pham-R (Pham et al., 2021)	rev	0	2	5	0	0	0	0	0
m-Zhao-R (Zhao et al., 2015)	rev	0	0	0	0	0	0	0	0
FWPtmatKF867ASH (Li et al., 2011)	rev	0	0	0	0	0	0	0	0
HA-matK-R1 (Costa et al., 2016)	rev	0	0	0	0	0	0	0	0
m-Marconi-R (Marconi et al., 2019)	rev	0	0	0	0	0	0	0	0
matK 1R (Zhao et al., 2016)	rev	0	0	0	0	0	0	0	0
m-Costa-R (Costa et al., 2016)	rev	0	0	0	0	0	0	0	0
1326R-1 (Cuénoud et al., 2002)	rev	0	0	0	0	0	0	0	0
1326R-adp (Kress & Erickson, 2007)	rev	0	0	0	0	0	0	0	0
Pe-matK-2000R (Symmank & al., 2011)	rev	0	0	0	0	0	0	0	0
m-Tanruean-R (Tanruean et al., 2021)	rev	0	0	0	0	0	0	0	0
matK2200_Rev (Ghahramanzadeh et al., 2013)	rev	0	0	0	0	0	0	0	0
matKR-673 (JimÃ©nez-MejÃ­as et al., 2016)	rev	0	0	0	0	0	0	0	0
PSMR (Scriver et al., 2015)	rev	0	0	0	0	0	0	0	0
m-Kelley1-r (Kelley et al., 2020)	rev	0	0	0	0	0	0	0	0
HMMR (Scriver et al., 2015)	rev	0	0	0	0	0	0	0	0
ACmatK1400R (MÃ¼ller & Borsch, 2005)	rev	0	0	0	0	0	0	0	0
matK-R_Techaprasan (Takano & Okada, 2002)	rev	0	0	3	6	11	0	0	0
trnK/matK STR1 R (Cheng & Houston, 2021)	rev	0	0	0	0	0	0	0	0
Vt matK rRFQ (Chen et al., 2013)	rev	0	0	0	0	0	0	0	0
Pe-matK-2500R (Wanke & al., 2006)	rev	0	29	14	8	0	1	0	0
AChR1 (Larranaga & Hormaza, 2015)	rev	0	0	0	0	0	0	0	0
Pe-matK-2340R (Samain & al., 2011)	rev	0	0	0	0	0	0	0	0
RBGE-LIV-R1A (Bell et al., 2011)	rev	0	0	0	0	0	0	0	0
